# Supplementary material for: Co-templating of polyoxoniobates and silicate/germanate trimer-rings in crystals and inorganic gels
Source: Chem Sci. 2026 May 19;17(25):12558–70. doi: 10.1039/d6sc02933g (PMC13185001; doi:10.1039/d6sc02933g)
Supplement: SC-017-D6SC02933G-s002 [file SC-017-D6SC02933G-s002.cif]

# Supplementary Information (SI) for Chemical Science.
# This journal is © The Royal Society of Chemistry 2026

####################################################################### 
# 
# This file contains crystal structure data downloaded from the 
# Cambridge Structural Database (CSD) hosted by the Cambridge 
# Crystallographic Data Centre (CCDC).
# 
# Full information about CCDC data access policies and citation 
# guidelines are available at http://www.ccdc.cam.ac.uk/access/V1 
# 
# Audit and citation data items may have been added by the CCDC. 
# Please retain this information to preserve the provenance of 
# this file and to allow appropriate attribution of the data. 
# 
#######################################################################

data_mak25
_database_code_depnum_ccdc_archive 'CCDC 2494765'
loop_
_audit_author_name
_audit_author_address
'Lev Zakharov'
;Oregon State University
United States of America
;
_audit_update_record             
;
2025-10-12 deposited with the CCDC.	2026-05-13 downloaded from the CCDC.
;
_audit_creation_date             2025-10-09
_audit_creation_method           
;
Olex2 1.5
(compiled 2025.07.13 svn.rb7424aed for OlexSys, GUI svn.r7314)
;
_shelx_SHELXL_version_number     2014/7
_chemical_name_common            ?
_chemical_name_systematic        ?
_chemical_formula_moiety         'C18 Cs21 Ge3 Na3 Nb16 O127.527'
_chemical_formula_sum            'C18 H67.12 Cs21 Ge3 Na3 Nb16 O127.56'
_chemical_formula_weight         6889.12
_chemical_melting_point          ?
loop_
_atom_type_symbol
_atom_type_description
_atom_type_scat_dispersion_real
_atom_type_scat_dispersion_imag
_atom_type_scat_source
O O 0.0492 0.0322 'International Tables Vol C Tables 4.2.6.8 and 6.1.1.4'
Ge Ge -1.0885 0.8855 'International Tables Vol C Tables 4.2.6.8 and 6.1.1.4'
Nb Nb -0.1121 2.4826 'International Tables Vol C Tables 4.2.6.8 and 6.1.1.4'
C C 0.0181 0.0091 'International Tables Vol C Tables 4.2.6.8 and 6.1.1.4'
Cs Cs -0.7457 7.9052 'International Tables Vol C Tables 4.2.6.8 and 6.1.1.4'
Na Na 0.1353 0.1239 'International Tables Vol C Tables 4.2.6.8 and 6.1.1.4'
H H 0.0000 0.0000 'International Tables Vol C Tables 4.2.6.8 and 6.1.1.4'

_shelx_space_group_comment       
;
The symmetry employed for this shelxl refinement is uniquely defined
by the following loop, which should always be used as a source of
symmetry information in preference to the above space-group names.
They are only intended as comments.
;
_space_group_crystal_system      triclinic
_space_group_IT_number           2
_space_group_name_H-M_alt        'P -1'
_space_group_name_Hall           '-P 1'
loop_
_space_group_symop_operation_xyz
'x, y, z'
'-x, -y, -z'

_cell_length_a                   15.6974(2)
_cell_length_b                   22.9741(4)
_cell_length_c                   23.8925(3)
_cell_angle_alpha                107.0550(10)
_cell_angle_beta                 93.7840(10)
_cell_angle_gamma                93.1270(10)
_cell_volume                     8194.9(2)
_cell_formula_units_Z            2
_cell_measurement_reflns_used    17617
_cell_measurement_temperature    173(2)
_cell_measurement_theta_max      50.8040
_cell_measurement_theta_min      2.8170
_shelx_estimated_absorpt_T_max   0.655
_shelx_estimated_absorpt_T_min   0.090
_exptl_absorpt_coefficient_mu    46.254
_exptl_absorpt_correction_T_max  1.00000
_exptl_absorpt_correction_T_min  0.13368
_exptl_absorpt_correction_type   multi-scan
_exptl_absorpt_process_details   SADABS
_exptl_absorpt_special_details   ?
_exptl_crystal_colour            colorless
_exptl_crystal_density_diffrn    2.792
_exptl_crystal_density_meas      ?
_exptl_crystal_density_method    ?
_exptl_crystal_description       strips
_exptl_crystal_F_000             6271
_exptl_crystal_size_max          0.1
_exptl_crystal_size_mid          0.05
_exptl_crystal_size_min          0.01
_exptl_transmission_factor_max   ?
_exptl_transmission_factor_min   ?
_diffrn_reflns_av_R_equivalents  0.0922
_diffrn_reflns_av_unetI/netI     0.0728
_diffrn_reflns_Laue_measured_fraction_full 0.987
_diffrn_reflns_Laue_measured_fraction_max 0.987
_diffrn_reflns_limit_h_max       15
_diffrn_reflns_limit_h_min       -15
_diffrn_reflns_limit_k_max       22
_diffrn_reflns_limit_k_min       -23
_diffrn_reflns_limit_l_max       23
_diffrn_reflns_limit_l_min       -23
_diffrn_reflns_number            57340
_diffrn_reflns_point_group_measured_fraction_full 0.987
_diffrn_reflns_point_group_measured_fraction_max 0.987
_diffrn_reflns_theta_full        50.932
_diffrn_reflns_theta_max         50.932
_diffrn_reflns_theta_min         2.830
_diffrn_ambient_temperature      173(2)
_diffrn_detector_area_resol_mean ?
_diffrn_measured_fraction_theta_full 0.987
_diffrn_measured_fraction_theta_max 0.987
_diffrn_measurement_device_type  'XtaLAB Synergy, HyPix'
_diffrn_measurement_method       '\w and \f scans'
_diffrn_radiation_type           CuK\a
_diffrn_radiation_wavelength     1.54184
_diffrn_source                   'micro-focus sealed X-ray tube'
_reflns_Friedel_coverage         0.000
_reflns_Friedel_fraction_full    .
_reflns_Friedel_fraction_max     .
_reflns_number_gt                13537
_reflns_number_total             17293
_reflns_special_details          
;
 Reflections were merged by SHELXL according to the crystal
 class for the calculation of statistics and refinement.
 
 _reflns_Friedel_fraction is defined as the number of unique
 Friedel pairs measured divided by the number that would be
 possible theoretically, ignoring centric projections and
 systematic absences.
;
_reflns_threshold_expression     'I > 2\s(I)'
_computing_cell_refinement       'CrysAlisPro 1.171.43.128a (Rigaku, 2024)'
_computing_data_collection       'CrysAlisPro 1.171.43.128a (Rigaku, 2024)'
_computing_data_reduction        'CrysAlisPro 1.171.43.128a (Rigaku, 2024)'
_computing_molecular_graphics    'Olex2 1.5 (Dolomanov et al., 2009)'
_computing_publication_material  'Olex2 1.5 (Dolomanov et al., 2009)'
_computing_structure_refinement  'SHELXL-2019/3 (Sheldrick, 2019)'
_computing_structure_solution    'CrysAlisPro (Rigaku OD, 2021)'
_refine_diff_density_max         2.534
_refine_diff_density_min         -2.610
_refine_diff_density_rms         0.384
_refine_ls_extinction_coef       .
_refine_ls_extinction_method     none
_refine_ls_goodness_of_fit_ref   1.033
_refine_ls_hydrogen_treatment    undef
_refine_ls_matrix_type           full
_refine_ls_number_parameters     1860
_refine_ls_number_reflns         17293
_refine_ls_number_restraints     6447
_refine_ls_R_factor_all          0.1108
_refine_ls_R_factor_gt           0.0963
_refine_ls_restrained_S_all      0.929
_refine_ls_shift/su_max          0.002
_refine_ls_shift/su_mean         0.000
_refine_ls_structure_factor_coef Fsqd
_refine_ls_weighting_details     
'w=1/[\s^2^(Fo^2^)+(0.2458P)^2^+27.0185P] where P=(Fo^2^+2Fc^2^)/3'
_refine_ls_weighting_scheme      calc
_refine_ls_wR_factor_gt          0.2859
_refine_ls_wR_factor_ref         0.3017
_refine_special_details          ?
_olex2_refinement_description    
;
1. Rigid body (RIGU) restrains
 All non-hydrogen atoms
 with sigma for 1-2 distances of 0.004 and sigma for 1-3 distances of 0.004
2. Others
 Sof(Cs28)=1-FVAR(1)
 Sof(Cs18)=FVAR(1)
 Sof(Cs17)=1-FVAR(2)
 Sof(Cs16)=FVAR(2)
 Sof(Cs21)=1-FVAR(3)
 Sof(Cs20)=FVAR(3)
 Fixed Sof: Cs19(0.8) Cs22(0.5) Cs23(0.2) Cs24(0.2) Cs25(0.2) Cs26(0.35)
 Cs27(0.75) Na2(0.6667) Na3(0.3333) Na4(0.5) Na5(0.5) O116(0.3333) O117(0.8)
 O122(0.3333) O123(0.3333) O150(0.5) O151(0.3333) O152(0.5) O158(0.5) O203(0.5)
 O207(0.5) O208(0.65) O209(0.5) O210(0.5) O211(0.3333)
;
_atom_sites_solution_hydrogens   .
_atom_sites_solution_primary     ?
_atom_sites_solution_secondary   ?
loop_
_atom_site_label
_atom_site_type_symbol
_atom_site_fract_x
_atom_site_fract_y
_atom_site_fract_z
_atom_site_U_iso_or_equiv
_atom_site_adp_type
_atom_site_occupancy
_atom_site_site_symmetry_order
_atom_site_calc_flag
_atom_site_refinement_flags_posn
_atom_site_refinement_flags_adp
_atom_site_refinement_flags_occupancy
_atom_site_disorder_assembly
_atom_site_disorder_group
Nb1 Nb 0.8088(2) 0.58148(11) 0.26998(12) 0.0639(8) Uani 1 1 d . U . . .
Nb2 Nb 0.63043(19) 0.52685(11) 0.18009(12) 0.0626(7) Uani 1 1 d . U . . .
Nb3 Nb 0.82282(19) 0.49585(12) 0.13030(12) 0.0642(8) Uani 1 1 d . U . . .
Nb4 Nb 0.87429(15) 0.44208(10) 0.24145(10) 0.0460(6) Uani 1 1 d . U . . .
Nb5 Nb 0.69247(15) 0.38671(10) 0.15029(9) 0.0442(6) Uani 1 1 d . U . . .
Nb6 Nb 0.67782(15) 0.47402(9) 0.29296(10) 0.0433(6) Uani 1 1 d . U . . .
Nb7 Nb 0.74263(13) 0.33747(8) 0.26180(8) 0.0307(5) Uani 1 1 d . U . . .
Nb8 Nb 0.61529(13) 0.38625(8) 0.39266(9) 0.0329(5) Uani 1 1 d . U . . .
Nb9 Nb 0.97571(13) 0.32584(9) 0.29544(9) 0.0387(6) Uani 1 1 d . U . . .
Nb10 Nb 0.63733(13) 0.22306(9) 0.12662(8) 0.0338(5) Uani 1 1 d . U . . .
Nb11 Nb 0.58948(13) 0.26414(9) 0.47907(9) 0.0326(5) Uani 1 1 d . U . . .
Nb12 Nb 0.58482(14) 0.11918(10) 0.53240(9) 0.0393(6) Uani 1 1 d . U . . .
Nb13 Nb 1.02848(13) 0.18915(10) 0.35750(10) 0.0403(6) Uani 1 1 d . U . . .
Nb14 Nb 1.02453(13) 0.04355(10) 0.41011(10) 0.0405(6) Uani 1 1 d . U . . .
Nb15 Nb 0.60117(13) 0.05819(9) 0.14262(8) 0.0330(5) Uani 1 1 d . U . . .
Nb16 Nb 0.58917(17) -0.08719(10) 0.19313(10) 0.0517(7) Uani 1 1 d . U . . .
Ge1 Ge 0.67927(17) 0.05660(12) 0.27539(11) 0.0329(7) Uani 1 1 d . U . . .
Ge2 Ge 0.67198(17) 0.13371(11) 0.40845(11) 0.0285(6) Uani 1 1 d . U . . .
Ge3 Ge 0.85025(17) 0.10246(12) 0.35899(11) 0.0308(7) Uani 1 1 d . U . . .
Cs1 Cs 0.55281(10) 0.21308(7) 0.28456(6) 0.0398(4) Uani 1 1 d . U . . .
Cs2 Cs 0.81872(10) 0.29421(7) 0.40932(7) 0.0407(4) Uani 1 1 d . U . . .
Cs3 Cs 0.83893(11) 0.16572(7) 0.21118(7) 0.0434(5) Uani 1 1 d . U . . .
Cs4 Cs 0.47808(11) 0.02030(7) 0.63321(7) 0.0454(5) Uani 1 1 d . U . . .
Cs5 Cs 0.51462(11) 0.08751(8) -0.02279(7) 0.0489(5) Uani 1 1 d . U . . .
Cs6 Cs 0.47976(13) 0.43995(7) 0.55238(8) 0.0550(5) Uani 1 1 d . U . . .
Cs7 Cs 0.45262(12) 0.38571(9) 0.21056(8) 0.0577(5) Uani 1 1 d . U . . .
Cs8 Cs 0.11718(13) 0.48097(8) 0.57894(8) 0.0602(5) Uani 1 1 d . U . . .
Cs9 Cs 0.80101(12) 0.02459(9) 0.49507(10) 0.0632(6) Uani 1 1 d . U . . .
Cs10 Cs 0.88606(13) 0.22573(9) 0.54409(9) 0.0640(6) Uani 1 1 d . U . . .
Cs11 Cs 0.24699(12) 0.16147(10) 0.44076(11) 0.0704(6) Uani 1 1 d . U . . .
Cs12 Cs 0.24234(13) 0.37037(9) 0.42376(10) 0.0722(6) Uani 1 1 d . U . . .
Cs13 Cs 0.90901(14) 0.30922(10) 0.08935(9) 0.0714(6) Uani 1 1 d . U . . .
Cs14 Cs 0.32691(15) 0.05620(11) 0.25402(9) 0.0757(7) Uani 1 1 d . U . . .
Cs15 Cs 0.25425(17) 0.20320(12) 0.16823(12) 0.0931(8) Uani 1 1 d . U . . .
Cs16 Cs 0.9094(2) -0.01339(16) 0.20529(15) 0.0905(13) Uani 0.714(6) 1 d . U P .
.
Cs17 Cs 0.8794(6) -0.0620(4) 0.2476(4) 0.096(3) Uani 0.286(6) 1 d . U P . .
Cs18 Cs 0.7570(3) 0.14467(19) 0.74238(18) 0.1210(15) Uani 0.829(7) 1 d . U P .
.
Cs28 Cs 0.6814(16) 0.1848(10) 0.7511(8) 0.128(5) Uani 0.171(7) 1 d . U P . .
Cs19 Cs 1.0721(3) -0.0683(2) 0.04413(18) 0.1244(14) Uani 0.8 1 d . U P . .
Cs20 Cs 0.4665(4) 0.27873(19) 0.6252(2) 0.1202(19) Uani 0.715(7) 1 d . U P . .
Cs21 Cs 0.5519(11) 0.2986(6) 0.6592(6) 0.130(4) Uani 0.285(7) 1 d . U P . .
Cs22 Cs 0.8474(5) 0.5485(4) 0.7508(5) 0.164(3) Uani 0.5 1 d . U P . .
Cs23 Cs 0.7987(13) 0.3738(9) 0.7116(7) 0.134(4) Uani 0.2 1 d . U P . .
Cs24 Cs 0.7972(11) 0.6788(6) 0.1533(6) 0.105(4) Uani 0.2 1 d . U P . .
Cs25 Cs 0.8097(19) 0.4783(16) 0.9338(12) 0.210(10) Uani 0.2 1 d . U P . .
Cs26 Cs 0.8954(8) -0.1141(5) 0.3209(5) 0.142(3) Uani 0.35 1 d . U P . .
Cs27 Cs 0.5600(3) 0.2670(2) -0.02820(16) 0.1106(12) Uani 0.75 1 d . U P . .
Na1 Na 0.2834(9) 0.0368(6) 0.0558(6) 0.084(3) Uani 1 1 d . U . . .
Na2 Na 0.1480(16) 0.5388(10) 0.4206(11) 0.101(6) Uani 0.6667 1 d . U P . .
Na3 Na 0.896(3) 0.473(3) 0.659(3) 0.114(7) Uani 0.3333 1 d . U P . .
Na4 Na 0.559(3) 0.450(3) 0.957(3) 0.200(17) Uani 0.5 1 d . U P . .
Na5 Na 0.316(2) 0.1810(13) 0.6522(13) 0.089(5) Uani 0.5 1 d . U P . .
C1 C 0.4770(18) 0.2395(13) 0.1205(12) 0.048(3) Uani 1 1 d . U . . .
C2 C 0.7456(19) 0.1909(13) 0.0521(12) 0.050(4) Uani 1 1 d . U . . .
C3 C 0.426(2) -0.0763(15) 0.1904(14) 0.065(4) Uani 1 1 d . U . . .
C4 C 0.4331(17) 0.2656(12) 0.4368(12) 0.045(4) Uani 1 1 d . U . . .
C5 C 1.047(2) 0.2809(14) 0.2013(14) 0.058(4) Uani 1 1 d . U . . .
C6 C 0.422(2) 0.1040(14) 0.5239(14) 0.058(4) Uani 1 1 d . U . . .
C7 C 0.697(2) 0.1907(16) 0.6080(15) 0.070(4) Uani 1 1 d . U . . .
C8 C 0.693(2) 0.3379(14) 0.5563(14) 0.061(4) Uani 1 1 d . U . . .
C9 C 0.4564(18) 0.3827(12) 0.3590(12) 0.047(3) Uani 1 1 d . U . . .
C10 C 0.4425(19) 0.0813(13) 0.1396(12) 0.049(4) Uani 1 1 d . U . . .
C11 C 1.125(2) 0.0034(14) 0.3287(15) 0.063(5) Uani 1 1 d . U . . .
C12 C 1.0466(19) 0.1199(13) 0.5140(14) 0.055(4) Uani 1 1 d . U . . .
C13 C 1.0224(19) 0.4019(14) 0.3938(13) 0.057(5) Uani 1 1 d . U . . .
C14 C 1.0696(19) 0.2757(14) 0.4484(14) 0.057(5) Uani 1 1 d . U . . .
C15 C 1.093(2) 0.1420(14) 0.2584(14) 0.059(5) Uani 1 1 d . U . . .
C16 C 0.7116(18) 0.4579(11) 0.4792(11) 0.044(4) Uani 1 1 d . U . . .
C17 C 0.692(2) -0.1289(15) 0.1182(15) 0.072(6) Uani 1 1 d . U . . .
C18 C 0.7185(18) 0.0321(13) 0.0703(11) 0.047(5) Uani 1 1 d . U . . .
O1 O 0.8475(10) 0.3113(7) 0.2835(7) 0.036(2) Uani 1 1 d . U . . .
O3 O 0.6921(10) 0.2649(7) 0.2060(6) 0.035(2) Uani 1 1 d . U . . .
O5 O 0.7903(11) 0.4287(7) 0.3009(7) 0.039(3) Uani 1 1 d . U . . .
O6 O 0.6850(10) 0.3389(7) 0.3282(6) 0.033(2) Uani 1 1 d . U . . .
O7 O 0.4882(10) 0.2303(7) 0.4099(7) 0.041(3) Uani 1 1 d . U . . .
O8 O 0.7342(11) 0.0533(7) 0.1271(7) 0.042(3) Uani 1 1 d . U . . .
O9 O 0.6551(10) 0.0899(7) 0.2237(7) 0.039(3) Uani 1 1 d . U . . .
O10 O 0.9036(10) 0.1670(7) 0.3504(7) 0.039(3) Uani 1 1 d . U . . .
O11 O 0.7405(11) 0.4205(7) 0.4324(7) 0.043(3) Uani 1 1 d . U . . .
O12 O 0.7893(10) 0.0663(7) 0.2918(7) 0.042(3) Uani 1 1 d . U . . .
O13 O 0.7807(10) 0.1280(7) 0.4141(7) 0.040(3) Uani 1 1 d . U . . .
O14 O 0.6234(10) 0.0966(7) 0.4540(7) 0.036(3) Uani 1 1 d . U . . .
O15 O 0.6268(10) 0.0936(7) 0.3376(7) 0.037(3) Uani 1 1 d . U . . .
O16 O 0.7196(11) 0.2954(8) 0.5138(8) 0.050(3) Uani 1 1 d . U . . .
O17 O 1.1241(11) 0.2557(8) 0.4089(8) 0.053(4) Uani 1 1 d . U . . .
O18 O 0.6473(12) -0.0191(8) 0.2566(7) 0.051(3) Uani 1 1 d . U . . .
O19 O 1.1070(12) 0.0890(8) 0.4853(8) 0.055(4) Uani 1 1 d . U . . .
O20 O 0.4665(12) 0.0888(8) 0.4798(8) 0.053(4) Uani 1 1 d . U . . .
O21 O 1.0062(15) -0.1463(8) 0.3282(8) 0.068(4) Uani 1 1 d . U . . .
O22 O 1.0048(12) -0.0230(8) 0.4264(8) 0.055(4) Uani 1 1 d . U . . .
O23 O 0.4651(13) -0.1165(9) 0.1485(9) 0.061(4) Uani 1 1 d . U . . .
O24 O 0.6272(11) 0.4571(7) 0.4741(7) 0.044(3) Uani 1 1 d . U . . .
O25 O 0.7500(12) 0.4804(8) 0.2122(8) 0.052(3) Uani 1 1 d . U . . .
O26 O 0.6016(12) 0.4388(8) 0.1386(8) 0.054(3) Uani 1 1 d . U . . .
O27 O 0.6210(15) 0.1780(10) 0.6185(9) 0.071(3) Uani 1 1 d . U . . .
O28 O 0.8016(13) 0.1717(10) 0.0163(9) 0.068(5) Uani 1 1 d . U . . .
O29 O 1.0140(13) 0.1334(9) 0.2664(8) 0.058(3) Uani 1 1 d . U . . .
O30 O 1.1745(15) -0.0093(13) 0.2869(11) 0.097(8) Uani 1 1 d . U . . .
O31 O 0.8570(15) 0.5716(9) 0.1944(9) 0.071(4) Uani 1 1 d . U . . .
O32 O 0.4805(14) -0.0476(9) 0.2317(9) 0.064(4) Uani 1 1 d . U . . .
O33 O 0.3467(15) -0.0783(11) 0.1848(10) 0.078(5) Uani 1 1 d . U . . .
O35 O 0.7072(15) 0.0574(11) -0.0737(9) 0.082(6) Uani 1 1 d . U . . .
O36 O 0.3428(14) 0.0990(11) 0.5192(10) 0.079(5) Uani 1 1 d . U . . .
O37 O 1.0481(15) 0.4425(12) 0.4417(11) 0.101(9) Uani 1 1 d . U . . .
O38 O 0.744(2) -0.1469(18) 0.0771(13) 0.146(14) Uani 1 1 d . U . . .
O39 O 1.0574(14) 0.1606(11) 0.5614(10) 0.079(5) Uani 1 1 d . U . . .
O40 O 0.5905(15) -0.1400(9) 0.2309(9) 0.076(5) Uani 1 1 d . U . . .
O41 O 1.0952(16) 0.3214(11) 0.4932(11) 0.092(7) Uani 1 1 d . U . . .
O42 O 0.7711(13) 0.0183(11) 0.0362(8) 0.079(7) Uani 1 1 d . U . . .
O43 O 0.6537(10) 0.2085(7) 0.4199(7) 0.038(3) Uani 1 1 d . U . . .
O44 O 0.6330(11) 0.0289(8) 0.0545(7) 0.046(3) Uani 1 1 d . U . . .
O45 O 0.4700(11) 0.3025(7) 0.4880(8) 0.046(3) Uani 1 1 d . U . . .
O46 O 0.5635(12) 0.2107(8) 0.5167(8) 0.051(3) Uani 1 1 d . U . . .
O47 O 0.3548(17) 0.2696(11) 0.0005(9) 0.090(6) Uani 1 1 d . U . . .
O48 O 0.6535(11) 0.3878(7) 0.2311(7) 0.041(3) Uani 1 1 d . U . . .
O49 O 0.9074(13) 0.4546(8) 0.1705(8) 0.058(3) Uani 1 1 d . U . . .
O50 O 1.0782(14) 0.2544(11) 0.1535(9) 0.076(5) Uani 1 1 d . U . . .
O51 O 0.6500(12) 0.3098(8) 0.1098(7) 0.051(3) Uani 1 1 d . U . . .
O52 O 0.7634(12) 0.4120(8) 0.0984(8) 0.053(3) Uani 1 1 d . U . . .
O53 O 0.7450(15) 0.3794(11) 0.5949(11) 0.085(5) Uani 1 1 d . U . . .
O54 O 0.6220(10) 0.1505(7) 0.1373(6) 0.040(3) Uani 1 1 d . U . . .
O55 O 0.9696(12) 0.1059(8) 0.4826(8) 0.052(3) Uani 1 1 d . U . . .
O56 O 0.8542(15) 0.6547(8) 0.3139(9) 0.072(5) Uani 1 1 d . U . . .
O57 O 0.6666(12) 0.1860(9) 0.0365(7) 0.053(3) Uani 1 1 d . U . . .
O58 O 0.9623(11) 0.2736(8) 0.2061(8) 0.049(3) Uani 1 1 d . U . . .
O59 O 0.4829(11) 0.0559(8) 0.0928(7) 0.049(3) Uani 1 1 d . U . . .
O60 O 0.9976(12) 0.2508(8) 0.4383(8) 0.052(3) Uani 1 1 d . U . . .
O61 O 0.7414(12) 0.5509(7) 0.3254(8) 0.053(3) Uani 1 1 d . U . . .
O62 O 0.5936(13) 0.5065(8) 0.2513(8) 0.056(3) Uani 1 1 d . U . . .
O63 O 0.9118(18) -0.2288(10) 0.3075(10) 0.091(6) Uani 1 1 d . U . . .
O64 O 0.4912(11) 0.4135(7) 0.4097(7) 0.043(3) Uani 1 1 d . U . . .
O65 O 0.9456(11) 0.3833(8) 0.3780(8) 0.048(3) Uani 1 1 d . U . . .
O66 O 1.0595(10) 0.1329(8) 0.3865(8) 0.046(3) Uani 1 1 d . U . . .
O67 O 0.4159(13) 0.1105(9) 0.3767(9) 0.063(4) Uani 1 1 d . U . . .
O68 O 0.6085(16) -0.1430(10) 0.1082(9) 0.078(5) Uani 1 1 d . U . . .
O69 O 0.5207(12) 0.2131(8) 0.0755(7) 0.051(3) Uani 1 1 d . U . . .
O70 O 0.7130(15) -0.0936(10) 0.1661(10) 0.078(4) Uani 1 1 d . U . . .
O71 O 0.4925(11) 0.0947(7) 0.1877(7) 0.041(3) Uani 1 1 d . U . . .
O72 O 1.0414(13) 0.0019(9) 0.3182(9) 0.062(3) Uani 1 1 d . U . . .
O73 O 1.1252(18) 0.1215(13) 0.2130(12) 0.109(9) Uani 1 1 d . U . . .
O74 O 0.5109(11) 0.3498(7) 0.3274(7) 0.045(3) Uani 1 1 d . U . . .
O75 O 0.3796(13) 0.3840(9) 0.3400(9) 0.065(4) Uani 1 1 d . U . . .
O76 O 0.6091(12) 0.3380(8) 0.5523(8) 0.052(3) Uani 1 1 d . U . . .
O77 O 0.4685(13) 0.1294(9) 0.5721(9) 0.063(3) Uani 1 1 d . U . . .
O78 O 0.5425(16) 0.5594(10) 0.1558(10) 0.081(5) Uani 1 1 d . U . . .
O79 O 0.5254(11) 0.2565(7) 0.1687(7) 0.043(3) Uani 1 1 d . U . . .
O80 O 0.9878(11) 0.2608(8) 0.3196(8) 0.047(3) Uani 1 1 d . U . . .
O81 O 0.3155(15) 0.1993(11) 0.3009(10) 0.079(4) Uani 1 1 d . U . . .
O82 O 0.2633(16) 0.3355(12) 0.2411(11) 0.092(5) Uani 1 1 d . U . . .
O83 O 0.8976(13) 0.5254(8) 0.2869(8) 0.054(3) Uani 1 1 d . U . . .
O84 O 0.6981(15) 0.5967(9) 0.2340(9) 0.072(4) Uani 1 1 d . U . . .
O85 O 0.8798(16) 0.5059(10) 0.0720(9) 0.077(5) Uani 1 1 d . U . . .
O86 O 0.9101(11) 0.0468(7) 0.3755(8) 0.046(3) Uani 1 1 d . U . . .
O87 O 0.7596(13) 0.4909(9) 0.5192(9) 0.068(6) Uani 1 1 d . U . . .
O88 O 0.6237(11) 0.4598(7) 0.3522(7) 0.045(3) Uani 1 1 d . U . . .
O89 O 1.0750(12) 0.3810(9) 0.3541(9) 0.062(4) Uani 1 1 d . U . . .
O90 O 0.7980(11) 0.3647(7) 0.1939(7) 0.041(3) Uani 1 1 d . U . . .
O91 O 0.7138(13) 0.1600(9) 0.5557(9) 0.064(3) Uani 1 1 d . U . . .
O92 O 0.5820(11) -0.0172(7) 0.1462(7) 0.045(3) Uani 1 1 d . U . . .
O93 O 0.3656(13) 0.0882(9) 0.1377(9) 0.063(4) Uani 1 1 d . U . . .
O94 O 1.1511(12) 0.0263(8) 0.3850(9) 0.055(4) Uani 1 1 d . U . . .
O95 O 0.9632(11) 0.4030(8) 0.2671(8) 0.049(3) Uani 1 1 d . U . . .
O96 O 0.6057(12) 0.0504(8) 0.5465(8) 0.057(3) Uani 1 1 d . U . . .
O97 O 0.7120(15) 0.5268(9) 0.1205(9) 0.071(3) Uani 1 1 d . U . . .
O98 O 0.7513(16) 0.2230(11) 0.6449(10) 0.086(4) Uani 1 1 d . U . . .
O99 O 0.7650(11) 0.2148(8) 0.1061(7) 0.046(3) Uani 1 1 d . U . . .
O100 O 1.1328(12) 0.1811(9) 0.3031(9) 0.061(4) Uani 1 1 d . U . . .
O101 O 0.7743(19) -0.1981(11) 0.2440(13) 0.108(7) Uani 1 1 d . U . . .
O102 O 0.6082(11) 0.3270(7) 0.4249(7) 0.040(3) Uani 1 1 d . U . . .
O104 O 0.3587(11) 0.2686(8) 0.4177(8) 0.054(4) Uani 1 1 d . U . . .
O105 O 0.2733(17) 0.0394(13) 0.6384(12) 0.101(7) Uani 1 1 d . U . . .
O106 O 1.0848(12) 0.3137(8) 0.2487(8) 0.051(4) Uani 1 1 d . U . . .
O107 O 0.4018(12) 0.2492(9) 0.1137(8) 0.061(4) Uani 1 1 d . U . . .
O108 O 0.491(2) 0.3976(15) 0.0399(14) 0.130(8) Uani 1 1 d . U . . .
O109 O 1.0293(19) 0.3422(13) 0.5935(12) 0.107(7) Uani 1 1 d . U . . .
O110 O 0.691(2) 0.2162(16) -0.0879(13) 0.133(8) Uani 1 1 d . U . . .
O111 O 0.8929(17) 0.1227(13) 0.6256(12) 0.101(5) Uani 1 1 d . U . . .
O112 O 0.3233(15) 0.1257(11) 0.0218(10) 0.081(5) Uani 1 1 d . U . . .
O113 O 0.6751(17) 0.0271(13) 0.6404(12) 0.096(5) Uani 1 1 d . U . . .
O115 O 0.2872(18) 0.3794(12) 0.5606(12) 0.104(6) Uani 1 1 d . U . . .
O116 O 0.551(7) 0.336(4) 0.792(4) 0.116(8) Uani 0.3333 1 d . U P . .
O117 O 0.516(2) 0.4240(15) 0.6789(13) 0.099(6) Uani 0.8 1 d . U P . .
O118 O 0.1549(18) 0.0677(15) 0.0918(13) 0.118(7) Uani 1 1 d . U . . .
O119 O 0.962(3) 0.4232(18) 0.956(3) 0.213(19) Uani 1 1 d . U . . .
O120 O 0.2349(15) 0.3060(12) 0.3249(12) 0.091(6) Uani 1 1 d . U . . .
O205 O 0.9205(16) 0.4055(11) 0.5172(10) 0.086(5) Uani 1 1 d . U . . .
O122 O 0.914(5) 0.416(4) 0.679(4) 0.109(7) Uani 0.3333 1 d . U P . .
O123 O 0.616(6) 0.280(4) 0.812(3) 0.099(10) Uani 0.3333 1 d . U P . .
O271 O 0.474(2) 0.2671(13) -0.1596(13) 0.129(8) Uani 1 1 d . U . . .
O127 O 0.9556(17) 0.1486(12) 0.0912(11) 0.098(6) Uani 1 1 d . U . . .
O150 O 0.945(4) 0.418(3) 0.783(3) 0.104(9) Uani 0.5 1 d . U P . .
O151 O 0.864(5) 0.510(5) 0.690(5) 0.115(9) Uani 0.3333 1 d . U P . .
O152 O 0.290(4) 0.491(2) 0.364(2) 0.098(11) Uani 0.5 1 d . U P . .
O156 O 0.748(3) 0.3464(17) -0.0211(14) 0.148(9) Uani 1 1 d . U . . .
O158 O 0.234(4) 0.153(3) 0.602(2) 0.102(12) Uani 0.5 1 d . U P . .
O201 O 0.673(3) 0.6526(15) 0.0888(16) 0.146(8) Uani 1 1 d . U . . .
O203 O 0.884(3) -0.041(3) 0.097(2) 0.097(7) Uani 0.5 1 d . U P . .
O206 O 0.675(4) 0.538(3) 1.015(2) 0.236(17) Uani 1 1 d . U . . .
O207 O 0.926(4) 0.451(3) 0.788(3) 0.103(9) Uani 0.5 1 d . U P . .
O208 O 0.643(3) 0.7052(18) 0.265(2) 0.118(10) Uani 0.65 1 d . U P . .
O209 O 0.937(3) 0.039(3) 0.094(2) 0.095(8) Uani 0.5 1 d . U P . .
O210 O 0.566(4) 0.189(2) 0.731(2) 0.102(6) Uani 0.5 1 d . U P . .
O211 O 0.592(7) 0.327(5) 0.821(4) 0.113(8) Uani 0.3333 1 d . U P . .
O250 O 1.097(4) -0.068(3) 0.174(3) 0.098(11) Uani 0.37(5) 1 d . U . . .
O251 O 0.939(4) 0.663(2) 0.143(3) 0.117(12) Uani 0.54(6) 1 d . U . . .
O252 O 0.814(3) 0.181(2) 0.8886(18) 0.195(15) Uani 1 1 d . U . . .

loop_
_atom_site_aniso_label
_atom_site_aniso_U_11
_atom_site_aniso_U_22
_atom_site_aniso_U_33
_atom_site_aniso_U_23
_atom_site_aniso_U_13
_atom_site_aniso_U_12
Nb1 0.092(2) 0.0320(13) 0.0699(17) 0.0249(12) -0.0110(14) -0.0112(13)
Nb2 0.0862(19) 0.0417(14) 0.0671(16) 0.0321(12) -0.0120(14) 0.0018(13)
Nb3 0.0848(19) 0.0498(15) 0.0656(16) 0.0353(13) -0.0059(14) -0.0149(13)
Nb4 0.0527(14) 0.0349(12) 0.0524(14) 0.0212(11) -0.0064(11) -0.0111(10)
Nb5 0.0566(15) 0.0382(13) 0.0409(12) 0.0210(10) -0.0081(11) -0.0051(11)
Nb6 0.0599(15) 0.0236(11) 0.0469(13) 0.0138(10) -0.0065(11) 0.0026(10)
Nb7 0.0363(12) 0.0238(11) 0.0305(11) 0.0085(8) -0.0060(9) -0.0025(9)
Nb8 0.0375(12) 0.0209(11) 0.0373(11) 0.0046(9) -0.0013(9) 0.0036(9)
Nb9 0.0342(12) 0.0336(12) 0.0485(13) 0.0159(10) -0.0045(10) -0.0068(9)
Nb10 0.0381(12) 0.0337(12) 0.0268(11) 0.0074(9) -0.0042(9) -0.0050(9)
Nb11 0.0359(12) 0.0239(11) 0.0352(11) 0.0037(9) 0.0027(9) 0.0059(9)
Nb12 0.0483(14) 0.0370(12) 0.0376(12) 0.0163(10) 0.0094(10) 0.0102(10)
Nb13 0.0264(12) 0.0435(13) 0.0556(13) 0.0230(11) 0.0004(10) 0.0007(10)
Nb14 0.0317(12) 0.0400(13) 0.0524(13) 0.0174(10) 0.0009(10) 0.0076(10)
Nb15 0.0369(12) 0.0306(11) 0.0247(11) 0.0003(9) -0.0037(9) -0.0036(9)
Nb16 0.0690(17) 0.0307(13) 0.0484(14) 0.0046(10) -0.0042(12) -0.0047(11)
Ge1 0.0332(16) 0.0308(15) 0.0294(14) 0.0030(12) -0.0023(12) -0.0044(12)
Ge2 0.0301(15) 0.0250(14) 0.0276(14) 0.0046(11) -0.0004(11) 0.0004(11)
Ge3 0.0255(15) 0.0291(15) 0.0368(15) 0.0084(12) -0.0007(12) 0.0036(12)
Cs1 0.0516(10) 0.0305(9) 0.0327(9) 0.0039(7) -0.0003(7) -0.0021(7)
Cs2 0.0371(9) 0.0382(9) 0.0472(10) 0.0133(7) 0.0013(7) 0.0052(7)
Cs3 0.0449(10) 0.0394(9) 0.0420(9) 0.0095(7) -0.0040(7) -0.0052(8)
Cs4 0.0483(11) 0.0410(10) 0.0456(10) 0.0128(8) 0.0047(8) -0.0067(8)
Cs5 0.0506(11) 0.0516(11) 0.0317(9) -0.0040(8) -0.0041(8) -0.0059(8)
Cs6 0.0709(13) 0.0307(9) 0.0616(11) 0.0074(8) 0.0111(9) 0.0167(9)
Cs7 0.0579(12) 0.0541(11) 0.0613(12) 0.0187(9) -0.0043(9) 0.0103(9)
Cs8 0.0653(13) 0.0447(11) 0.0635(12) 0.0097(9) -0.0040(10) -0.0108(9)
Cs9 0.0469(11) 0.0650(12) 0.0940(15) 0.0474(11) 0.0059(10) 0.0132(9)
Cs10 0.0551(12) 0.0611(12) 0.0691(12) 0.0108(10) -0.0047(10) 0.0061(10)
Cs11 0.0342(11) 0.0764(14) 0.1141(17) 0.0542(13) -0.0075(10) -0.0054(9)
Cs12 0.0527(12) 0.0534(12) 0.1004(16) 0.0087(11) 0.0000(11) 0.0043(10)
Cs13 0.0731(14) 0.0787(14) 0.0665(13) 0.0281(11) 0.0123(10) -0.0034(11)
Cs14 0.0765(15) 0.0847(15) 0.0605(12) 0.0178(11) 0.0046(11) -0.0179(12)
Cs15 0.0798(17) 0.0906(17) 0.116(2) 0.0369(15) 0.0247(14) 0.0157(13)
Cs16 0.085(2) 0.085(2) 0.087(2) -0.0010(17) 0.0149(17) 0.0200(18)
Cs17 0.081(5) 0.075(5) 0.108(5) -0.006(4) -0.011(4) 0.016(4)
Cs18 0.132(3) 0.111(3) 0.132(3) 0.051(2) 0.030(2) -0.004(2)
Cs28 0.165(9) 0.123(9) 0.096(8) 0.035(6) 0.020(6) 0.006(7)
Cs19 0.098(3) 0.140(3) 0.119(3) 0.010(2) 0.021(2) 0.009(2)
Cs20 0.180(4) 0.087(3) 0.108(3) 0.030(2) 0.082(3) 0.048(3)
Cs21 0.178(7) 0.106(6) 0.117(6) 0.037(5) 0.054(5) 0.034(5)
Cs22 0.121(6) 0.131(6) 0.241(9) 0.064(6) -0.002(6) -0.020(4)
Cs23 0.146(9) 0.132(8) 0.110(7) 0.025(6) -0.006(6) -0.024(6)
Cs24 0.151(9) 0.064(6) 0.123(8) 0.068(6) -0.002(7) -0.001(5)
Cs25 0.202(19) 0.28(3) 0.188(14) 0.123(14) 0.045(13) 0.015(17)
Cs26 0.146(7) 0.124(6) 0.142(7) 0.026(5) -0.010(5) -0.007(5)
Cs27 0.135(3) 0.135(3) 0.086(2) 0.072(2) 0.001(2) 0.006(2)
Na1 0.082(6) 0.088(7) 0.073(6) 0.014(5) -0.011(5) 0.000(5)
Na2 0.101(14) 0.081(12) 0.111(15) 0.018(10) -0.002(12) 0.000(10)
Na3 0.069(14) 0.115(11) 0.159(11) 0.058(8) -0.038(9) -0.034(9)
Na4 0.18(2) 0.30(4) 0.22(4) 0.22(3) 0.04(2) 0.07(2)
Na5 0.108(9) 0.087(11) 0.092(10) 0.045(8) 0.043(7) 0.039(7)
C1 0.049(5) 0.049(7) 0.042(5) 0.011(4) -0.005(4) 0.001(4)
C2 0.057(6) 0.049(8) 0.042(5) 0.014(5) 0.003(4) -0.005(5)
C3 0.072(6) 0.060(8) 0.062(8) 0.020(6) -0.001(5) -0.010(5)
C4 0.042(5) 0.038(7) 0.052(6) 0.009(5) 0.010(4) 0.003(4)
C5 0.055(6) 0.056(9) 0.066(6) 0.021(5) 0.006(4) -0.004(5)
C6 0.057(6) 0.058(9) 0.068(7) 0.030(6) 0.016(4) 0.016(5)
C7 0.078(6) 0.068(7) 0.066(5) 0.021(4) 0.006(4) 0.003(4)
C8 0.059(6) 0.055(7) 0.065(6) 0.013(5) 0.003(4) 0.005(4)
C9 0.052(5) 0.031(7) 0.054(5) 0.009(5) -0.001(4) 0.003(4)
C10 0.050(5) 0.049(9) 0.042(6) 0.007(5) 0.000(4) -0.005(5)
C11 0.056(7) 0.059(12) 0.076(7) 0.020(6) 0.011(5) 0.019(6)
C12 0.052(6) 0.049(8) 0.066(6) 0.022(5) -0.003(5) -0.002(5)
C13 0.047(7) 0.053(9) 0.065(7) 0.015(6) -0.007(5) -0.006(6)
C14 0.047(7) 0.054(8) 0.069(7) 0.019(6) -0.007(5) 0.004(6)
C15 0.057(7) 0.059(10) 0.070(7) 0.027(6) 0.009(5) 0.013(6)
C16 0.054(6) 0.025(8) 0.049(6) 0.007(5) -0.003(5) 0.004(5)
C17 0.086(7) 0.055(11) 0.066(7) 0.006(7) 0.001(5) 0.008(6)
C18 0.047(6) 0.052(11) 0.038(6) 0.006(5) 0.002(4) -0.002(6)
O1 0.034(4) 0.035(5) 0.037(5) 0.012(4) -0.004(3) -0.002(3)
O3 0.039(5) 0.029(4) 0.032(4) 0.007(3) -0.004(3) -0.005(3)
O5 0.046(5) 0.028(5) 0.043(5) 0.017(4) -0.008(4) -0.006(4)
O6 0.042(5) 0.023(5) 0.032(4) 0.008(3) -0.002(3) 0.000(4)
O7 0.041(5) 0.035(6) 0.044(5) 0.007(4) 0.006(4) 0.002(4)
O8 0.042(5) 0.043(6) 0.038(5) 0.007(4) 0.002(4) -0.001(4)
O9 0.046(5) 0.034(5) 0.032(4) 0.004(4) -0.001(3) -0.005(4)
O10 0.032(5) 0.039(5) 0.050(5) 0.020(4) -0.001(4) 0.004(3)
O11 0.047(5) 0.031(5) 0.047(5) 0.006(4) -0.004(4) 0.000(4)
O12 0.040(5) 0.041(6) 0.041(5) 0.008(4) 0.000(4) -0.003(4)
O13 0.034(5) 0.038(7) 0.044(5) 0.008(4) 0.000(4) -0.001(4)
O14 0.042(6) 0.025(6) 0.046(5) 0.016(4) 0.008(4) 0.010(5)
O15 0.041(6) 0.030(6) 0.036(4) 0.005(4) 0.001(4) -0.003(4)
O16 0.048(5) 0.046(6) 0.055(5) 0.012(4) 0.000(4) 0.004(4)
O17 0.044(6) 0.051(7) 0.068(7) 0.027(5) -0.008(5) 0.006(5)
O18 0.069(7) 0.032(5) 0.048(6) 0.010(4) -0.004(5) -0.006(4)
O19 0.049(6) 0.053(8) 0.066(6) 0.025(5) -0.003(5) 0.001(5)
O20 0.050(6) 0.052(8) 0.062(6) 0.024(5) 0.010(4) 0.008(5)
O21 0.120(10) 0.032(7) 0.043(9) -0.006(6) 0.019(7) 0.004(6)
O22 0.050(8) 0.044(6) 0.071(7) 0.019(5) 0.005(6) 0.008(5)
O23 0.072(6) 0.053(8) 0.060(7) 0.022(6) -0.002(5) -0.011(5)
O24 0.055(6) 0.022(6) 0.049(6) 0.000(5) -0.001(4) 0.004(4)
O25 0.065(5) 0.038(5) 0.057(5) 0.023(4) -0.011(4) -0.006(4)
O26 0.061(6) 0.047(5) 0.056(6) 0.024(4) -0.011(5) -0.001(4)
O27 0.083(6) 0.067(7) 0.063(6) 0.018(5) 0.011(4) 0.002(5)
O28 0.062(8) 0.078(9) 0.058(7) 0.010(6) 0.013(6) -0.004(6)
O29 0.056(6) 0.063(6) 0.058(6) 0.020(4) 0.005(4) 0.009(4)
O30 0.063(10) 0.13(2) 0.085(9) 0.013(10) 0.021(8) 0.017(11)
O31 0.096(8) 0.048(6) 0.071(6) 0.027(5) -0.010(5) -0.015(5)
O32 0.076(6) 0.056(7) 0.059(7) 0.018(5) 0.003(5) -0.007(5)
O33 0.073(7) 0.081(9) 0.076(11) 0.019(7) -0.001(6) -0.010(6)
O35 0.085(12) 0.093(13) 0.065(11) 0.017(9) 0.015(9) 0.005(10)
O36 0.057(6) 0.098(12) 0.098(9) 0.049(9) 0.016(5) 0.018(6)
O37 0.065(12) 0.106(15) 0.094(9) -0.024(10) -0.020(8) -0.002(10)
O38 0.104(13) 0.20(3) 0.089(12) -0.030(15) 0.018(10) 0.004(14)
O39 0.071(9) 0.076(9) 0.077(7) 0.008(6) -0.014(6) 0.005(6)
O40 0.094(10) 0.053(8) 0.078(9) 0.022(7) -0.010(7) -0.008(7)
O41 0.086(13) 0.084(11) 0.085(9) 0.000(9) -0.006(9) -0.012(9)
O42 0.050(8) 0.119(18) 0.044(8) -0.012(9) 0.005(6) -0.009(9)
O43 0.044(5) 0.026(4) 0.045(5) 0.010(3) 0.008(4) 0.006(4)
O44 0.045(6) 0.052(7) 0.033(5) 0.002(5) -0.002(4) -0.006(5)
O45 0.046(5) 0.033(6) 0.056(6) 0.009(4) 0.008(4) 0.004(4)
O46 0.055(6) 0.044(5) 0.058(6) 0.016(4) 0.014(4) 0.012(4)
O47 0.118(11) 0.095(14) 0.046(10) 0.012(10) -0.033(8) 0.014(9)
O48 0.047(5) 0.033(5) 0.044(5) 0.018(4) -0.009(4) 0.000(4)
O49 0.073(7) 0.047(6) 0.056(6) 0.023(5) -0.003(5) -0.010(5)
O50 0.068(8) 0.092(11) 0.068(7) 0.022(6) 0.012(6) 0.009(7)
O51 0.063(6) 0.043(5) 0.047(6) 0.017(4) -0.006(4) -0.006(4)
O52 0.068(7) 0.049(6) 0.047(6) 0.025(4) -0.006(5) -0.010(4)
O53 0.064(9) 0.083(9) 0.093(8) 0.006(7) -0.007(7) -0.003(7)
O54 0.045(5) 0.038(4) 0.031(5) 0.005(4) -0.003(4) -0.005(3)
O55 0.049(5) 0.047(6) 0.061(6) 0.018(5) 0.002(4) 0.002(4)
O56 0.105(11) 0.033(6) 0.081(9) 0.029(6) -0.014(8) -0.013(6)
O57 0.057(5) 0.059(7) 0.039(5) 0.008(5) 0.003(4) -0.005(4)
O58 0.050(5) 0.044(6) 0.053(5) 0.018(4) 0.004(4) -0.003(4)
O59 0.050(5) 0.051(7) 0.038(5) 0.004(5) -0.004(4) -0.007(5)
O60 0.046(5) 0.050(6) 0.061(5) 0.019(4) -0.007(4) 0.003(4)
O61 0.070(7) 0.024(5) 0.064(6) 0.017(4) -0.010(5) -0.004(5)
O62 0.067(6) 0.043(6) 0.060(6) 0.024(5) -0.013(4) 0.006(5)
O63 0.125(14) 0.066(8) 0.069(12) 0.003(7) 0.017(10) -0.007(8)
O64 0.047(6) 0.029(7) 0.051(5) 0.008(4) 0.002(4) 0.005(5)
O65 0.045(5) 0.045(6) 0.053(6) 0.016(4) -0.005(4) -0.006(4)
O66 0.033(7) 0.048(5) 0.060(6) 0.022(4) 0.003(5) 0.003(4)
O67 0.066(10) 0.052(8) 0.069(7) 0.016(6) 0.005(6) -0.004(7)
O68 0.087(7) 0.067(9) 0.064(7) -0.002(6) 0.001(5) 0.005(6)
O69 0.052(5) 0.052(6) 0.041(5) 0.006(4) -0.007(4) 0.001(4)
O70 0.083(6) 0.069(8) 0.070(7) 0.001(5) 0.002(5) 0.007(5)
O71 0.045(5) 0.035(6) 0.037(5) 0.002(4) 0.001(4) -0.004(4)
O72 0.056(6) 0.060(7) 0.068(6) 0.012(5) 0.008(4) 0.016(5)
O73 0.104(14) 0.120(19) 0.092(9) 0.008(10) 0.043(9) -0.005(13)
O74 0.048(5) 0.035(5) 0.047(5) 0.008(4) -0.003(4) 0.003(4)
O75 0.056(5) 0.063(9) 0.073(7) 0.017(6) -0.004(4) 0.006(5)
O76 0.058(6) 0.041(6) 0.051(5) 0.002(4) 0.002(4) 0.008(4)
O77 0.065(6) 0.068(7) 0.065(6) 0.031(5) 0.017(4) 0.016(5)
O78 0.099(8) 0.062(10) 0.092(11) 0.041(8) -0.018(7) 0.006(7)
O79 0.046(5) 0.040(5) 0.041(5) 0.012(4) -0.005(4) -0.002(4)
O80 0.041(5) 0.045(5) 0.056(5) 0.019(4) -0.001(4) 0.001(4)
O81 0.074(7) 0.081(8) 0.080(8) 0.020(6) 0.011(6) 0.003(6)
O82 0.076(8) 0.103(10) 0.093(10) 0.022(7) 0.005(7) 0.007(7)
O83 0.072(7) 0.034(5) 0.060(7) 0.024(5) -0.007(5) -0.011(4)
O84 0.094(7) 0.046(6) 0.078(7) 0.028(5) -0.014(5) -0.004(5)
O85 0.097(10) 0.071(10) 0.072(8) 0.038(7) -0.003(7) -0.012(8)
O86 0.037(5) 0.036(6) 0.067(6) 0.019(4) 0.000(4) 0.003(4)
O87 0.059(9) 0.064(11) 0.060(8) -0.013(8) -0.002(7) -0.008(8)
O88 0.055(6) 0.027(6) 0.054(5) 0.014(4) -0.003(4) 0.002(5)
O89 0.043(6) 0.065(8) 0.070(6) 0.011(6) -0.008(5) -0.009(5)
O90 0.050(5) 0.039(5) 0.038(5) 0.020(4) -0.003(4) -0.004(4)
O91 0.062(6) 0.068(7) 0.063(5) 0.022(4) 0.003(4) 0.002(4)
O92 0.058(7) 0.037(5) 0.033(6) 0.000(4) -0.001(5) -0.007(4)
O93 0.051(6) 0.071(8) 0.062(7) 0.014(6) 0.001(5) -0.001(5)
O94 0.047(6) 0.044(8) 0.078(7) 0.023(6) 0.009(5) 0.011(6)
O95 0.045(6) 0.041(6) 0.063(6) 0.023(5) -0.005(5) -0.008(4)
O96 0.060(7) 0.052(6) 0.067(7) 0.030(5) 0.016(5) 0.012(5)
O97 0.096(7) 0.054(7) 0.068(7) 0.031(5) -0.009(5) -0.006(5)
O98 0.090(7) 0.089(7) 0.076(6) 0.022(5) -0.001(5) -0.006(5)
O99 0.052(5) 0.046(6) 0.040(5) 0.013(4) 0.003(4) -0.003(4)
O100 0.050(7) 0.063(8) 0.076(7) 0.030(6) 0.014(5) 0.008(6)
O101 0.121(13) 0.066(9) 0.124(15) 0.020(9) -0.027(11) -0.009(8)
O102 0.045(5) 0.029(5) 0.042(5) 0.005(4) 0.003(4) 0.000(4)
O104 0.041(6) 0.047(7) 0.073(8) 0.015(6) 0.004(5) -0.002(5)
O105 0.087(11) 0.128(16) 0.122(18) 0.083(14) 0.023(10) 0.030(10)
O106 0.049(6) 0.047(8) 0.065(6) 0.026(5) 0.008(4) -0.005(5)
O107 0.051(5) 0.071(7) 0.058(7) 0.017(6) -0.002(5) 0.009(5)
O108 0.149(17) 0.115(12) 0.125(16) 0.044(10) -0.044(12) 0.008(11)
O109 0.110(13) 0.095(11) 0.101(13) 0.012(9) -0.002(10) -0.015(9)
O110 0.153(15) 0.149(17) 0.097(11) 0.043(11) 0.010(10) -0.023(12)
O111 0.097(8) 0.113(11) 0.099(8) 0.042(7) 0.006(6) 0.017(7)
O112 0.073(8) 0.089(9) 0.075(8) 0.018(7) -0.006(6) 0.004(7)
O113 0.086(10) 0.113(9) 0.106(10) 0.060(8) 0.005(8) 0.013(7)
O115 0.110(11) 0.095(14) 0.103(10) 0.018(9) 0.030(8) 0.015(9)
O116 0.157(17) 0.107(14) 0.088(9) 0.028(8) 0.039(8) 0.015(11)
O117 0.140(15) 0.088(9) 0.067(9) 0.013(7) 0.029(8) 0.029(8)
O118 0.087(10) 0.139(14) 0.115(14) 0.020(11) 0.000(8) 0.000(8)
O119 0.13(2) 0.13(2) 0.36(6) 0.07(3) -0.01(2) -0.079(16)
O120 0.064(11) 0.088(11) 0.119(11) 0.032(8) -0.004(8) -0.010(8)
O205 0.092(10) 0.085(9) 0.072(8) 0.018(6) -0.014(7) -0.017(7)
O122 0.093(14) 0.107(12) 0.120(12) 0.038(9) -0.028(9) -0.020(9)
O123 0.12(2) 0.095(12) 0.085(11) 0.033(8) 0.034(10) -0.013(12)
O271 0.19(2) 0.081(17) 0.113(12) 0.036(11) -0.027(11) -0.036(14)
O127 0.093(10) 0.110(12) 0.085(9) 0.018(8) 0.019(7) 0.005(8)
O150 0.087(16) 0.096(14) 0.122(13) 0.035(10) -0.017(11) -0.037(11)
O151 0.059(19) 0.105(11) 0.180(11) 0.058(8) -0.031(10) -0.040(10)
O152 0.108(19) 0.069(13) 0.13(2) 0.035(14) 0.022(17) 0.027(13)
O156 0.184(16) 0.154(17) 0.107(15) 0.051(13) 0.007(12) -0.034(13)
O158 0.107(16) 0.11(3) 0.10(2) 0.029(18) 0.042(15) 0.054(16)
O201 0.189(16) 0.111(15) 0.159(15) 0.081(12) -0.013(12) 0.004(11)
O203 0.082(13) 0.114(15) 0.084(9) 0.011(8) 0.007(8) 0.013(10)
O206 0.23(3) 0.36(4) 0.19(3) 0.18(3) 0.05(2) 0.06(3)
O207 0.080(17) 0.095(14) 0.123(12) 0.031(9) -0.025(10) -0.042(11)
O208 0.16(2) 0.068(12) 0.140(18) 0.043(11) 0.017(15) 0.015(12)
O209 0.071(16) 0.126(15) 0.079(12) 0.018(10) 0.004(10) 0.009(11)
O210 0.137(10) 0.094(11) 0.080(9) 0.032(8) 0.031(7) 0.005(8)
O211 0.152(17) 0.100(12) 0.091(9) 0.033(7) 0.036(8) 0.002(11)
O250 0.082(14) 0.11(2) 0.090(13) 0.001(12) 0.011(10) 0.025(14)
O251 0.142(13) 0.079(18) 0.15(3) 0.076(18) 0.009(12) -0.013(10)
O252 0.22(3) 0.23(3) 0.135(14) 0.067(15) -0.015(14) 0.03(2)

_geom_special_details            
;
 All esds (except the esd in the dihedral angle between two l.s. planes)
 are estimated using the full covariance matrix.  The cell esds are taken
 into account individually in the estimation of esds in distances, angles
 and torsion angles; correlations between esds in cell parameters are only
 used when they are defined by crystal symmetry.  An approximate (isotropic)
 treatment of cell esds is used for estimating esds involving l.s. planes.
;
loop_
_geom_bond_atom_site_label_1
_geom_bond_atom_site_label_2
_geom_bond_distance
_geom_bond_site_symmetry_2
_geom_bond_publ_flag
Nb1 Nb2 3.357(4) . ?
Nb1 Nb4 3.309(3) . ?
Nb1 Nb6 3.319(3) . ?
Nb1 Cs8 4.371(3) 2_666 ?
Nb1 Cs24 4.054(11) . ?
Nb1 O25 2.423(17) . ?
Nb1 O31 1.96(2) . ?
Nb1 O56 1.782(19) . ?
Nb1 O61 2.005(19) . ?
Nb1 O83 2.048(19) . ?
Nb1 O84 1.98(2) . ?
Nb2 Nb3 3.355(4) . ?
Nb2 Nb5 3.303(3) . ?
Nb2 Nb6 3.325(3) . ?
Nb2 Cs7 4.416(3) . ?
Nb2 Cs24 4.471(13) . ?
Nb2 O25 2.400(18) . ?
Nb2 O26 1.985(18) . ?
Nb2 O62 2.004(19) . ?
Nb2 O78 1.75(2) . ?
Nb2 O84 1.95(2) . ?
Nb2 O97 1.98(2) . ?
Nb3 Nb4 3.314(3) . ?
Nb3 Nb5 3.313(3) . ?
Nb3 Cs13 4.418(4) . ?
Nb3 Cs24 4.122(12) . ?
Nb3 O25 2.434(19) . ?
Nb3 O31 1.97(2) . ?
Nb3 O49 2.02(2) . ?
Nb3 O52 2.003(18) . ?
Nb3 O85 1.77(2) . ?
Nb3 O97 1.94(2) . ?
Nb4 Nb7 3.250(3) . ?
Nb4 Cs8 4.124(3) 2_666 ?
Nb4 Cs13 4.093(3) . ?
Nb4 Cs22 4.352(9) 2_766 ?
Nb4 O5 2.076(16) . ?
Nb4 O25 2.332(18) . ?
Nb4 O49 1.901(18) . ?
Nb4 O83 1.904(17) . ?
Nb4 O90 2.071(16) . ?
Nb4 O95 1.865(18) . ?
Nb5 Nb7 3.253(3) . ?
Nb5 Cs7 4.120(3) . ?
Nb5 Cs13 4.079(3) . ?
Nb5 O25 2.319(17) . ?
Nb5 O26 1.969(18) . ?
Nb5 O48 2.056(16) . ?
Nb5 O51 1.812(17) . ?
Nb5 O52 1.909(18) . ?
Nb5 O90 2.064(17) . ?
Nb6 Nb7 3.242(3) . ?
Nb6 Cs7 4.055(3) . ?
Nb6 Cs8 4.156(3) 2_666 ?
Nb6 O5 2.124(17) . ?
Nb6 O25 2.337(19) . ?
Nb6 O48 2.093(16) . ?
Nb6 O61 1.902(17) . ?
Nb6 O62 1.915(17) . ?
Nb6 O88 1.796(18) . ?
Nb7 Cs1 4.188(3) . ?
Nb7 Cs2 4.058(2) . ?
Nb7 Cs3 4.173(3) . ?
Nb7 O1 1.876(16) . ?
Nb7 O3 1.897(14) . ?
Nb7 O5 2.102(15) . ?
Nb7 O6 1.871(15) . ?
Nb7 O48 2.092(16) . ?
Nb7 O90 2.122(16) . ?
Nb8 Cs1 4.083(2) . ?
Nb8 Cs2 3.986(2) . ?
Nb8 Cs6 4.210(2) 2_666 ?
Nb8 C9 2.56(3) . ?
Nb8 C16 2.57(3) . ?
Nb8 O6 2.030(15) . ?
Nb8 O11 2.128(17) . ?
Nb8 O24 2.129(15) . ?
Nb8 O64 2.108(17) . ?
Nb8 O74 2.137(16) . ?
Nb8 O88 2.182(17) . ?
Nb8 O102 1.752(16) . ?
Nb9 Cs2 3.982(3) . ?
Nb9 Cs3 4.052(3) . ?
Nb9 Cs22 4.321(9) 2_766 ?
Nb9 C5 2.54(3) . ?
Nb9 C13 2.52(3) . ?
Nb9 O1 2.009(16) . ?
Nb9 O58 2.110(17) . ?
Nb9 O65 2.127(18) . ?
Nb9 O80 1.767(17) . ?
Nb9 O89 2.110(18) . ?
Nb9 O95 2.088(17) . ?
Nb9 O106 2.093(18) . ?
Nb10 Cs1 4.146(2) . ?
Nb10 Cs3 4.124(3) . ?
Nb10 Cs27 4.232(4) . ?
Nb10 C1 2.57(3) . ?
Nb10 C2 2.52(3) . ?
Nb10 O3 1.971(14) . ?
Nb10 O51 2.148(18) . ?
Nb10 O54 1.765(17) . ?
Nb10 O57 2.161(17) . ?
Nb10 O69 2.095(17) . ?
Nb10 O79 2.149(17) . ?
Nb10 O99 2.100(18) . ?
Nb11 Cs2 4.171(3) . ?
Nb11 Cs20 4.039(4) . ?
Nb11 Cs21 4.229(12) . ?
Nb11 C4 2.60(3) . ?
Nb11 C8 2.53(3) . ?
Nb11 O7 2.151(16) . ?
Nb11 O16 2.155(18) . ?
Nb11 O43 1.980(15) . ?
Nb11 O45 2.113(17) . ?
Nb11 O46 1.767(18) . ?
Nb11 O76 2.041(16) . ?
Nb11 O102 2.224(17) . ?
Nb12 Cs4 4.135(3) . ?
Nb12 Cs9 4.135(3) . ?
Nb12 Cs20 4.281(4) . ?
Nb12 C6 2.54(3) . ?
Nb12 C7 2.56(4) . ?
Nb12 O14 1.938(15) . ?
Nb12 O20 2.134(19) . ?
Nb12 O27 2.12(2) . ?
Nb12 O46 2.280(18) . ?
Nb12 O77 2.11(2) . ?
Nb12 O91 2.15(2) . ?
Nb12 O96 1.752(18) . ?
Nb13 Cs2 4.225(3) . ?
Nb13 Cs3 4.326(3) . ?
Nb13 Cs11 4.026(3) 1_655 ?
Nb13 C14 2.50(3) . ?
Nb13 C15 2.60(3) . ?
Nb13 O10 1.982(16) . ?
Nb13 O17 2.122(18) . ?
Nb13 O29 2.167(19) . ?
Nb13 O60 2.135(19) . ?
Nb13 O66 1.713(17) . ?
Nb13 O80 2.203(17) . ?
Nb13 O100 2.139(19) . ?
Nb14 Cs9 4.100(3) 2_756 ?
Nb14 Cs11 4.188(3) 1_655 ?
Nb14 Cs26 3.984(11) . ?
Nb14 C11 2.57(3) . ?
Nb14 C12 2.57(3) . ?
Nb14 O19 2.106(18) . ?
Nb14 O22 1.703(19) . ?
Nb14 O55 2.162(18) . ?
Nb14 O66 2.331(17) . ?
Nb14 O72 2.163(19) . ?
Nb14 O86 1.943(17) . ?
Nb14 O94 2.138(18) . ?
Nb15 Cs1 4.277(2) . ?
Nb15 Cs3 4.305(2) . ?
Nb15 Cs5 3.966(2) 2_655 ?
Nb15 C10 2.58(3) . ?
Nb15 C18 2.58(3) . ?
Nb15 O8 2.149(17) . ?
Nb15 O9 1.972(15) . ?
Nb15 O44 2.117(16) . ?
Nb15 O54 2.170(16) . ?
Nb15 O59 2.129(17) . ?
Nb15 O71 2.155(16) . ?
Nb15 O92 1.770(17) . ?
Nb16 Cs4 4.208(3) 2_656 ?
Nb16 Cs5 4.281(3) 2_655 ?
Nb16 C3 2.58(4) . ?
Nb16 C17 2.51(4) . ?
Nb16 O18 1.961(16) . ?
Nb16 O23 2.13(2) . ?
Nb16 O32 2.11(2) . ?
Nb16 O40 1.71(2) . ?
Nb16 O68 2.11(2) . ?
Nb16 O70 2.09(2) . ?
Nb16 O92 2.217(18) . ?
Ge1 Cs1 4.158(3) . ?
Ge1 Cs3 4.123(3) . ?
Ge1 Cs4 4.061(3) 2_656 ?
Ge1 Cs16 4.276(4) . ?
Ge1 Cs17 4.229(9) . ?
Ge1 O9 1.668(16) . ?
Ge1 O12 1.733(17) . ?
Ge1 O15 1.763(15) . ?
Ge1 O18 1.701(17) . ?
Ge2 Cs1 4.289(3) . ?
Ge2 Cs2 4.234(3) . ?
Ge2 Cs4 3.972(3) 2_656 ?
Ge2 Cs9 4.209(3) . ?
Ge2 O13 1.718(16) . ?
Ge2 O14 1.755(16) . ?
Ge2 O15 1.753(15) . ?
Ge2 O43 1.702(15) . ?
Ge3 Cs2 4.279(3) . ?
Ge3 Cs3 4.192(3) . ?
Ge3 Cs9 4.238(3) . ?
Ge3 Cs16 4.052(4) . ?
Ge3 Cs17 4.002(8) . ?
Ge3 O10 1.734(16) . ?
Ge3 O12 1.764(16) . ?
Ge3 O13 1.754(16) . ?
Ge3 O86 1.745(17) . ?
Cs1 O3 3.361(15) . ?
Cs1 O6 3.322(15) . ?
Cs1 O7 3.148(16) . ?
Cs1 O9 3.330(16) . ?
Cs1 O15 3.561(16) . ?
Cs1 O43 3.537(16) . ?
Cs1 O54 3.652(15) . ?
Cs1 O71 3.064(15) . ?
Cs1 O74 3.127(16) . ?
Cs1 O79 3.218(16) . ?
Cs1 O81 3.78(2) . ?
Cs1 O102 3.616(15) . ?
Cs2 O1 3.201(15) . ?
Cs2 O6 3.175(15) . ?
Cs2 O10 3.249(16) . ?
Cs2 O11 3.126(16) . ?
Cs2 O16 3.021(18) . ?
Cs2 O43 3.237(16) . ?
Cs2 O60 3.133(18) . ?
Cs2 O65 3.059(18) . ?
Cs2 O80 3.498(17) . ?
Cs2 O102 3.450(17) . ?
Cs2 O205 3.30(2) . ?
Cs3 O1 3.274(15) . ?
Cs3 O3 3.349(16) . ?
Cs3 O8 3.076(16) . ?
Cs3 O9 3.364(16) . ?
Cs3 O10 3.404(16) . ?
Cs3 O12 3.482(17) . ?
Cs3 O29 3.188(19) . ?
Cs3 O54 3.681(16) . ?
Cs3 O58 3.096(17) . ?
Cs3 O80 3.503(17) . ?
Cs3 O99 3.216(17) . ?
Cs3 O127 3.44(2) . ?
Cs4 Ge2 3.972(3) 2_656 ?
Cs4 C6 3.76(3) . ?
Cs4 O14 3.148(16) 2_656 ?
Cs4 O15 3.286(16) 2_656 ?
Cs4 O18 3.396(18) 2_656 ?
Cs4 O20 3.302(18) 2_656 ?
Cs4 O32 3.12(2) 2_656 ?
Cs4 O67 3.47(2) 2_656 ?
Cs4 O77 3.26(2) . ?
Cs4 O96 3.167(18) . ?
Cs4 O105 3.27(3) . ?
Cs4 O113 3.08(3) . ?
Cs5 Nb15 3.967(2) 2_655 ?
Cs5 O23 3.293(19) 2_655 ?
Cs5 O35 3.36(2) . ?
Cs5 O44 3.155(18) . ?
Cs5 O44 3.317(17) 2_655 ?
Cs5 O57 3.147(18) . ?
Cs5 O59 3.117(18) . ?
Cs5 O59 3.231(17) 2_655 ?
Cs5 O68 3.29(2) 2_655 ?
Cs5 O69 3.132(17) . ?
Cs5 O92 3.153(15) 2_655 ?
Cs5 O112 3.33(2) . ?
Cs6 Nb8 4.210(2) 2_666 ?
Cs6 Cs6 4.284(4) 2_666 ?
Cs6 O24 3.148(18) . ?
Cs6 O24 3.160(17) 2_666 ?
Cs6 O45 3.070(16) . ?
Cs6 O64 3.301(17) . ?
Cs6 O64 3.217(16) 2_666 ?
Cs6 O76 3.181(18) . ?
Cs6 O88 3.311(17) 2_666 ?
Cs6 O115 3.30(3) . ?
Cs6 O117 3.17(3) . ?
Cs7 C1 3.47(3) . ?
Cs7 C9 3.56(3) . ?
Cs7 O26 3.371(19) . ?
Cs7 O48 3.154(17) . ?
Cs7 O62 3.318(19) . ?
Cs7 O74 3.225(17) . ?
Cs7 O75 3.38(2) . ?
Cs7 O79 3.145(17) . ?
Cs7 O82 3.33(3) . ?
Cs7 O107 3.32(2) . ?
Cs8 C13 3.50(3) 2_666 ?
Cs8 C16 3.51(3) 2_666 ?
Cs8 O5 3.206(15) 2_666 ?
Cs8 O11 3.174(17) 2_666 ?
Cs8 O37 3.23(2) 1_455 ?
Cs8 O37 3.30(3) 2_666 ?
Cs8 O61 3.343(18) 2_666 ?
Cs8 O65 3.216(18) 2_666 ?
Cs8 O83 3.275(18) 2_666 ?
Cs8 O87 3.32(2) 2_666 ?
Cs8 O109 3.52(3) 1_455 ?
Cs8 O205 3.47(2) 1_455 ?
Cs9 O13 3.490(17) . ?
Cs9 O14 3.545(15) . ?
Cs9 O19 3.188(18) 2_756 ?
Cs9 O22 3.481(19) 2_756 ?
Cs9 O36 3.45(2) 2_656 ?
Cs9 O55 3.236(18) . ?
Cs9 O86 3.573(18) . ?
Cs9 O91 3.43(2) . ?
Cs9 O94 3.452(19) 2_756 ?
Cs9 O96 3.395(19) . ?
Cs9 O105 3.20(3) 2_656 ?
Cs9 O111 3.44(3) . ?
Cs10 C7 3.59(4) . ?
Cs10 C12 3.56(3) . ?
Cs10 O13 3.500(16) . ?
Cs10 O16 3.286(18) . ?
Cs10 O39 3.21(2) . ?
Cs10 O55 3.119(18) . ?
Cs10 O60 3.334(19) . ?
Cs10 O91 3.09(2) . ?
Cs10 O98 3.32(2) . ?
Cs10 O109 3.28(3) . ?
Cs10 O111 3.48(3) . ?
Cs11 C4 3.70(3) . ?
Cs11 C6 3.80(3) . ?
Cs11 C12 3.90(3) 1_455 ?
Cs11 C14 3.91(3) 1_455 ?
Cs11 O17 3.196(17) 1_455 ?
Cs11 O19 3.111(19) 1_455 ?
Cs11 O36 3.04(2) . ?
Cs11 O66 3.092(17) 1_455 ?
Cs11 O67 3.25(2) . ?
Cs11 O94 3.238(19) 1_455 ?
Cs11 O100 3.80(2) 1_455 ?
Cs11 O104 3.145(18) . ?
Cs12 C13 3.63(3) 1_455 ?
Cs12 C14 3.57(3) 1_455 ?
Cs12 O17 3.058(18) 1_455 ?
Cs12 O37 3.54(2) 1_455 ?
Cs12 O41 3.27(3) 1_455 ?
Cs12 O75 3.10(2) . ?
Cs12 O87 3.08(2) 2_666 ?
Cs12 O89 3.076(19) 1_455 ?
Cs12 O104 3.021(19) . ?
Cs12 O115 3.24(3) . ?
Cs12 O120 2.38(3) . ?
Cs12 O152 3.53(5) . ?
Cs13 C2 3.51(3) . ?
Cs13 C5 3.56(3) . ?
Cs13 O28 3.42(2) . ?
Cs13 O49 3.335(19) . ?
Cs13 O50 3.46(2) . ?
Cs13 O52 3.35(2) . ?
Cs13 O58 3.204(18) . ?
Cs13 O90 3.138(17) . ?
Cs13 O99 3.173(17) . ?
Cs14 Cs15 4.591(4) . ?
Cs14 C3 3.48(3) . ?
Cs14 C10 3.54(3) . ?
Cs14 O30 3.02(3) 1_455 ?
Cs14 O32 3.44(2) . ?
Cs14 O33 3.09(2) . ?
Cs14 O67 3.04(2) . ?
Cs14 O71 3.341(17) . ?
Cs14 O73 3.77(3) 1_455 ?
Cs14 O81 3.17(2) . ?
Cs14 O93 3.16(2) . ?
Cs14 O113 3.59(2) 2_656 ?
Cs15 Na1 4.047(14) . ?
Cs15 C1 3.87(3) . ?
Cs15 C5 3.81(3) 1_455 ?
Cs15 C15 3.89(3) 1_455 ?
Cs15 O50 3.10(2) 1_455 ?
Cs15 O73 3.13(3) 1_455 ?
Cs15 O81 3.28(2) . ?
Cs15 O82 3.02(3) . ?
Cs15 O93 3.18(2) . ?
Cs15 O107 3.02(2) . ?
Cs15 O112 3.69(2) . ?
Cs15 O118 3.35(3) . ?
Cs16 Cs17 1.776(12) . ?
Cs16 Cs26 4.100(13) . ?
Cs16 O12 3.138(16) . ?
Cs16 O29 3.52(2) . ?
Cs16 O70 3.43(2) . ?
Cs16 O72 3.21(2) . ?
Cs16 O203 2.48(5) . ?
Cs16 O209 3.26(5) . ?
Cs16 O250 3.30(7) . ?
Cs17 Cs26 2.403(16) . ?
Cs17 O12 3.259(18) . ?
Cs17 O21 3.68(2) . ?
Cs17 O70 3.07(2) . ?
Cs17 O72 3.01(2) . ?
Cs17 O86 3.318(19) . ?
Cs17 O101 3.43(3) . ?
Cs17 O105 3.69(3) 2_656 ?
Cs17 O203 3.78(5) . ?
Cs18 Cs14 4.756(5) 2_656 ?
Cs18 Cs28 1.53(2) . ?
Cs18 C3 3.86(3) 2_656 ?
Cs18 C7 3.74(3) . ?
Cs18 O30 3.24(3) 2_756 ?
Cs18 O33 3.11(2) 2_656 ?
Cs18 O98 3.34(2) . ?
Cs18 O111 3.56(3) . ?
Cs18 O113 3.20(3) . ?
Cs18 O210 3.24(6) . ?
Cs18 O250 3.78(8) 2_756 ?
Cs18 O252 3.39(4) . ?
Cs28 C3 3.59(4) 2_656 ?
Cs28 C7 3.48(4) . ?
Cs28 O27 3.20(3) . ?
Cs28 O33 3.27(3) 2_656 ?
Cs28 O98 3.16(3) . ?
Cs28 O110 3.69(4) 1_556 ?
Cs28 O113 3.80(3) . ?
Cs28 O123 2.55(9) . ?
Cs28 O210 1.86(6) . ?
Cs28 O211 3.62(11) . ?
Cs28 O252 3.80(5) . ?
Cs19 Cs19 4.841(10) 2_755 ?
Cs19 Na1 3.939(15) 1_655 ?
Cs19 O28 3.25(2) 2_755 ?
Cs19 O35 3.47(2) 2_755 ?
Cs19 O42 3.56(2) 2_755 ?
Cs19 O118 3.17(3) 1_655 ?
Cs19 O127 3.21(2) 2_755 ?
Cs19 O203 3.30(5) . ?
Cs19 O209 3.35(5) . ?
Cs19 O209 3.56(5) 2_755 ?
Cs19 O250 3.10(7) . ?
Cs20 Cs21 1.495(16) . ?
Cs20 Na5 3.39(3) . ?
Cs20 O27 3.42(2) . ?
Cs20 O45 3.482(18) . ?
Cs20 O46 3.144(17) . ?
Cs20 O76 3.39(2) . ?
Cs20 O77 3.29(2) . ?
Cs20 O117 3.23(3) . ?
Cs20 O208 3.18(5) 2_666 ?
Cs21 C7 3.46(4) . ?
Cs21 C8 3.69(3) . ?
Cs21 O27 2.95(2) . ?
Cs21 O46 3.43(2) . ?
Cs21 O76 3.12(2) . ?
Cs21 O98 3.65(3) . ?
Cs21 O116 3.03(9) . ?
Cs21 O117 2.88(3) . ?
Cs21 O208 3.67(5) 2_666 ?
Cs21 O210 3.44(5) . ?
Cs21 O211 3.74(9) . ?
Cs22 Cs23 3.86(2) . ?
Cs22 Na2 4.01(3) 2_666 ?
Cs22 Na3 2.57(7) . ?
Cs22 O82 3.23(3) 2_666 ?
Cs22 O89 3.60(2) 2_766 ?
Cs22 O95 3.218(19) 2_766 ?
Cs22 O106 3.282(19) 2_766 ?
Cs22 O122 3.28(9) . ?
Cs22 O150 3.69(7) . ?
Cs22 O151 1.51(13) . ?
Cs22 O152 3.24(6) 2_666 ?
Cs22 O207 2.94(7) . ?
Cs23 Na2 4.31(3) 2_666 ?
Cs23 Na3 3.26(6) . ?
Cs23 C8 3.80(4) . ?
Cs23 O53 2.90(3) . ?
Cs23 O98 3.38(3) . ?
Cs23 O122 2.29(9) . ?
Cs23 O150 2.73(6) . ?
Cs23 O151 3.43(9) . ?
Cs23 O207 2.77(5) . ?
Cs24 Cs17 5.755(15) 1_565 ?
Cs24 Cs26 5.316(18) 1_565 ?
Cs24 O31 3.08(2) . ?
Cs24 O84 3.45(2) . ?
Cs24 O97 3.51(2) . ?
Cs24 O101 3.07(3) 1_565 ?
Cs24 O201 2.34(4) . ?
Cs24 O208 3.66(5) . ?
Cs24 O251 2.29(6) . ?
Cs25 Na4 4.05(6) . ?
Cs25 O85 3.28(3) 1_556 ?
Cs25 O119 2.85(6) . ?
Cs25 O156 3.61(5) 1_556 ?
Cs25 O206 3.06(6) . ?
Cs26 Na5 3.75(3) 2_656 ?
Cs26 O21 1.94(3) . ?
Cs26 O22 3.10(2) . ?
Cs26 O39 3.34(3) 2_756 ?
Cs26 O63 2.59(3) . ?
Cs26 O72 3.44(2) . ?
Cs26 O86 3.53(2) . ?
Cs26 O101 2.79(3) . ?
Cs26 O105 3.28(3) 2_656 ?
Cs26 O111 3.52(3) 2_756 ?
Cs26 O158 3.09(6) 2_656 ?
Cs27 O23 3.77(2) 2_655 ?
Cs27 O47 3.34(3) . ?
Cs27 O51 3.342(17) . ?
Cs27 O57 3.21(2) . ?
Cs27 O68 3.75(2) 2_655 ?
Cs27 O69 3.158(18) . ?
Cs27 O108 3.25(3) . ?
Cs27 O110 2.70(4) . ?
Cs27 O271 3.33(3) . ?
Cs27 O156 3.35(4) . ?
Na1 Cs5 4.339(14) 2_655 ?
Na1 Cs19 3.939(15) 1_455 ?
Na1 C10 3.03(3) . ?
Na1 C18 2.96(3) 2_655 ?
Na1 O35 2.33(3) 2_655 ?
Na1 O42 2.27(2) 2_655 ?
Na1 O93 2.25(2) . ?
Na1 O112 2.48(3) . ?
Na1 O118 2.31(3) . ?
Na2 Cs8 4.16(2) 2_566 ?
Na2 Cs22 4.01(3) 2_666 ?
Na2 Cs23 4.31(3) 2_666 ?
Na2 Na3 1.92(6) 2_666 ?
Na2 O37 2.83(4) 1_455 ?
Na2 O53 2.58(3) 2_666 ?
Na2 O87 2.25(3) 2_666 ?
Na2 O205 2.06(3) 2_666 ?
Na2 O122 3.00(9) 2_666 ?
Na2 O151 2.55(13) 2_666 ?
Na2 O152 2.80(6) . ?
Na3 Cs8 4.09(6) 1_655 ?
Na3 Na2 1.92(6) 2_666 ?
Na3 O122 1.54(10) . ?
Na3 O151 1.13(11) . ?
Na4 Cs27 4.31(5) 1_556 ?
Na4 Na4 3.34(12) 2_667 ?
Na4 O78 3.00(6) 2_666 ?
Na4 O108 2.82(5) 1_556 ?
Na4 O206 2.64(9) . ?
Na5 Cs26 3.75(3) 2_656 ?
Na5 O101 2.88(4) 2_656 ?
Na5 O158 1.66(7) . ?
Na5 O208 2.79(5) 2_666 ?
C1 O69 1.33(3) . ?
C1 O79 1.28(3) . ?
C1 O107 1.22(3) . ?
C2 O28 1.27(3) . ?
C2 O57 1.26(3) . ?
C2 O99 1.25(3) . ?
C3 Cs18 3.86(3) 2_656 ?
C3 Cs28 3.59(4) 2_656 ?
C3 O23 1.35(4) . ?
C3 O32 1.26(4) . ?
C3 O33 1.24(4) . ?
C4 O7 1.29(3) . ?
C4 O45 1.34(3) . ?
C4 O104 1.24(3) . ?
C5 Cs15 3.81(3) 1_655 ?
C5 O50 1.27(3) . ?
C5 O58 1.35(3) . ?
C5 O106 1.25(3) . ?
C6 O20 1.28(3) . ?
C6 O36 1.24(4) . ?
C6 O77 1.28(4) . ?
C7 O27 1.26(4) . ?
C7 O91 1.30(4) . ?
C7 O98 1.23(4) . ?
C8 O16 1.29(3) . ?
C8 O53 1.31(4) . ?
C8 O76 1.32(3) . ?
C9 O64 1.28(3) . ?
C9 O74 1.30(3) . ?
C9 O75 1.27(3) . ?
C10 O59 1.32(3) . ?
C10 O71 1.30(3) . ?
C10 O93 1.22(3) . ?
C11 O30 1.28(4) . ?
C11 O72 1.31(4) . ?
C11 O94 1.32(4) . ?
C12 Cs11 3.90(3) 1_655 ?
C12 O19 1.32(3) . ?
C12 O39 1.23(3) . ?
C12 O55 1.35(3) . ?
C13 Cs8 3.50(3) 2_666 ?
C13 Cs12 3.64(3) 1_655 ?
C13 O37 1.27(3) . ?
C13 O65 1.25(3) . ?
C13 O89 1.30(3) . ?
C14 Cs11 3.91(3) 1_655 ?
C14 Cs12 3.57(3) 1_655 ?
C14 O17 1.31(3) . ?
C14 O41 1.28(4) . ?
C14 O60 1.21(3) . ?
C15 Cs15 3.89(3) 1_655 ?
C15 O29 1.29(3) . ?
C15 O73 1.20(4) . ?
C15 O100 1.27(3) . ?
C16 Cs8 3.51(3) 2_666 ?
C16 O11 1.32(3) . ?
C16 O24 1.32(3) . ?
C16 O87 1.21(3) . ?
C17 O38 1.31(4) . ?
C17 O68 1.32(4) . ?
C17 O70 1.21(4) . ?
C18 Na1 2.96(3) 2_655 ?
C18 O8 1.30(3) . ?
C18 O42 1.19(3) . ?
C18 O44 1.36(3) . ?
O5 Cs8 3.206(15) 2_666 ?
O11 Cs8 3.174(17) 2_666 ?
O14 Cs4 3.148(16) 2_656 ?
O15 Cs4 3.286(16) 2_656 ?
O17 Cs11 3.196(17) 1_655 ?
O17 Cs12 3.057(18) 1_655 ?
O18 Cs4 3.396(18) 2_656 ?
O19 Cs9 3.188(18) 2_756 ?
O19 Cs11 3.111(19) 1_655 ?
O20 Cs4 3.302(18) 2_656 ?
O21 O111 1.83(3) 2_756 ?
O22 Cs9 3.481(19) 2_756 ?
O23 Cs5 3.293(19) 2_655 ?
O23 Cs27 3.77(2) 2_655 ?
O24 Cs6 3.160(17) 2_666 ?
O28 Cs19 3.25(2) 2_755 ?
O30 Cs14 3.02(3) 1_655 ?
O30 Cs18 3.24(3) 2_756 ?
O32 Cs4 3.12(2) 2_656 ?
O33 Cs18 3.11(2) 2_656 ?
O33 Cs28 3.27(3) 2_656 ?
O35 Cs19 3.47(2) 2_755 ?
O35 Na1 2.33(3) 2_655 ?
O36 Cs9 3.45(2) 2_656 ?
O37 Cs8 3.23(2) 1_655 ?
O37 Cs8 3.30(3) 2_666 ?
O37 Cs12 3.54(2) 1_655 ?
O37 Na2 2.83(4) 1_655 ?
O39 Cs26 3.34(3) 2_756 ?
O41 Cs8 3.62(2) 1_655 ?
O41 Cs12 3.27(3) 1_655 ?
O42 Cs19 3.56(2) 2_755 ?
O42 Na1 2.27(2) 2_655 ?
O44 Cs5 3.317(17) 2_655 ?
O50 Cs15 3.10(2) 1_655 ?
O53 Na2 2.58(3) 2_666 ?
O59 Cs5 3.231(17) 2_655 ?
O61 Cs8 3.343(18) 2_666 ?
O64 Cs6 3.217(16) 2_666 ?
O65 Cs8 3.216(18) 2_666 ?
O66 Cs11 3.092(17) 1_655 ?
O67 Cs4 3.47(2) 2_656 ?
O68 Cs5 3.29(2) 2_655 ?
O68 Cs27 3.75(2) 2_655 ?
O73 Cs14 3.77(3) 1_655 ?
O73 Cs15 3.13(3) 1_655 ?
O78 Na4 3.00(6) 2_666 ?
O82 Cs22 3.23(3) 2_666 ?
O83 Cs8 3.275(18) 2_666 ?
O85 Cs25 3.28(3) 1_554 ?
O87 Cs8 3.32(2) 2_666 ?
O87 Cs12 3.08(2) 2_666 ?
O87 Na2 2.25(3) 2_666 ?
O88 Cs6 3.311(17) 2_666 ?
O89 Cs12 3.076(19) 1_655 ?
O89 Cs22 3.60(2) 2_766 ?
O92 Cs5 3.153(15) 2_655 ?
O94 Cs9 3.452(19) 2_756 ?
O94 Cs11 3.238(19) 1_655 ?
O95 Cs22 3.218(19) 2_766 ?
O100 Cs11 3.80(2) 1_655 ?
O101 Cs24 3.07(3) 1_545 ?
O101 Na5 2.88(4) 2_656 ?
O105 Cs9 3.20(3) 2_656 ?
O105 Cs17 3.69(3) 2_656 ?
O105 Cs26 3.28(3) 2_656 ?
O106 Cs22 3.282(19) 2_766 ?
O108 Na4 2.82(5) 1_554 ?
O109 Cs8 3.52(3) 1_655 ?
O110 Cs28 3.69(4) 1_554 ?
O111 Cs26 3.52(3) 2_756 ?
O111 O21 1.83(3) 2_756 ?
O113 Cs14 3.59(2) 2_656 ?
O116 O211 0.99(12) . ?
O118 Cs19 3.17(3) 1_455 ?
O205 Cs8 3.47(2) 1_655 ?
O205 Na2 2.06(3) 2_666 ?
O122 Na2 3.00(9) 2_666 ?
O123 O211 1.13(11) . ?
O127 Cs19 3.21(2) 2_755 ?
O150 O207 0.81(8) . ?
O151 Na2 2.55(13) 2_666 ?
O152 Cs22 3.24(6) 2_666 ?
O156 Cs25 3.61(5) 1_554 ?
O158 Cs26 3.09(6) 2_656 ?
O208 Cs20 3.18(5) 2_666 ?
O208 Cs21 3.67(5) 2_666 ?
O208 Na5 2.79(5) 2_666 ?
O209 Cs19 3.56(5) 2_755 ?
O250 Cs18 3.78(8) 2_756 ?

loop_
_geom_angle_atom_site_label_1
_geom_angle_atom_site_label_2
_geom_angle_atom_site_label_3
_geom_angle
_geom_angle_site_symmetry_1
_geom_angle_site_symmetry_3
_geom_angle_publ_flag
Nb2 Nb1 Cs8 123.45(8) . 2_666 ?
Nb2 Nb1 Cs24 73.5(2) . . ?
Nb4 Nb1 Nb2 90.32(8) . . ?
Nb4 Nb1 Nb6 62.38(7) . . ?
Nb4 Nb1 Cs8 63.19(6) . 2_666 ?
Nb4 Nb1 Cs24 124.5(2) . . ?
Nb6 Nb1 Nb2 59.74(7) . . ?
Nb6 Nb1 Cs8 63.71(6) . 2_666 ?
Nb6 Nb1 Cs24 133.2(2) . . ?
Cs24 Nb1 Cs8 162.7(2) . 2_666 ?
O25 Nb1 Nb2 45.6(4) . . ?
O25 Nb1 Nb4 44.8(4) . . ?
O25 Nb1 Nb6 44.7(4) . . ?
O25 Nb1 Cs8 92.4(4) . 2_666 ?
O25 Nb1 Cs24 103.4(5) . . ?
O31 Nb1 Nb2 81.0(6) . . ?
O31 Nb1 Nb4 78.5(6) . . ?
O31 Nb1 Nb6 122.1(6) . . ?
O31 Nb1 Cs8 132.6(7) . 2_666 ?
O31 Nb1 Cs24 47.1(7) . . ?
O31 Nb1 O25 77.3(7) . . ?
O31 Nb1 O61 152.7(8) . . ?
O31 Nb1 O83 87.4(8) . . ?
O31 Nb1 O84 88.8(9) . . ?
O56 Nb1 Nb2 136.2(7) . . ?
O56 Nb1 Nb4 133.5(7) . . ?
O56 Nb1 Nb6 134.6(7) . . ?
O56 Nb1 Cs8 85.9(6) . 2_666 ?
O56 Nb1 Cs24 78.3(7) . . ?
O56 Nb1 O25 178.1(8) . . ?
O56 Nb1 O31 103.3(9) . . ?
O56 Nb1 O61 103.7(9) . . ?
O56 Nb1 O83 101.8(9) . . ?
O56 Nb1 O84 105.2(9) . . ?
O61 Nb1 Nb2 81.8(5) . . ?
O61 Nb1 Nb4 80.6(5) . . ?
O61 Nb1 Nb6 30.9(5) . . ?
O61 Nb1 Cs8 47.0(5) . 2_666 ?
O61 Nb1 Cs24 144.0(6) . . ?
O61 Nb1 O25 75.5(6) . . ?
O61 Nb1 O83 83.9(7) . . ?
O83 Nb1 Nb2 122.0(5) . . ?
O83 Nb1 Nb4 31.8(5) . . ?
O83 Nb1 Nb6 80.8(5) . . ?
O83 Nb1 Cs8 45.4(5) . 2_666 ?
O83 Nb1 Cs24 131.5(6) . . ?
O83 Nb1 O25 76.4(7) . . ?
O84 Nb1 Nb2 30.9(6) . . ?
O84 Nb1 Nb4 121.3(6) . . ?
O84 Nb1 Nb6 78.5(6) . . ?
O84 Nb1 Cs8 134.1(7) . 2_666 ?
O84 Nb1 Cs24 58.3(7) . . ?
O84 Nb1 O25 76.5(7) . . ?
O84 Nb1 O61 87.3(9) . . ?
O84 Nb1 O83 152.8(8) . . ?
Nb1 Nb2 Cs7 120.84(8) . . ?
Nb1 Nb2 Cs24 60.41(19) . . ?
Nb3 Nb2 Nb1 60.26(9) . . ?
Nb3 Nb2 Cs7 122.25(8) . . ?
Nb3 Nb2 Cs24 61.6(2) . . ?
Nb5 Nb2 Nb1 90.70(9) . . ?
Nb5 Nb2 Nb3 59.67(8) . . ?
Nb5 Nb2 Nb6 62.55(7) . . ?
Nb5 Nb2 Cs7 62.58(6) . . ?
Nb5 Nb2 Cs24 121.3(2) . . ?
Nb6 Nb2 Nb1 59.56(7) . . ?
Nb6 Nb2 Nb3 91.07(9) . . ?
Nb6 Nb2 Cs7 61.28(6) . . ?
Nb6 Nb2 Cs24 119.9(2) . . ?
Cs7 Nb2 Cs24 176.1(2) . . ?
O25 Nb2 Nb1 46.2(4) . . ?
O25 Nb2 Nb3 46.5(5) . . ?
O25 Nb2 Nb5 44.6(4) . . ?
O25 Nb2 Nb6 44.7(4) . . ?
O25 Nb2 Cs7 90.2(4) . . ?
O25 Nb2 Cs24 92.9(5) . . ?
O26 Nb2 Nb1 123.8(5) . . ?
O26 Nb2 Nb3 83.0(6) . . ?
O26 Nb2 Nb5 33.2(5) . . ?
O26 Nb2 Nb6 82.4(5) . . ?
O26 Nb2 Cs7 46.5(6) . . ?
O26 Nb2 Cs24 136.6(6) . . ?
O26 Nb2 O25 77.6(7) . . ?
O26 Nb2 O62 85.2(7) . . ?
O62 Nb2 Nb1 81.5(5) . . ?
O62 Nb2 Nb3 122.1(5) . . ?
O62 Nb2 Nb5 81.1(5) . . ?
O62 Nb2 Nb6 31.2(5) . . ?
O62 Nb2 Cs7 45.0(5) . . ?
O62 Nb2 Cs24 133.8(6) . . ?
O62 Nb2 O25 75.7(7) . . ?
O78 Nb2 Nb1 134.9(7) . . ?
O78 Nb2 Nb3 133.5(8) . . ?
O78 Nb2 Nb5 134.4(7) . . ?
O78 Nb2 Nb6 135.4(8) . . ?
O78 Nb2 Cs7 89.1(8) . . ?
O78 Nb2 Cs24 87.8(8) . . ?
O78 Nb2 O25 178.9(9) . . ?
O78 Nb2 O26 101.3(9) . . ?
O78 Nb2 O62 104.4(10) . . ?
O78 Nb2 O84 103.4(10) . . ?
O78 Nb2 O97 102.7(10) . . ?
O84 Nb2 Nb1 31.6(6) . . ?
O84 Nb2 Nb3 81.5(7) . . ?
O84 Nb2 Nb5 122.3(6) . . ?
O84 Nb2 Nb6 78.8(6) . . ?
O84 Nb2 Cs7 131.8(7) . . ?
O84 Nb2 Cs24 47.0(7) . . ?
O84 Nb2 O25 77.7(8) . . ?
O84 Nb2 O26 155.3(8) . . ?
O84 Nb2 O62 86.9(8) . . ?
O84 Nb2 O97 88.9(9) . . ?
O97 Nb2 Nb1 81.0(6) . . ?
O97 Nb2 Nb3 30.8(6) . . ?
O97 Nb2 Nb5 78.6(6) . . ?
O97 Nb2 Nb6 121.9(6) . . ?
O97 Nb2 Cs7 134.0(6) . . ?
O97 Nb2 Cs24 49.2(6) . . ?
O97 Nb2 O25 77.2(8) . . ?
O97 Nb2 O26 87.5(8) . . ?
O97 Nb2 O62 152.9(8) . . ?
Nb2 Nb3 Cs13 121.13(8) . . ?
Nb2 Nb3 Cs24 72.6(2) . . ?
Nb4 Nb3 Nb2 90.28(9) . . ?
Nb4 Nb3 Cs13 62.00(6) . . ?
Nb4 Nb3 Cs24 122.3(2) . . ?
Nb5 Nb3 Nb2 59.39(8) . . ?
Nb5 Nb3 Nb4 62.05(7) . . ?
Nb5 Nb3 Cs13 61.74(6) . . ?
Nb5 Nb3 Cs24 132.0(3) . . ?
Cs24 Nb3 Cs13 166.2(2) . . ?
O25 Nb3 Nb2 45.6(4) . . ?
O25 Nb3 Nb4 44.7(4) . . ?
O25 Nb3 Nb5 44.4(4) . . ?
O25 Nb3 Cs13 90.4(4) . . ?
O25 Nb3 Cs24 101.3(5) . . ?
O31 Nb3 Nb2 80.9(7) . . ?
O31 Nb3 Nb4 78.2(6) . . ?
O31 Nb3 Nb5 121.3(6) . . ?
O31 Nb3 Cs13 132.7(6) . . ?
O31 Nb3 Cs24 45.4(6) . . ?
O31 Nb3 O25 76.9(7) . . ?
O31 Nb3 O49 87.1(8) . . ?
O31 Nb3 O52 152.4(8) . . ?
O49 Nb3 Nb2 121.4(6) . . ?
O49 Nb3 Nb4 31.3(6) . . ?
O49 Nb3 Nb5 80.4(5) . . ?
O49 Nb3 Cs13 45.7(5) . . ?
O49 Nb3 Cs24 130.1(6) . . ?
O49 Nb3 O25 75.8(7) . . ?
O52 Nb3 Nb2 81.3(6) . . ?
O52 Nb3 Nb4 80.8(5) . . ?
O52 Nb3 Nb5 31.3(5) . . ?
O52 Nb3 Cs13 45.8(6) . . ?
O52 Nb3 Cs24 144.4(6) . . ?
O52 Nb3 O25 75.6(7) . . ?
O52 Nb3 O49 84.2(8) . . ?
O85 Nb3 Nb2 136.9(8) . . ?
O85 Nb3 Nb4 132.8(8) . . ?
O85 Nb3 Nb5 135.8(7) . . ?
O85 Nb3 Cs13 88.0(8) . . ?
O85 Nb3 Cs24 80.1(8) . . ?
O85 Nb3 O25 177.5(9) . . ?
O85 Nb3 O31 102.9(10) . . ?
O85 Nb3 O49 101.7(10) . . ?
O85 Nb3 O52 104.6(9) . . ?
O85 Nb3 O97 105.5(10) . . ?
O97 Nb3 Nb2 31.4(6) . . ?
O97 Nb3 Nb4 121.7(6) . . ?
O97 Nb3 Nb5 78.7(6) . . ?
O97 Nb3 Cs13 132.7(6) . . ?
O97 Nb3 Cs24 58.3(6) . . ?
O97 Nb3 O25 77.0(8) . . ?
O97 Nb3 O31 88.9(9) . . ?
O97 Nb3 O49 152.7(8) . . ?
O97 Nb3 O52 86.9(8) . . ?
Nb1 Nb4 Nb3 61.15(8) . . ?
Nb1 Nb4 Cs8 71.08(7) . 2_666 ?
Nb1 Nb4 Cs13 133.51(9) . . ?
Nb1 Nb4 Cs22 109.57(14) . 2_766 ?
Nb3 Nb4 Cs8 132.18(9) . 2_666 ?
Nb3 Nb4 Cs13 72.37(7) . . ?
Nb3 Nb4 Cs22 102.66(16) . 2_766 ?
Nb7 Nb4 Nb1 116.89(10) . . ?
Nb7 Nb4 Nb3 117.31(9) . . ?
Nb7 Nb4 Cs8 85.15(6) . 2_666 ?
Nb7 Nb4 Cs13 83.40(6) . . ?
Nb7 Nb4 Cs22 128.90(14) . 2_766 ?
Cs8 Nb4 Cs22 90.86(16) 2_666 2_766 ?
Cs13 Nb4 Cs8 155.37(8) . 2_666 ?
Cs13 Nb4 Cs22 79.63(15) . 2_766 ?
O5 Nb4 Nb1 86.4(4) . . ?
O5 Nb4 Nb3 124.7(5) . . ?
O5 Nb4 Nb7 39.2(4) . . ?
O5 Nb4 Cs8 49.9(4) . 2_666 ?
O5 Nb4 Cs13 122.6(4) . . ?
O5 Nb4 Cs22 131.1(5) . 2_766 ?
O5 Nb4 O25 77.7(6) . . ?
O25 Nb4 Nb1 47.0(4) . . ?
O25 Nb4 Nb3 47.2(5) . . ?
O25 Nb4 Nb7 84.1(4) . . ?
O25 Nb4 Cs8 100.2(5) . 2_666 ?
O25 Nb4 Cs13 100.2(4) . . ?
O25 Nb4 Cs22 146.2(5) . 2_766 ?
O49 Nb4 Nb1 85.0(6) . . ?
O49 Nb4 Nb3 33.5(6) . . ?
O49 Nb4 Nb7 130.0(6) . . ?
O49 Nb4 Cs8 144.3(6) . 2_666 ?
O49 Nb4 Cs13 53.6(6) . . ?
O49 Nb4 Cs22 72.2(6) . 2_766 ?
O49 Nb4 O5 156.6(8) . . ?
O49 Nb4 O25 80.5(8) . . ?
O49 Nb4 O90 90.3(7) . . ?
O83 Nb4 Nb1 34.5(6) . . ?
O83 Nb4 Nb3 85.8(5) . . ?
O83 Nb4 Nb7 129.5(6) . . ?
O83 Nb4 Cs8 50.9(5) . 2_666 ?
O83 Nb4 Cs13 146.8(6) . . ?
O83 Nb4 Cs22 81.2(6) . 2_766 ?
O83 Nb4 O5 90.4(7) . . ?
O83 Nb4 O25 81.4(7) . . ?
O83 Nb4 O49 94.7(8) . . ?
O83 Nb4 O90 155.8(8) . . ?
O90 Nb4 Nb1 123.0(5) . . ?
O90 Nb4 Nb3 85.4(4) . . ?
O90 Nb4 Nb7 39.8(4) . . ?
O90 Nb4 Cs8 124.8(5) . 2_666 ?
O90 Nb4 Cs13 48.7(5) . . ?
O90 Nb4 Cs22 122.8(5) . 2_766 ?
O90 Nb4 O5 76.4(6) . . ?
O90 Nb4 O25 76.1(6) . . ?
O95 Nb4 Nb1 138.3(5) . . ?
O95 Nb4 Nb3 138.7(6) . . ?
O95 Nb4 Nb7 87.6(5) . . ?
O95 Nb4 Cs8 78.6(6) . 2_666 ?
O95 Nb4 Cs13 79.2(6) . . ?
O95 Nb4 Cs22 42.0(5) . 2_766 ?
O95 Nb4 O5 95.7(7) . . ?
O95 Nb4 O25 171.7(7) . . ?
O95 Nb4 O49 105.2(8) . . ?
O95 Nb4 O83 103.7(8) . . ?
O95 Nb4 O90 97.8(7) . . ?
Nb2 Nb5 Nb3 60.94(8) . . ?
Nb2 Nb5 Cs7 72.06(7) . . ?
Nb2 Nb5 Cs13 133.52(9) . . ?
Nb3 Nb5 Cs7 132.99(9) . . ?
Nb3 Nb5 Cs13 72.58(8) . . ?
Nb7 Nb5 Nb2 116.86(9) . . ?
Nb7 Nb5 Nb3 117.23(9) . . ?
Nb7 Nb5 Cs7 82.50(6) . . ?
Nb7 Nb5 Cs13 83.58(7) . . ?
Cs13 Nb5 Cs7 154.42(7) . . ?
O25 Nb5 Nb2 46.6(5) . . ?
O25 Nb5 Nb3 47.3(5) . . ?
O25 Nb5 Nb7 84.3(4) . . ?
O25 Nb5 Cs7 99.0(5) . . ?
O25 Nb5 Cs13 100.9(5) . . ?
O26 Nb5 Nb2 33.5(5) . . ?
O26 Nb5 Nb3 84.3(5) . . ?
O26 Nb5 Nb7 130.1(6) . . ?
O26 Nb5 Cs7 54.2(6) . . ?
O26 Nb5 Cs13 145.8(6) . . ?
O26 Nb5 O25 79.9(7) . . ?
O26 Nb5 O48 91.4(7) . . ?
O26 Nb5 O90 155.1(7) . . ?
O48 Nb5 Nb2 85.9(4) . . ?
O48 Nb5 Nb3 123.2(5) . . ?
O48 Nb5 Nb7 38.7(5) . . ?
O48 Nb5 Cs7 48.4(5) . . ?
O48 Nb5 Cs13 122.2(5) . . ?
O48 Nb5 O25 76.1(6) . . ?
O48 Nb5 O90 75.4(7) . . ?
O51 Nb5 Nb2 138.1(6) . . ?
O51 Nb5 Nb3 138.1(6) . . ?
O51 Nb5 Nb7 88.5(6) . . ?
O51 Nb5 Cs7 79.6(6) . . ?
O51 Nb5 Cs13 78.7(6) . . ?
O51 Nb5 O25 172.7(7) . . ?
O51 Nb5 O26 104.6(8) . . ?
O51 Nb5 O48 97.9(7) . . ?
O51 Nb5 O52 105.1(8) . . ?
O51 Nb5 O90 98.1(7) . . ?
O52 Nb5 Nb2 84.0(6) . . ?
O52 Nb5 Nb3 33.0(5) . . ?
O52 Nb5 Nb7 130.5(6) . . ?
O52 Nb5 Cs7 146.2(6) . . ?
O52 Nb5 Cs13 54.3(6) . . ?
O52 Nb5 O25 80.2(7) . . ?
O52 Nb5 O26 92.9(8) . . ?
O52 Nb5 O48 154.8(7) . . ?
O52 Nb5 O90 90.9(7) . . ?
O90 Nb5 Nb2 123.0(5) . . ?
O90 Nb5 Nb3 85.6(5) . . ?
O90 Nb5 Nb7 39.6(5) . . ?
O90 Nb5 Cs7 122.0(5) . . ?
O90 Nb5 Cs13 49.0(5) . . ?
O90 Nb5 O25 76.5(6) . . ?
Nb1 Nb6 Nb2 60.70(8) . . ?
Nb1 Nb6 Cs7 133.44(8) . . ?
Nb1 Nb6 Cs8 70.56(7) . 2_666 ?
Nb2 Nb6 Cs7 72.75(7) . . ?
Nb2 Nb6 Cs8 131.26(8) . 2_666 ?
Nb7 Nb6 Nb1 116.85(9) . . ?
Nb7 Nb6 Nb2 116.58(9) . . ?
Nb7 Nb6 Cs7 83.69(6) . . ?
Nb7 Nb6 Cs8 84.72(6) . 2_666 ?
Cs7 Nb6 Cs8 155.97(7) . 2_666 ?
O5 Nb6 Nb1 85.4(4) . . ?
O5 Nb6 Nb2 122.7(4) . . ?
O5 Nb6 Nb7 39.6(4) . . ?
O5 Nb6 Cs7 123.3(4) . . ?
O5 Nb6 Cs8 49.3(4) . 2_666 ?
O5 Nb6 O25 76.6(6) . . ?
O25 Nb6 Nb1 46.9(4) . . ?
O25 Nb6 Nb2 46.2(5) . . ?
O25 Nb6 Nb7 84.3(4) . . ?
O25 Nb6 Cs7 100.4(4) . . ?
O25 Nb6 Cs8 99.3(4) . 2_666 ?
O48 Nb6 Nb1 121.7(5) . . ?
O48 Nb6 Nb2 84.8(4) . . ?
O48 Nb6 Nb7 39.2(4) . . ?
O48 Nb6 Cs7 50.1(5) . . ?
O48 Nb6 Cs8 123.6(4) . 2_666 ?
O48 Nb6 O5 75.5(6) . . ?
O48 Nb6 O25 75.1(6) . . ?
O61 Nb6 Nb1 32.8(6) . . ?
O61 Nb6 Nb2 84.1(5) . . ?
O61 Nb6 Nb7 129.6(6) . . ?
O61 Nb6 Cs7 146.0(6) . . ?
O61 Nb6 Cs8 52.1(5) . 2_666 ?
O61 Nb6 O5 90.1(7) . . ?
O61 Nb6 O25 79.5(7) . . ?
O61 Nb6 O48 153.0(8) . . ?
O61 Nb6 O62 93.3(8) . . ?
O62 Nb6 Nb1 83.7(6) . . ?
O62 Nb6 Nb2 32.8(6) . . ?
O62 Nb6 Nb7 129.7(5) . . ?
O62 Nb6 Cs7 54.1(6) . . ?
O62 Nb6 Cs8 144.5(5) . 2_666 ?
O62 Nb6 O5 154.2(7) . . ?
O62 Nb6 O25 78.8(7) . . ?
O62 Nb6 O48 90.5(7) . . ?
O88 Nb6 Nb1 138.7(5) . . ?
O88 Nb6 Nb2 137.2(6) . . ?
O88 Nb6 Nb7 89.3(5) . . ?
O88 Nb6 Cs7 77.4(5) . . ?
O88 Nb6 Cs8 81.5(6) . 2_666 ?
O88 Nb6 O5 99.2(7) . . ?
O88 Nb6 O25 173.4(7) . . ?
O88 Nb6 O48 99.0(7) . . ?
O88 Nb6 O61 105.9(8) . . ?
O88 Nb6 O62 104.4(8) . . ?
Nb4 Nb7 Nb5 63.37(7) . . ?
Nb4 Nb7 Cs1 174.18(8) . . ?
Nb4 Nb7 Cs2 111.10(7) . . ?
Nb4 Nb7 Cs3 111.73(7) . . ?
Nb5 Nb7 Cs1 112.36(7) . . ?
Nb5 Nb7 Cs2 173.76(7) . . ?
Nb5 Nb7 Cs3 112.40(7) . . ?
Nb6 Nb7 Nb4 63.85(7) . . ?
Nb6 Nb7 Nb5 63.97(7) . . ?
Nb6 Nb7 Cs1 111.03(7) . . ?
Nb6 Nb7 Cs2 111.48(7) . . ?
Nb6 Nb7 Cs3 175.03(8) . . ?
Cs2 Nb7 Cs1 72.94(4) . . ?
Cs2 Nb7 Cs3 71.85(4) . . ?
Cs3 Nb7 Cs1 73.26(4) . . ?
O1 Nb7 Nb4 79.7(5) . . ?
O1 Nb7 Nb5 128.6(5) . . ?
O1 Nb7 Nb6 129.7(5) . . ?
O1 Nb7 Cs1 106.1(5) . . ?
O1 Nb7 Cs2 50.2(5) . . ?
O1 Nb7 Cs3 49.3(5) . . ?
O1 Nb7 O3 101.0(7) . . ?
O1 Nb7 O5 89.8(6) . . ?
O1 Nb7 O48 160.9(7) . . ?
O1 Nb7 O90 90.7(7) . . ?
O3 Nb7 Nb4 128.6(5) . . ?
O3 Nb7 Nb5 78.8(5) . . ?
O3 Nb7 Nb6 128.6(5) . . ?
O3 Nb7 Cs1 51.7(5) . . ?
O3 Nb7 Cs2 107.4(5) . . ?
O3 Nb7 Cs3 51.8(5) . . ?
O3 Nb7 O5 161.7(6) . . ?
O3 Nb7 O48 89.8(6) . . ?
O3 Nb7 O90 90.3(6) . . ?
O5 Nb7 Nb4 38.6(5) . . ?
O5 Nb7 Nb5 82.9(4) . . ?
O5 Nb7 Nb6 40.1(5) . . ?
O5 Nb7 Cs1 139.1(5) . . ?
O5 Nb7 Cs2 90.9(4) . . ?
O5 Nb7 Cs3 137.7(5) . . ?
O5 Nb7 O90 74.7(6) . . ?
O6 Nb7 Nb4 128.8(5) . . ?
O6 Nb7 Nb5 131.1(5) . . ?
O6 Nb7 Nb6 80.1(5) . . ?
O6 Nb7 Cs1 50.3(4) . . ?
O6 Nb7 Cs2 49.4(5) . . ?
O6 Nb7 Cs3 104.8(5) . . ?
O6 Nb7 O1 99.6(7) . . ?
O6 Nb7 O3 102.1(6) . . ?
O6 Nb7 O5 90.5(6) . . ?
O6 Nb7 O48 93.4(7) . . ?
O6 Nb7 O90 162.0(7) . . ?
O48 Nb7 Nb4 81.3(5) . . ?
O48 Nb7 Nb5 38.0(5) . . ?
O48 Nb7 Nb6 39.3(4) . . ?
O48 Nb7 Cs1 93.0(5) . . ?
O48 Nb7 Cs2 140.9(5) . . ?
O48 Nb7 Cs3 139.8(4) . . ?
O48 Nb7 O5 76.1(6) . . ?
O48 Nb7 O90 73.4(7) . . ?
O90 Nb7 Nb4 38.6(4) . . ?
O90 Nb7 Nb5 38.3(5) . . ?
O90 Nb7 Nb6 82.0(5) . . ?
O90 Nb7 Cs1 140.3(4) . . ?
O90 Nb7 Cs2 138.9(5) . . ?
O90 Nb7 Cs3 93.1(5) . . ?
Cs1 Nb8 Cs6 141.94(6) . 2_666 ?
Cs2 Nb8 Cs1 74.81(5) . . ?
Cs2 Nb8 Cs6 143.22(6) . 2_666 ?
C9 Nb8 Cs1 74.3(6) . . ?
C9 Nb8 Cs2 147.9(6) . . ?
C9 Nb8 Cs6 68.3(6) . 2_666 ?
C16 Nb8 Cs1 148.2(6) . . ?
C16 Nb8 Cs2 74.9(6) . . ?
C16 Nb8 Cs6 69.1(6) . 2_666 ?
C16 Nb8 C9 133.0(8) . . ?
O6 Nb8 Cs1 53.9(4) . . ?
O6 Nb8 Cs2 52.2(4) . . ?
O6 Nb8 Cs6 138.0(4) . 2_666 ?
O6 Nb8 C9 113.0(7) . . ?
O6 Nb8 C16 111.6(8) . . ?
O6 Nb8 O11 80.8(6) . . ?
O6 Nb8 O24 142.2(7) . . ?
O6 Nb8 O64 142.8(6) . . ?
O6 Nb8 O74 82.8(6) . . ?
O6 Nb8 O88 86.9(6) . . ?
O11 Nb8 Cs1 124.7(4) . . ?
O11 Nb8 Cs2 51.1(4) . . ?
O11 Nb8 Cs6 92.5(4) . 2_666 ?
O11 Nb8 C9 160.8(7) . . ?
O11 Nb8 C16 30.9(7) . . ?
O11 Nb8 O74 161.1(7) . . ?
O11 Nb8 O88 85.6(6) . . ?
O24 Nb8 Cs1 155.3(5) . . ?
O24 Nb8 Cs2 101.8(5) . . ?
O24 Nb8 Cs6 46.8(5) . 2_666 ?
O24 Nb8 C9 102.5(8) . . ?
O24 Nb8 C16 30.9(7) . . ?
O24 Nb8 O11 61.7(7) . . ?
O24 Nb8 O74 132.9(7) . . ?
O24 Nb8 O88 85.6(6) . . ?
O64 Nb8 Cs1 99.2(4) . . ?
O64 Nb8 Cs2 154.3(5) . . ?
O64 Nb8 Cs6 48.2(4) . 2_666 ?
O64 Nb8 C9 29.9(7) . . ?
O64 Nb8 C16 103.9(8) . . ?
O64 Nb8 O11 134.3(6) . . ?
O64 Nb8 O24 73.0(7) . . ?
O64 Nb8 O74 60.3(6) . . ?
O64 Nb8 O88 84.6(7) . . ?
O74 Nb8 Cs1 48.9(4) . . ?
O74 Nb8 Cs2 122.9(4) . . ?
O74 Nb8 Cs6 93.3(4) . 2_666 ?
O74 Nb8 C9 30.5(7) . . ?
O74 Nb8 C16 162.2(7) . . ?
O74 Nb8 O88 84.1(6) . . ?
O88 Nb8 Cs1 117.6(4) . . ?
O88 Nb8 Cs2 120.5(5) . . ?
O88 Nb8 Cs6 51.2(5) . 2_666 ?
O88 Nb8 C9 82.1(8) . . ?
O88 Nb8 C16 86.4(7) . . ?
O102 Nb8 Cs1 62.2(5) . . ?
O102 Nb8 Cs2 59.6(5) . . ?
O102 Nb8 Cs6 128.9(5) . 2_666 ?
O102 Nb8 C9 97.7(8) . . ?
O102 Nb8 C16 93.9(8) . . ?
O102 Nb8 O6 93.0(7) . . ?
O102 Nb8 O11 94.6(7) . . ?
O102 Nb8 O24 94.6(7) . . ?
O102 Nb8 O64 95.3(7) . . ?
O102 Nb8 O74 95.6(7) . . ?
O102 Nb8 O88 179.7(8) . . ?
Cs2 Nb9 Cs3 73.91(5) . . ?
Cs2 Nb9 Cs22 148.49(16) . 2_766 ?
Cs3 Nb9 Cs22 136.68(16) . 2_766 ?
C5 Nb9 Cs2 146.5(7) . . ?
C5 Nb9 Cs3 74.2(7) . . ?
C5 Nb9 Cs22 64.9(7) . 2_766 ?
C13 Nb9 Cs2 72.9(7) . . ?
C13 Nb9 Cs3 145.3(7) . . ?
C13 Nb9 Cs22 77.8(7) . 2_766 ?
C13 Nb9 C5 135.0(10) . . ?
O1 Nb9 Cs2 52.9(4) . . ?
O1 Nb9 Cs3 53.3(4) . . ?
O1 Nb9 Cs22 132.2(5) . 2_766 ?
O1 Nb9 C5 112.4(8) . . ?
O1 Nb9 C13 111.1(8) . . ?
O1 Nb9 O58 80.5(7) . . ?
O1 Nb9 O65 81.4(6) . . ?
O1 Nb9 O89 141.9(7) . . ?
O1 Nb9 O95 87.6(7) . . ?
O1 Nb9 O106 141.3(7) . . ?
O58 Nb9 Cs2 121.5(5) . . ?
O58 Nb9 Cs3 48.7(5) . . ?
O58 Nb9 Cs22 88.0(5) . 2_766 ?
O58 Nb9 C5 32.0(8) . . ?
O58 Nb9 C13 165.5(9) . . ?
O58 Nb9 O65 160.5(7) . . ?
O65 Nb9 Cs2 49.4(5) . . ?
O65 Nb9 Cs3 122.5(5) . . ?
O65 Nb9 Cs22 99.1(5) . 2_766 ?
O65 Nb9 C5 163.4(8) . . ?
O65 Nb9 C13 29.8(8) . . ?
O80 Nb9 Cs2 61.4(6) . . ?
O80 Nb9 Cs3 59.5(5) . . ?
O80 Nb9 Cs22 133.9(6) . 2_766 ?
O80 Nb9 C5 93.4(9) . . ?
O80 Nb9 C13 95.1(9) . . ?
O80 Nb9 O1 93.2(7) . . ?
O80 Nb9 O58 92.8(7) . . ?
O80 Nb9 O65 95.2(7) . . ?
O80 Nb9 O89 95.4(8) . . ?
O80 Nb9 O95 179.2(8) . . ?
O80 Nb9 O106 93.9(7) . . ?
O89 Nb9 Cs2 100.2(6) . . ?
O89 Nb9 Cs3 154.2(6) . . ?
O89 Nb9 Cs22 56.1(6) . 2_766 ?
O89 Nb9 C5 104.1(9) . . ?
O89 Nb9 C13 31.1(8) . . ?
O89 Nb9 O58 135.9(8) . . ?
O89 Nb9 O65 60.9(7) . . ?
O95 Nb9 Cs2 119.1(5) . . ?
O95 Nb9 Cs3 121.1(5) . . ?
O95 Nb9 Cs22 45.4(5) . 2_766 ?
O95 Nb9 C5 86.4(9) . . ?
O95 Nb9 C13 84.5(8) . . ?
O95 Nb9 O58 87.4(7) . . ?
O95 Nb9 O65 84.9(7) . . ?
O95 Nb9 O89 83.9(7) . . ?
O95 Nb9 O106 85.5(7) . . ?
O106 Nb9 Cs2 154.7(5) . . ?
O106 Nb9 Cs3 99.4(5) . . ?
O106 Nb9 Cs22 47.2(5) . 2_766 ?
O106 Nb9 C5 29.2(8) . . ?
O106 Nb9 C13 106.1(9) . . ?
O106 Nb9 O58 61.2(7) . . ?
O106 Nb9 O65 135.6(7) . . ?
O106 Nb9 O89 75.0(8) . . ?
Cs1 Nb10 Cs27 142.45(8) . . ?
Cs3 Nb10 Cs1 74.21(5) . . ?
Cs3 Nb10 Cs27 143.34(8) . . ?
C1 Nb10 Cs1 74.3(6) . . ?
C1 Nb10 Cs3 147.4(6) . . ?
C1 Nb10 Cs27 68.6(6) . . ?
C2 Nb10 Cs1 146.4(7) . . ?
C2 Nb10 Cs3 73.8(7) . . ?
C2 Nb10 Cs27 70.1(7) . . ?
C2 Nb10 C1 134.6(9) . . ?
O3 Nb10 Cs1 53.3(5) . . ?
O3 Nb10 Cs3 53.5(5) . . ?
O3 Nb10 Cs27 138.3(5) . . ?
O3 Nb10 C1 111.0(7) . . ?
O3 Nb10 C2 112.2(8) . . ?
O3 Nb10 O51 87.0(6) . . ?
O3 Nb10 O57 141.7(7) . . ?
O3 Nb10 O69 141.6(7) . . ?
O3 Nb10 O79 81.3(6) . . ?
O3 Nb10 O99 82.6(6) . . ?
O51 Nb10 Cs1 119.7(5) . . ?
O51 Nb10 Cs3 119.9(5) . . ?
O51 Nb10 Cs27 51.4(5) . . ?
O51 Nb10 C1 83.3(8) . . ?
O51 Nb10 C2 85.5(8) . . ?
O51 Nb10 O57 84.8(7) . . ?
O51 Nb10 O79 85.0(7) . . ?
O54 Nb10 Cs1 61.6(5) . . ?
O54 Nb10 Cs3 63.2(5) . . ?
O54 Nb10 Cs27 125.6(5) . . ?
O54 Nb10 C1 94.4(8) . . ?
O54 Nb10 C2 94.6(8) . . ?
O54 Nb10 O3 96.0(6) . . ?
O54 Nb10 O51 176.7(7) . . ?
O54 Nb10 O57 93.6(7) . . ?
O54 Nb10 O69 93.5(7) . . ?
O54 Nb10 O79 94.1(7) . . ?
O54 Nb10 O99 95.9(7) . . ?
O57 Nb10 Cs1 154.7(5) . . ?
O57 Nb10 Cs3 99.9(5) . . ?
O57 Nb10 Cs27 48.0(5) . . ?
O57 Nb10 C1 105.1(8) . . ?
O57 Nb10 C2 30.0(7) . . ?
O69 Nb10 Cs1 100.9(5) . . ?
O69 Nb10 Cs3 155.9(5) . . ?
O69 Nb10 Cs27 46.0(5) . . ?
O69 Nb10 C1 31.0(7) . . ?
O69 Nb10 C2 104.0(8) . . ?
O69 Nb10 O51 83.3(7) . . ?
O69 Nb10 O57 74.2(7) . . ?
O69 Nb10 O79 60.9(6) . . ?
O79 Nb10 Cs1 50.0(4) . . ?
O79 Nb10 Cs3 123.2(4) . . ?
O79 Nb10 Cs27 93.0(4) . . ?
O79 Nb10 C1 29.9(7) . . ?
O79 Nb10 C2 163.0(8) . . ?
O79 Nb10 O57 134.8(7) . . ?
O99 Nb10 Cs1 123.6(5) . . ?
O99 Nb10 Cs3 50.3(5) . . ?
O99 Nb10 Cs27 93.5(5) . . ?
O99 Nb10 C1 162.1(8) . . ?
O99 Nb10 C2 29.7(7) . . ?
O99 Nb10 O51 85.8(7) . . ?
O99 Nb10 O57 59.6(7) . . ?
O99 Nb10 O69 133.3(7) . . ?
O99 Nb10 O79 161.8(6) . . ?
Cs2 Nb11 Cs21 126.3(2) . . ?
Cs20 Nb11 Cs2 146.92(11) . . ?
Cs20 Nb11 Cs21 20.7(2) . . ?
C4 Nb11 Cs2 129.2(6) . . ?
C4 Nb11 Cs20 80.3(6) . . ?
C4 Nb11 Cs21 100.0(6) . . ?
C8 Nb11 Cs2 69.1(7) . . ?
C8 Nb11 Cs20 79.0(7) . . ?
C8 Nb11 Cs21 60.0(8) . . ?
C8 Nb11 C4 135.6(9) . . ?
O7 Nb11 Cs2 110.4(4) . . ?
O7 Nb11 Cs20 102.6(4) . . ?
O7 Nb11 Cs21 123.3(5) . . ?
O7 Nb11 C4 29.6(7) . . ?
O7 Nb11 C8 160.5(8) . . ?
O7 Nb11 O16 154.4(7) . . ?
O7 Nb11 O102 78.1(6) . . ?
O16 Nb11 Cs2 44.1(5) . . ?
O16 Nb11 Cs20 102.9(5) . . ?
O16 Nb11 Cs21 82.3(5) . . ?
O16 Nb11 C4 160.0(8) . . ?
O16 Nb11 C8 30.7(8) . . ?
O16 Nb11 O102 84.4(7) . . ?
O43 Nb11 Cs2 49.0(5) . . ?
O43 Nb11 Cs20 143.5(5) . . ?
O43 Nb11 Cs21 137.5(5) . . ?
O43 Nb11 C4 110.3(7) . . ?
O43 Nb11 C8 109.7(9) . . ?
O43 Nb11 O7 80.8(6) . . ?
O43 Nb11 O16 79.0(7) . . ?
O43 Nb11 O45 140.8(7) . . ?
O43 Nb11 O76 140.9(7) . . ?
O43 Nb11 O102 84.2(6) . . ?
O45 Nb11 Cs2 137.2(5) . . ?
O45 Nb11 Cs20 59.5(5) . . ?
O45 Nb11 Cs21 75.7(5) . . ?
O45 Nb11 C4 30.9(7) . . ?
O45 Nb11 C8 105.8(8) . . ?
O45 Nb11 O7 60.5(6) . . ?
O45 Nb11 O16 135.2(7) . . ?
O45 Nb11 O102 81.9(6) . . ?
O46 Nb11 Cs2 128.6(6) . . ?
O46 Nb11 Cs20 48.0(6) . . ?
O46 Nb11 Cs21 51.9(6) . . ?
O46 Nb11 C4 94.6(9) . . ?
O46 Nb11 C8 99.9(9) . . ?
O46 Nb11 O7 95.2(8) . . ?
O46 Nb11 O16 102.2(8) . . ?
O46 Nb11 O43 95.6(7) . . ?
O46 Nb11 O45 94.1(7) . . ?
O46 Nb11 O76 95.8(8) . . ?
O46 Nb11 O102 173.3(7) . . ?
O76 Nb11 Cs2 96.0(5) . . ?
O76 Nb11 Cs20 56.9(6) . . ?
O76 Nb11 Cs21 44.5(6) . . ?
O76 Nb11 C4 105.9(8) . . ?
O76 Nb11 C8 31.3(8) . . ?
O76 Nb11 O7 134.9(7) . . ?
O76 Nb11 O16 62.0(7) . . ?
O76 Nb11 O45 75.1(7) . . ?
O76 Nb11 O102 88.4(7) . . ?
O102 Nb11 Cs2 55.7(4) . . ?
O102 Nb11 Cs20 132.2(4) . . ?
O102 Nb11 Cs21 131.4(4) . . ?
O102 Nb11 C4 79.2(7) . . ?
O102 Nb11 C8 86.5(8) . . ?
Cs4 Nb12 Cs9 97.98(6) . . ?
Cs4 Nb12 Cs20 91.09(7) . . ?
Cs9 Nb12 Cs20 150.33(11) . . ?
C6 Nb12 Cs4 63.3(7) . . ?
C6 Nb12 Cs9 142.0(7) . . ?
C6 Nb12 Cs20 66.8(7) . . ?
C6 Nb12 C7 134.2(11) . . ?
C7 Nb12 Cs4 100.8(8) . . ?
C7 Nb12 Cs9 79.4(8) . . ?
C7 Nb12 Cs20 71.2(8) . . ?
O14 Nb12 Cs4 133.4(4) . . ?
O14 Nb12 Cs9 58.9(5) . . ?
O14 Nb12 Cs20 129.9(4) . . ?
O14 Nb12 C6 108.6(9) . . ?
O14 Nb12 C7 112.0(9) . . ?
O14 Nb12 O20 78.7(7) . . ?
O14 Nb12 O27 140.9(8) . . ?
O14 Nb12 O46 84.8(6) . . ?
O14 Nb12 O77 138.4(8) . . ?
O14 Nb12 O91 82.4(7) . . ?
O20 Nb12 Cs4 82.3(5) . . ?
O20 Nb12 Cs9 121.2(5) . . ?
O20 Nb12 Cs20 88.0(5) . . ?
O20 Nb12 C6 30.0(8) . . ?
O20 Nb12 C7 158.9(9) . . ?
O20 Nb12 O46 84.7(7) . . ?
O20 Nb12 O91 157.7(7) . . ?
O27 Nb12 Cs4 79.0(6) . . ?
O27 Nb12 Cs9 101.8(6) . . ?
O27 Nb12 Cs20 52.3(6) . . ?
O27 Nb12 C6 106.0(10) . . ?
O27 Nb12 C7 29.5(9) . . ?
O27 Nb12 O20 135.0(8) . . ?
O27 Nb12 O46 80.7(8) . . ?
O27 Nb12 O91 59.8(8) . . ?
O46 Nb12 Cs4 135.2(4) . . ?
O46 Nb12 Cs9 125.1(5) . . ?
O46 Nb12 Cs20 45.7(4) . . ?
O46 Nb12 C6 85.0(8) . . ?
O46 Nb12 C7 78.4(9) . . ?
O77 Nb12 Cs4 51.1(5) . . ?
O77 Nb12 Cs9 149.1(5) . . ?
O77 Nb12 Cs20 48.6(6) . . ?
O77 Nb12 C6 30.2(8) . . ?
O77 Nb12 C7 105.4(10) . . ?
O77 Nb12 O20 60.2(8) . . ?
O77 Nb12 O27 76.3(9) . . ?
O77 Nb12 O46 85.4(7) . . ?
O77 Nb12 O91 135.7(8) . . ?
O91 Nb12 Cs4 119.7(5) . . ?
O91 Nb12 Cs9 55.8(5) . . ?
O91 Nb12 Cs20 95.2(6) . . ?
O91 Nb12 C6 162.0(9) . . ?
O91 Nb12 C7 30.4(9) . . ?
O91 Nb12 O46 81.9(7) . . ?
O96 Nb12 Cs4 45.6(6) . . ?
O96 Nb12 Cs9 53.4(6) . . ?
O96 Nb12 Cs20 134.1(6) . . ?
O96 Nb12 C6 97.3(9) . . ?
O96 Nb12 C7 98.9(10) . . ?
O96 Nb12 O14 95.7(7) . . ?
O96 Nb12 O20 98.0(8) . . ?
O96 Nb12 O27 97.3(9) . . ?
O96 Nb12 O46 177.3(8) . . ?
O96 Nb12 O77 95.9(8) . . ?
O96 Nb12 O91 95.6(8) . . ?
Cs2 Nb13 Cs3 68.77(4) . . ?
Cs11 Nb13 Cs2 134.66(7) 1_655 . ?
Cs11 Nb13 Cs3 156.55(7) 1_655 . ?
C14 Nb13 Cs2 68.9(7) . . ?
C14 Nb13 Cs3 132.4(7) . . ?
C14 Nb13 Cs11 69.1(7) . 1_655 ?
C14 Nb13 C15 136.2(10) . . ?
C15 Nb13 Cs2 135.0(7) . . ?
C15 Nb13 Cs3 69.3(7) . . ?
C15 Nb13 Cs11 88.3(7) . 1_655 ?
O10 Nb13 Cs2 47.9(5) . . ?
O10 Nb13 Cs3 49.9(5) . . ?
O10 Nb13 Cs11 140.4(5) . 1_655 ?
O10 Nb13 C14 110.2(9) . . ?
O10 Nb13 C15 110.9(9) . . ?
O10 Nb13 O17 141.4(7) . . ?
O10 Nb13 O29 81.3(7) . . ?
O10 Nb13 O60 81.3(7) . . ?
O10 Nb13 O80 82.8(6) . . ?
O10 Nb13 O100 139.5(7) . . ?
O17 Nb13 Cs2 96.0(5) . . ?
O17 Nb13 Cs3 139.1(5) . . ?
O17 Nb13 Cs11 52.1(5) . 1_655 ?
O17 Nb13 C14 31.8(8) . . ?
O17 Nb13 C15 105.0(9) . . ?
O17 Nb13 O29 133.7(8) . . ?
O17 Nb13 O60 60.9(7) . . ?
O17 Nb13 O80 86.1(6) . . ?
O17 Nb13 O100 76.0(8) . . ?
O29 Nb13 Cs2 113.7(5) . . ?
O29 Nb13 Cs3 45.0(5) . . ?
O29 Nb13 Cs11 111.5(5) . 1_655 ?
O29 Nb13 C14 161.8(9) . . ?
O29 Nb13 C15 29.6(8) . . ?
O29 Nb13 O80 82.9(7) . . ?
O60 Nb13 Cs2 45.7(5) . . ?
O60 Nb13 Cs3 114.5(5) . . ?
O60 Nb13 Cs11 88.9(5) . 1_655 ?
O60 Nb13 C14 29.1(8) . . ?
O60 Nb13 C15 163.2(9) . . ?
O60 Nb13 O29 159.4(7) . . ?
O60 Nb13 O80 84.1(7) . . ?
O66 Nb13 Cs2 124.2(6) . . ?
O66 Nb13 Cs3 125.8(6) . . ?
O66 Nb13 Cs11 46.0(6) . 1_655 ?
O66 Nb13 C14 95.9(9) . . ?
O66 Nb13 C15 93.8(9) . . ?
O66 Nb13 O10 96.9(7) . . ?
O66 Nb13 O17 94.4(7) . . ?
O66 Nb13 O29 96.6(8) . . ?
O66 Nb13 O60 96.2(8) . . ?
O66 Nb13 O80 179.5(8) . . ?
O66 Nb13 O100 93.7(8) . . ?
O80 Nb13 Cs2 55.8(5) . . ?
O80 Nb13 Cs3 53.7(4) . . ?
O80 Nb13 Cs11 134.4(4) . 1_655 ?
O80 Nb13 C14 84.6(8) . . ?
O80 Nb13 C15 86.0(8) . . ?
O100 Nb13 Cs2 142.0(5) . . ?
O100 Nb13 Cs3 93.0(6) . . ?
O100 Nb13 Cs11 68.3(5) . 1_655 ?
O100 Nb13 C14 107.5(9) . . ?
O100 Nb13 C15 29.2(8) . . ?
O100 Nb13 O29 58.6(8) . . ?
O100 Nb13 O60 136.2(8) . . ?
O100 Nb13 O80 86.4(7) . . ?
Cs9 Nb14 Cs11 73.92(5) 2_756 1_655 ?
Cs26 Nb14 Cs9 97.82(18) . 2_756 ?
Cs26 Nb14 Cs11 149.69(19) . 1_655 ?
C11 Nb14 Cs9 82.1(7) . 2_756 ?
C11 Nb14 Cs11 70.3(7) . 1_655 ?
C11 Nb14 Cs26 79.7(8) . . ?
C12 Nb14 Cs9 73.1(7) . 2_756 ?
C12 Nb14 Cs11 65.6(7) . 1_655 ?
C12 Nb14 Cs26 141.0(7) . . ?
C12 Nb14 C11 133.7(10) . . ?
O19 Nb14 Cs9 50.1(5) . 2_756 ?
O19 Nb14 Cs11 45.8(5) . 1_655 ?
O19 Nb14 Cs26 145.1(5) . . ?
O19 Nb14 C11 104.8(9) . . ?
O19 Nb14 C12 30.8(8) . . ?
O19 Nb14 O55 62.4(7) . . ?
O19 Nb14 O66 81.3(7) . . ?
O19 Nb14 O72 134.9(8) . . ?
O19 Nb14 O94 74.5(7) . . ?
O22 Nb14 Cs9 57.0(6) . 2_756 ?
O22 Nb14 Cs11 130.8(6) . 1_655 ?
O22 Nb14 Cs26 47.6(7) . . ?
O22 Nb14 C11 97.4(10) . . ?
O22 Nb14 C12 100.7(9) . . ?
O22 Nb14 O19 97.8(8) . . ?
O22 Nb14 O55 99.8(8) . . ?
O22 Nb14 O66 176.7(8) . . ?
O22 Nb14 O72 96.2(8) . . ?
O22 Nb14 O86 96.6(8) . . ?
O22 Nb14 O94 95.8(8) . . ?
O55 Nb14 Cs9 98.5(5) . 2_756 ?
O55 Nb14 Cs11 90.3(5) . 1_655 ?
O55 Nb14 Cs26 119.9(5) . . ?
O55 Nb14 C11 159.8(9) . . ?
O55 Nb14 C12 31.7(8) . . ?
O55 Nb14 O66 82.6(6) . . ?
O55 Nb14 O72 154.3(7) . . ?
O66 Nb14 Cs9 120.5(4) . 2_756 ?
O66 Nb14 Cs11 46.6(4) . 1_655 ?
O66 Nb14 Cs26 132.9(5) . . ?
O66 Nb14 C11 79.7(8) . . ?
O66 Nb14 C12 80.2(8) . . ?
O72 Nb14 Cs9 107.1(5) . 2_756 ?
O72 Nb14 Cs11 94.3(6) . 1_655 ?
O72 Nb14 Cs26 59.6(6) . . ?
O72 Nb14 C11 30.6(9) . . ?
O72 Nb14 C12 159.3(9) . . ?
O72 Nb14 O66 82.3(7) . . ?
O86 Nb14 Cs9 152.9(5) . 2_756 ?
O86 Nb14 Cs11 132.6(5) . 1_655 ?
O86 Nb14 Cs26 62.4(5) . . ?
O86 Nb14 C11 109.9(9) . . ?
O86 Nb14 C12 109.8(8) . . ?
O86 Nb14 O19 140.1(7) . . ?
O86 Nb14 O55 78.5(7) . . ?
O86 Nb14 O66 86.1(6) . . ?
O86 Nb14 O72 79.8(7) . . ?
O86 Nb14 O94 140.3(8) . . ?
O94 Nb14 Cs9 57.3(5) . 2_756 ?
O94 Nb14 Cs11 49.5(5) . 1_655 ?
O94 Nb14 Cs26 101.2(5) . . ?
O94 Nb14 C11 30.9(8) . . ?
O94 Nb14 C12 104.6(9) . . ?
O94 Nb14 O55 135.6(7) . . ?
O94 Nb14 O66 80.8(6) . . ?
O94 Nb14 O72 61.5(8) . . ?
Cs1 Nb15 Cs3 71.08(4) . . ?
Cs5 Nb15 Cs1 142.42(6) 2_655 . ?
Cs5 Nb15 Cs3 146.46(6) 2_655 . ?
C10 Nb15 Cs1 67.9(6) . . ?
C10 Nb15 Cs3 134.6(6) . . ?
C10 Nb15 Cs5 76.1(6) . 2_655 ?
C18 Nb15 Cs1 135.5(6) . . ?
C18 Nb15 Cs3 67.8(6) . . ?
C18 Nb15 Cs5 79.7(6) . 2_655 ?
C18 Nb15 C10 137.9(9) . . ?
O8 Nb15 Cs1 113.3(4) . . ?
O8 Nb15 Cs3 42.3(4) . . ?
O8 Nb15 Cs5 104.3(4) . 2_655 ?
O8 Nb15 C10 163.5(8) . . ?
O8 Nb15 C18 30.2(7) . . ?
O8 Nb15 O54 83.8(6) . . ?
O8 Nb15 O71 155.9(6) . . ?
O9 Nb15 Cs1 48.9(5) . . ?
O9 Nb15 Cs3 49.2(5) . . ?
O9 Nb15 Cs5 144.8(5) . 2_655 ?
O9 Nb15 C10 110.2(8) . . ?
O9 Nb15 C18 109.5(8) . . ?
O9 Nb15 O8 79.3(6) . . ?
O9 Nb15 O44 141.1(7) . . ?
O9 Nb15 O54 86.6(6) . . ?
O9 Nb15 O59 140.8(7) . . ?
O9 Nb15 O71 80.0(6) . . ?
O44 Nb15 Cs1 144.7(5) . . ?
O44 Nb15 Cs3 95.4(5) . . ?
O44 Nb15 Cs5 56.7(5) . 2_655 ?
O44 Nb15 C10 106.9(8) . . ?
O44 Nb15 C18 31.7(7) . . ?
O44 Nb15 O8 61.9(6) . . ?
O44 Nb15 O54 86.3(6) . . ?
O44 Nb15 O59 76.4(7) . . ?
O44 Nb15 O71 136.6(6) . . ?
O54 Nb15 Cs1 58.6(4) . . ?
O54 Nb15 Cs3 58.8(4) . . ?
O54 Nb15 Cs5 128.5(4) . 2_655 ?
O54 Nb15 C10 83.4(8) . . ?
O54 Nb15 C18 85.3(8) . . ?
O59 Nb15 Cs1 95.1(5) . . ?
O59 Nb15 Cs3 143.5(5) . . ?
O59 Nb15 Cs5 54.4(5) . 2_655 ?
O59 Nb15 C10 30.8(7) . . ?
O59 Nb15 C18 107.9(8) . . ?
O59 Nb15 O8 137.3(6) . . ?
O59 Nb15 O54 85.1(6) . . ?
O59 Nb15 O71 60.9(6) . . ?
O71 Nb15 Cs1 42.7(4) . . ?
O71 Nb15 Cs3 113.8(4) . . ?
O71 Nb15 Cs5 99.8(4) . 2_655 ?
O71 Nb15 C10 30.2(7) . . ?
O71 Nb15 C18 164.3(8) . . ?
O71 Nb15 O54 82.8(6) . . ?
O92 Nb15 Cs1 121.5(5) . . ?
O92 Nb15 Cs3 122.5(6) . . ?
O92 Nb15 Cs5 50.6(5) . 2_655 ?
O92 Nb15 C10 95.5(9) . . ?
O92 Nb15 C18 95.1(8) . . ?
O92 Nb15 O8 97.2(7) . . ?
O92 Nb15 O9 94.3(7) . . ?
O92 Nb15 O44 93.4(7) . . ?
O92 Nb15 O54 178.8(7) . . ?
O92 Nb15 O59 93.7(7) . . ?
O92 Nb15 O71 96.6(7) . . ?
Cs4 Nb16 Cs5 136.36(7) 2_656 2_655 ?
C3 Nb16 Cs4 71.4(7) . 2_656 ?
C3 Nb16 Cs5 68.5(7) . 2_655 ?
C17 Nb16 Cs4 152.9(8) . 2_656 ?
C17 Nb16 Cs5 70.0(8) . 2_655 ?
C17 Nb16 C3 135.2(11) . . ?
O18 Nb16 Cs4 52.6(5) . 2_656 ?
O18 Nb16 Cs5 128.7(5) . 2_655 ?
O18 Nb16 C3 109.1(9) . . ?
O18 Nb16 C17 109.4(10) . . ?
O18 Nb16 O23 139.9(8) . . ?
O18 Nb16 O32 81.0(8) . . ?
O18 Nb16 O68 140.1(9) . . ?
O18 Nb16 O70 81.4(8) . . ?
O18 Nb16 O92 83.1(6) . . ?
O23 Nb16 Cs4 99.8(6) . 2_656 ?
O23 Nb16 Cs5 48.8(5) . 2_655 ?
O23 Nb16 C3 31.5(8) . . ?
O23 Nb16 C17 105.3(10) . . ?
O23 Nb16 O92 82.3(7) . . ?
O32 Nb16 Cs4 45.6(5) . 2_656 ?
O32 Nb16 Cs5 91.1(5) . 2_655 ?
O32 Nb16 C3 28.9(8) . . ?
O32 Nb16 C17 161.1(10) . . ?
O32 Nb16 O23 60.4(8) . . ?
O32 Nb16 O92 83.7(7) . . ?
O40 Nb16 Cs4 66.2(8) . 2_656 ?
O40 Nb16 Cs5 134.6(7) . 2_655 ?
O40 Nb16 C3 96.8(11) . . ?
O40 Nb16 C17 100.6(11) . . ?
O40 Nb16 O18 96.6(9) . . ?
O40 Nb16 O23 96.2(9) . . ?
O40 Nb16 O32 93.7(10) . . ?
O40 Nb16 O68 100.3(10) . . ?
O40 Nb16 O70 98.7(11) . . ?
O40 Nb16 O92 177.3(10) . . ?
O68 Nb16 Cs4 164.6(7) . 2_656 ?
O68 Nb16 Cs5 48.5(7) . 2_655 ?
O68 Nb16 C3 104.5(10) . . ?
O68 Nb16 C17 31.9(9) . . ?
O68 Nb16 O23 73.6(9) . . ?
O68 Nb16 O32 133.1(9) . . ?
O68 Nb16 O92 81.5(8) . . ?
O70 Nb16 Cs4 126.6(6) . 2_656 ?
O70 Nb16 Cs5 91.8(6) . 2_655 ?
O70 Nb16 C3 160.1(10) . . ?
O70 Nb16 C17 28.6(9) . . ?
O70 Nb16 O23 133.5(8) . . ?
O70 Nb16 O32 159.5(8) . . ?
O70 Nb16 O68 60.5(9) . . ?
O70 Nb16 O92 83.9(8) . . ?
O92 Nb16 Cs4 111.8(4) . 2_656 ?
O92 Nb16 Cs5 45.5(4) . 2_655 ?
O92 Nb16 C3 80.8(8) . . ?
O92 Nb16 C17 82.0(9) . . ?
Cs1 Ge1 Cs16 135.13(9) . . ?
Cs1 Ge1 Cs17 158.37(17) . . ?
Cs3 Ge1 Cs1 74.08(6) . . ?
Cs3 Ge1 Cs16 61.30(7) . . ?
Cs3 Ge1 Cs17 84.41(16) . . ?
Cs4 Ge1 Cs1 98.66(7) 2_656 . ?
Cs4 Ge1 Cs3 168.44(8) 2_656 . ?
Cs4 Ge1 Cs16 126.13(9) 2_656 . ?
Cs4 Ge1 Cs17 102.18(17) 2_656 . ?
Cs17 Ge1 Cs16 24.10(16) . . ?
O9 Ge1 Cs1 49.6(5) . . ?
O9 Ge1 Cs3 52.0(6) . . ?
O9 Ge1 Cs4 129.7(6) . 2_656 ?
O9 Ge1 Cs16 95.4(6) . . ?
O9 Ge1 Cs17 117.4(6) . . ?
O9 Ge1 O12 108.0(8) . . ?
O9 Ge1 O15 107.3(8) . . ?
O9 Ge1 O18 114.6(8) . . ?
O12 Ge1 Cs1 116.9(6) . . ?
O12 Ge1 Cs3 56.6(6) . . ?
O12 Ge1 Cs4 122.0(6) . 2_656 ?
O12 Ge1 Cs16 39.5(5) . . ?
O12 Ge1 Cs17 45.6(5) . . ?
O12 Ge1 O15 110.4(7) . . ?
O15 Ge1 Cs1 58.2(5) . . ?
O15 Ge1 Cs3 116.6(5) . . ?
O15 Ge1 Cs4 52.1(5) . 2_656 ?
O15 Ge1 Cs16 148.1(5) . . ?
O15 Ge1 Cs17 133.7(6) . . ?
O18 Ge1 Cs1 133.9(6) . . ?
O18 Ge1 Cs3 136.0(6) . . ?
O18 Ge1 Cs4 55.4(6) . 2_656 ?
O18 Ge1 Cs16 81.9(6) . . ?
O18 Ge1 Cs17 64.9(7) . . ?
O18 Ge1 O12 109.1(8) . . ?
O18 Ge1 O15 107.4(8) . . ?
Cs2 Ge2 Cs1 70.23(5) . . ?
Cs4 Ge2 Cs1 97.93(6) 2_656 . ?
Cs4 Ge2 Cs2 166.10(8) 2_656 . ?
Cs4 Ge2 Cs9 76.23(6) 2_656 . ?
Cs9 Ge2 Cs1 166.82(7) . . ?
Cs9 Ge2 Cs2 113.72(7) . . ?
O13 Ge2 Cs1 121.5(6) . . ?
O13 Ge2 Cs2 66.1(5) . . ?
O13 Ge2 Cs4 117.4(5) . 2_656 ?
O13 Ge2 Cs9 54.1(6) . . ?
O13 Ge2 O14 109.5(8) . . ?
O13 Ge2 O15 110.8(7) . . ?
O14 Ge2 Cs1 128.7(5) . . ?
O14 Ge2 Cs2 143.3(5) . . ?
O14 Ge2 Cs4 50.1(5) . 2_656 ?
O14 Ge2 Cs9 56.2(5) . . ?
O15 Ge2 Cs1 54.2(5) . . ?
O15 Ge2 Cs2 111.4(5) . . ?
O15 Ge2 Cs4 54.7(5) . 2_656 ?
O15 Ge2 Cs9 113.9(5) . . ?
O15 Ge2 O14 104.2(7) . . ?
O43 Ge2 Cs1 53.0(5) . . ?
O43 Ge2 Cs2 44.1(6) . . ?
O43 Ge2 Cs4 134.0(6) . 2_656 ?
O43 Ge2 Cs9 138.8(6) . . ?
O43 Ge2 O13 108.5(8) . . ?
O43 Ge2 O14 116.6(7) . . ?
O43 Ge2 O15 107.2(8) . . ?
Cs3 Ge3 Cs2 69.52(5) . . ?
Cs3 Ge3 Cs9 166.60(8) . . ?
Cs9 Ge3 Cs2 112.21(7) . . ?
Cs16 Ge3 Cs2 131.14(9) . . ?
Cs16 Ge3 Cs3 62.59(7) . . ?
Cs16 Ge3 Cs9 116.61(9) . . ?
Cs17 Ge3 Cs2 155.92(18) . . ?
Cs17 Ge3 Cs3 86.41(17) . . ?
Cs17 Ge3 Cs9 91.32(17) . . ?
Cs17 Ge3 Cs16 25.47(17) . . ?
O10 Ge3 Cs2 43.5(5) . . ?
O10 Ge3 Cs3 51.8(5) . . ?
O10 Ge3 Cs9 138.9(5) . . ?
O10 Ge3 Cs16 95.9(6) . . ?
O10 Ge3 Cs17 119.8(6) . . ?
O10 Ge3 O12 106.4(8) . . ?
O10 Ge3 O13 106.8(8) . . ?
O10 Ge3 O86 118.9(8) . . ?
O12 Ge3 Cs2 109.5(6) . . ?
O12 Ge3 Cs3 54.6(5) . . ?
O12 Ge3 Cs9 114.0(6) . . ?
O12 Ge3 Cs16 47.4(5) . . ?
O12 Ge3 Cs17 53.0(6) . . ?
O13 Ge3 Cs2 64.7(5) . . ?
O13 Ge3 Cs3 120.3(6) . . ?
O13 Ge3 Cs9 53.4(5) . . ?
O13 Ge3 Cs16 152.1(5) . . ?
O13 Ge3 Cs17 132.9(6) . . ?
O13 Ge3 O12 109.1(8) . . ?
O86 Ge3 Cs2 143.5(6) . . ?
O86 Ge3 Cs3 130.7(6) . . ?
O86 Ge3 Cs9 56.1(6) . . ?
O86 Ge3 Cs16 72.2(6) . . ?
O86 Ge3 Cs17 54.8(6) . . ?
O86 Ge3 O12 106.5(8) . . ?
O86 Ge3 O13 108.9(8) . . ?
O3 Cs1 O15 113.9(4) . . ?
O3 Cs1 O43 111.1(4) . . ?
O3 Cs1 O54 46.5(3) . . ?
O3 Cs1 O81 140.6(5) . . ?
O3 Cs1 O102 98.3(4) . . ?
O6 Cs1 O3 52.0(4) . . ?
O6 Cs1 O9 111.8(4) . . ?
O6 Cs1 O15 112.7(4) . . ?
O6 Cs1 O43 75.9(4) . . ?
O6 Cs1 O54 98.3(4) . . ?
O6 Cs1 O81 127.5(4) . . ?
O6 Cs1 O102 46.5(4) . . ?
O7 Cs1 O3 145.7(4) . . ?
O7 Cs1 O6 94.0(4) . . ?
O7 Cs1 O9 118.8(4) . . ?
O7 Cs1 O15 71.9(4) . . ?
O7 Cs1 O43 46.8(4) . . ?
O7 Cs1 O54 164.8(4) . . ?
O7 Cs1 O79 142.6(4) . . ?
O7 Cs1 O81 60.3(5) . . ?
O7 Cs1 O102 47.5(4) . . ?
O9 Cs1 O3 77.3(4) . . ?
O9 Cs1 O15 47.2(4) . . ?
O9 Cs1 O43 85.9(4) . . ?
O9 Cs1 O54 47.8(4) . . ?
O9 Cs1 O81 120.7(4) . . ?
O9 Cs1 O102 127.7(4) . . ?
O15 Cs1 O54 94.9(4) . . ?
O15 Cs1 O81 102.0(5) . . ?
O15 Cs1 O102 92.5(4) . . ?
O43 Cs1 O15 46.1(3) . . ?
O43 Cs1 O54 128.2(4) . . ?
O43 Cs1 O81 105.3(4) . . ?
O43 Cs1 O102 46.5(4) . . ?
O54 Cs1 O81 117.1(4) . . ?
O71 Cs1 O3 95.9(4) . . ?
O71 Cs1 O6 147.7(4) . . ?
O71 Cs1 O7 117.7(4) . . ?
O71 Cs1 O9 48.9(4) . . ?
O71 Cs1 O15 74.8(4) . . ?
O71 Cs1 O43 120.6(4) . . ?
O71 Cs1 O54 49.4(4) . . ?
O71 Cs1 O74 139.8(4) . . ?
O71 Cs1 O79 76.4(4) . . ?
O71 Cs1 O81 77.7(5) . . ?
O71 Cs1 O102 163.9(4) . . ?
O74 Cs1 O3 83.5(4) . . ?
O74 Cs1 O6 50.5(4) . . ?
O74 Cs1 O7 75.4(4) . . ?
O74 Cs1 O9 160.1(4) . . ?
O74 Cs1 O15 141.8(4) . . ?
O74 Cs1 O43 96.5(4) . . ?
O74 Cs1 O54 119.5(4) . . ?
O74 Cs1 O79 73.5(4) . . ?
O74 Cs1 O81 77.8(5) . . ?
O74 Cs1 O102 50.2(4) . . ?
O79 Cs1 O3 48.2(4) . . ?
O79 Cs1 O6 81.9(4) . . ?
O79 Cs1 O9 96.8(4) . . ?
O79 Cs1 O15 143.6(4) . . ?
O79 Cs1 O43 157.0(4) . . ?
O79 Cs1 O54 49.0(4) . . ?
O79 Cs1 O81 93.0(5) . . ?
O79 Cs1 O102 119.0(4) . . ?
O102 Cs1 O54 143.6(4) . . ?
O102 Cs1 O81 95.9(4) . . ?
O1 Cs2 Nb9 30.1(3) . . ?
O1 Cs2 O10 81.0(4) . . ?
O1 Cs2 O43 118.1(4) . . ?
O1 Cs2 O80 48.2(4) . . ?
O1 Cs2 O102 102.1(4) . . ?
O1 Cs2 O205 111.8(5) . . ?
O6 Cs2 Nb9 81.1(3) . . ?
O6 Cs2 O1 53.4(4) . . ?
O6 Cs2 O10 117.3(4) . . ?
O6 Cs2 O43 82.4(4) . . ?
O6 Cs2 O80 101.4(4) . . ?
O6 Cs2 O102 48.8(4) . . ?
O6 Cs2 O205 114.2(5) . . ?
O10 Cs2 Nb9 73.1(3) . . ?
O10 Cs2 O80 48.3(4) . . ?
O10 Cs2 O102 131.5(4) . . ?
O10 Cs2 O205 122.2(5) . . ?
O11 Cs2 Nb9 94.0(3) . . ?
O11 Cs2 O1 83.6(4) . . ?
O11 Cs2 O6 50.7(4) . . ?
O11 Cs2 O10 164.6(4) . . ?
O11 Cs2 O43 100.8(4) . . ?
O11 Cs2 O60 135.2(4) . . ?
O11 Cs2 O80 119.9(4) . . ?
O11 Cs2 O102 51.3(4) . . ?
O11 Cs2 O205 65.1(5) . . ?
O16 Cs2 Nb9 167.5(3) . . ?
O16 Cs2 O1 155.6(4) . . ?
O16 Cs2 O6 102.3(4) . . ?
O16 Cs2 O10 114.9(4) . . ?
O16 Cs2 O11 79.4(5) . . ?
O16 Cs2 O43 49.6(4) . . ?
O16 Cs2 O60 104.8(5) . . ?
O16 Cs2 O65 135.9(5) . . ?
O16 Cs2 O80 155.9(4) . . ?
O16 Cs2 O102 53.6(4) . . ?
O16 Cs2 O205 76.4(5) . . ?
O43 Cs2 Nb9 142.8(3) . . ?
O43 Cs2 O10 85.5(4) . . ?
O43 Cs2 O80 130.3(4) . . ?
O43 Cs2 O102 49.8(4) . . ?
O43 Cs2 O205 126.0(5) . . ?
O60 Cs2 Nb9 72.3(3) . . ?
O60 Cs2 O1 99.5(4) . . ?
O60 Cs2 O6 152.9(4) . . ?
O60 Cs2 O10 49.7(4) . . ?
O60 Cs2 O43 115.9(4) . . ?
O60 Cs2 O80 51.6(4) . . ?
O60 Cs2 O102 158.2(4) . . ?
O60 Cs2 O205 72.5(6) . . ?
O65 Cs2 Nb9 31.9(3) . . ?
O65 Cs2 O1 51.0(4) . . ?
O65 Cs2 O6 83.9(4) . . ?
O65 Cs2 O10 99.6(4) . . ?
O65 Cs2 O11 71.2(5) . . ?
O65 Cs2 O43 166.2(4) . . ?
O65 Cs2 O60 76.5(5) . . ?
O65 Cs2 O80 51.7(4) . . ?
O65 Cs2 O102 120.1(4) . . ?
O65 Cs2 O205 61.7(5) . . ?
O80 Cs2 Nb9 26.3(3) . . ?
O102 Cs2 Nb9 129.4(3) . . ?
O102 Cs2 O80 149.3(4) . . ?
O205 Cs2 Nb9 91.2(4) . . ?
O205 Cs2 O80 97.9(5) . . ?
O205 Cs2 O102 101.8(5) . . ?
O1 Cs3 O3 52.1(4) . . ?
O1 Cs3 O9 112.6(4) . . ?
O1 Cs3 O10 77.7(4) . . ?
O1 Cs3 O12 115.6(4) . . ?
O1 Cs3 O54 98.3(4) . . ?
O1 Cs3 O80 47.7(4) . . ?
O1 Cs3 O127 108.2(5) . . ?
O3 Cs3 O9 77.0(4) . . ?
O3 Cs3 O10 113.3(4) . . ?
O3 Cs3 O12 115.0(4) . . ?
O3 Cs3 O54 46.3(3) . . ?
O3 Cs3 O80 99.7(4) . . ?
O3 Cs3 O127 108.0(5) . . ?
O8 Cs3 O1 147.8(4) . . ?
O8 Cs3 O3 95.8(4) . . ?
O8 Cs3 O9 48.0(4) . . ?
O8 Cs3 O10 120.1(4) . . ?
O8 Cs3 O12 72.5(4) . . ?
O8 Cs3 O29 113.2(5) . . ?
O8 Cs3 O54 49.5(4) . . ?
O8 Cs3 O58 139.4(4) . . ?
O8 Cs3 O80 163.3(4) . . ?
O8 Cs3 O99 76.5(4) . . ?
O8 Cs3 O127 81.8(5) . . ?
O9 Cs3 O10 87.9(4) . . ?
O9 Cs3 O12 47.4(4) . . ?
O9 Cs3 O54 47.4(4) . . ?
O9 Cs3 O80 130.3(4) . . ?
O9 Cs3 O127 129.5(5) . . ?
O10 Cs3 O12 48.0(4) . . ?
O10 Cs3 O54 130.2(4) . . ?
O10 Cs3 O80 47.3(4) . . ?
O10 Cs3 O127 129.6(5) . . ?
O12 Cs3 O54 94.6(4) . . ?
O12 Cs3 O80 95.2(4) . . ?
O29 Cs3 O1 98.6(4) . . ?
O29 Cs3 O3 150.7(4) . . ?
O29 Cs3 O9 118.8(5) . . ?
O29 Cs3 O10 48.3(4) . . ?
O29 Cs3 O12 72.0(4) . . ?
O29 Cs3 O54 161.8(4) . . ?
O29 Cs3 O80 51.0(4) . . ?
O29 Cs3 O99 141.1(5) . . ?
O29 Cs3 O127 81.8(6) . . ?
O58 Cs3 O1 49.3(4) . . ?
O58 Cs3 O3 82.0(4) . . ?
O58 Cs3 O9 158.7(4) . . ?
O58 Cs3 O10 97.3(4) . . ?
O58 Cs3 O12 144.6(4) . . ?
O58 Cs3 O29 78.9(5) . . ?
O58 Cs3 O54 117.6(4) . . ?
O58 Cs3 O80 50.1(4) . . ?
O58 Cs3 O99 72.1(5) . . ?
O58 Cs3 O127 61.0(6) . . ?
O80 Cs3 O54 145.3(4) . . ?
O99 Cs3 O1 81.7(4) . . ?
O99 Cs3 O3 48.3(4) . . ?
O99 Cs3 O9 96.0(4) . . ?
O99 Cs3 O10 158.9(4) . . ?
O99 Cs3 O12 142.7(4) . . ?
O99 Cs3 O54 48.8(4) . . ?
O99 Cs3 O80 118.8(4) . . ?
O99 Cs3 O127 61.8(6) . . ?
O127 Cs3 O12 131.4(5) . . ?
O127 Cs3 O54 99.1(5) . . ?
O127 Cs3 O80 99.1(5) . . ?
C6 Cs4 Ge2 108.2(5) . 2_656 ?
O14 Cs4 Ge2 25.3(3) 2_656 2_656 ?
O14 Cs4 C6 87.9(6) 2_656 . ?
O14 Cs4 O15 50.9(4) 2_656 2_656 ?
O14 Cs4 O18 92.7(4) 2_656 2_656 ?
O14 Cs4 O20 47.2(4) 2_656 2_656 ?
O14 Cs4 O67 68.1(4) 2_656 2_656 ?
O14 Cs4 O77 107.3(5) 2_656 . ?
O14 Cs4 O96 98.8(5) 2_656 . ?
O14 Cs4 O105 72.0(6) 2_656 . ?
O15 Cs4 Ge2 25.8(3) 2_656 2_656 ?
O15 Cs4 C6 130.4(6) 2_656 . ?
O15 Cs4 O18 49.4(4) 2_656 2_656 ?
O15 Cs4 O20 83.4(4) 2_656 2_656 ?
O15 Cs4 O67 62.5(4) 2_656 2_656 ?
O18 Cs4 Ge2 69.5(3) 2_656 2_656 ?
O18 Cs4 C6 121.6(6) 2_656 . ?
O18 Cs4 O67 100.4(5) 2_656 2_656 ?
O20 Cs4 Ge2 65.4(3) 2_656 2_656 ?
O20 Cs4 C6 86.1(6) 2_656 . ?
O20 Cs4 O18 132.7(4) 2_656 2_656 ?
O20 Cs4 O67 47.5(5) 2_656 2_656 ?
O32 Cs4 Ge2 102.5(4) 2_656 2_656 ?
O32 Cs4 C6 139.2(6) 2_656 . ?
O32 Cs4 O14 127.3(5) 2_656 2_656 ?
O32 Cs4 O15 76.7(4) 2_656 2_656 ?
O32 Cs4 O18 47.8(5) 2_656 2_656 ?
O32 Cs4 O20 131.8(5) 2_656 2_656 ?
O32 Cs4 O67 84.6(5) 2_656 2_656 ?
O32 Cs4 O77 121.7(5) 2_656 . ?
O32 Cs4 O96 124.9(5) 2_656 . ?
O32 Cs4 O105 96.1(6) 2_656 . ?
O67 Cs4 Ge2 64.9(3) 2_656 2_656 ?
O67 Cs4 C6 132.7(6) 2_656 . ?
O77 Cs4 Ge2 127.1(4) . 2_656 ?
O77 Cs4 C6 19.4(6) . . ?
O77 Cs4 O15 146.4(5) . 2_656 ?
O77 Cs4 O18 119.6(5) . 2_656 ?
O77 Cs4 O20 98.8(5) . 2_656 ?
O77 Cs4 O67 140.0(5) . 2_656 ?
O77 Cs4 O105 81.2(6) . . ?
O96 Cs4 Ge2 122.6(4) . 2_656 ?
O96 Cs4 C6 55.5(6) . . ?
O96 Cs4 O15 142.5(4) . 2_656 ?
O96 Cs4 O18 167.9(4) . 2_656 ?
O96 Cs4 O20 59.3(5) . 2_656 ?
O96 Cs4 O67 87.4(5) . 2_656 ?
O96 Cs4 O77 53.1(5) . . ?
O96 Cs4 O105 129.1(5) . . ?
O105 Cs4 Ge2 65.5(5) . 2_656 ?
O105 Cs4 C6 73.8(6) . . ?
O105 Cs4 O15 68.3(5) . 2_656 ?
O105 Cs4 O18 51.5(5) . 2_656 ?
O105 Cs4 O20 116.5(6) . 2_656 ?
O105 Cs4 O67 129.3(6) . 2_656 ?
O113 Cs4 Ge2 124.6(5) . 2_656 ?
O113 Cs4 C6 103.0(7) . . ?
O113 Cs4 O14 118.1(6) . 2_656 ?
O113 Cs4 O15 119.3(6) . 2_656 ?
O113 Cs4 O18 126.7(6) . 2_656 ?
O113 Cs4 O20 72.6(6) . 2_656 ?
O113 Cs4 O32 79.8(6) . 2_656 ?
O113 Cs4 O67 60.2(6) . 2_656 ?
O113 Cs4 O77 92.9(6) . . ?
O113 Cs4 O96 49.9(6) . . ?
O113 Cs4 O105 169.6(7) . . ?
O23 Cs5 Nb15 75.7(3) 2_655 2_655 ?
O23 Cs5 O35 67.1(6) 2_655 . ?
O23 Cs5 O44 104.6(4) 2_655 2_655 ?
O23 Cs5 O112 108.8(6) 2_655 . ?
O35 Cs5 Nb15 92.4(4) . 2_655 ?
O44 Cs5 Nb15 32.2(3) 2_655 2_655 ?
O44 Cs5 Nb15 102.5(3) . 2_655 ?
O44 Cs5 O23 133.2(5) . 2_655 ?
O44 Cs5 O35 116.7(5) 2_655 . ?
O44 Cs5 O35 66.3(5) . . ?
O44 Cs5 O44 92.6(4) . 2_655 ?
O44 Cs5 O59 72.4(4) . 2_655 ?
O44 Cs5 O68 177.5(5) . 2_655 ?
O44 Cs5 O112 118.0(5) . . ?
O57 Cs5 Nb15 155.9(3) . 2_655 ?
O57 Cs5 O23 89.8(5) . 2_655 ?
O57 Cs5 O35 64.0(5) . . ?
O57 Cs5 O44 164.8(4) . 2_655 ?
O57 Cs5 O44 73.5(5) . . ?
O57 Cs5 O59 130.2(5) . 2_655 ?
O57 Cs5 O68 108.1(5) . 2_655 ?
O57 Cs5 O92 142.0(4) . 2_655 ?
O57 Cs5 O112 114.7(5) . . ?
O59 Cs5 Nb15 32.4(3) 2_655 2_655 ?
O59 Cs5 Nb15 101.2(3) . 2_655 ?
O59 Cs5 O23 176.0(5) . 2_655 ?
O59 Cs5 O23 88.0(5) 2_655 2_655 ?
O59 Cs5 O35 69.5(5) 2_655 . ?
O59 Cs5 O35 115.7(5) . . ?
O59 Cs5 O44 49.5(5) . . ?
O59 Cs5 O44 71.7(4) . 2_655 ?
O59 Cs5 O44 47.2(4) 2_655 2_655 ?
O59 Cs5 O57 94.0(4) . . ?
O59 Cs5 O59 90.5(4) . 2_655 ?
O59 Cs5 O68 105.1(5) 2_655 2_655 ?
O59 Cs5 O68 131.7(5) . 2_655 ?
O59 Cs5 O69 74.3(5) . . ?
O59 Cs5 O92 123.7(4) . 2_655 ?
O59 Cs5 O112 113.0(5) 2_655 . ?
O59 Cs5 O112 68.5(5) . . ?
O68 Cs5 Nb15 75.3(4) 2_655 2_655 ?
O68 Cs5 O23 45.4(6) 2_655 2_655 ?
O68 Cs5 O35 112.5(6) 2_655 . ?
O68 Cs5 O44 85.9(5) 2_655 2_655 ?
O68 Cs5 O112 63.3(6) 2_655 . ?
O69 Cs5 Nb15 154.6(3) . 2_655 ?
O69 Cs5 O23 107.5(5) . 2_655 ?
O69 Cs5 O35 112.3(5) . . ?
O69 Cs5 O44 93.4(4) . . ?
O69 Cs5 O44 128.7(4) . 2_655 ?
O69 Cs5 O57 48.3(5) . . ?
O69 Cs5 O59 163.9(5) . 2_655 ?
O69 Cs5 O68 89.1(5) . 2_655 ?
O69 Cs5 O92 140.5(5) . 2_655 ?
O69 Cs5 O112 66.5(5) . . ?
O92 Cs5 Nb15 25.7(3) 2_655 2_655 ?
O92 Cs5 O23 52.7(4) 2_655 2_655 ?
O92 Cs5 O35 92.1(5) 2_655 . ?
O92 Cs5 O44 125.5(4) 2_655 . ?
O92 Cs5 O44 52.0(4) 2_655 2_655 ?
O92 Cs5 O59 53.1(4) 2_655 2_655 ?
O92 Cs5 O68 52.0(5) 2_655 2_655 ?
O92 Cs5 O112 86.8(5) 2_655 . ?
O112 Cs5 Nb15 88.5(4) . 2_655 ?
O112 Cs5 O35 175.4(6) . . ?
O112 Cs5 O44 65.8(5) . 2_655 ?
Nb8 Cs6 Nb8 120.23(5) 2_666 . ?
Nb8 Cs6 Cs6 62.11(5) 2_666 2_666 ?
Cs6 Cs6 Nb8 58.11(5) 2_666 . ?
O24 Cs6 Nb8 99.9(3) 2_666 . ?
O24 Cs6 Nb8 103.8(3) . 2_666 ?
O24 Cs6 Nb8 29.4(3) 2_666 2_666 ?
O24 Cs6 Nb8 27.0(3) . . ?
O24 Cs6 Cs6 47.1(3) 2_666 2_666 ?
O24 Cs6 Cs6 47.3(3) . 2_666 ?
O24 Cs6 O24 94.4(4) . 2_666 ?
O24 Cs6 O64 77.7(4) 2_666 . ?
O24 Cs6 O64 46.6(4) 2_666 2_666 ?
O24 Cs6 O64 79.1(4) . 2_666 ?
O24 Cs6 O64 45.9(4) . . ?
O24 Cs6 O76 166.4(5) 2_666 . ?
O24 Cs6 O76 72.6(5) . . ?
O24 Cs6 O88 131.6(4) . 2_666 ?
O24 Cs6 O88 53.8(4) 2_666 2_666 ?
O24 Cs6 O115 82.2(6) 2_666 . ?
O24 Cs6 O115 148.5(6) . . ?
O24 Cs6 O117 122.8(7) . . ?
O24 Cs6 O117 124.3(6) 2_666 . ?
O45 Cs6 Nb8 155.3(3) . 2_666 ?
O45 Cs6 Nb8 64.1(3) . . ?
O45 Cs6 Cs6 116.5(3) . 2_666 ?
O45 Cs6 O24 129.7(4) . 2_666 ?
O45 Cs6 O24 88.0(4) . . ?
O45 Cs6 O64 165.7(4) . 2_666 ?
O45 Cs6 O64 68.5(4) . . ?
O45 Cs6 O76 47.8(5) . . ?
O45 Cs6 O88 140.0(4) . 2_666 ?
O45 Cs6 O115 71.2(6) . . ?
O45 Cs6 O117 94.5(7) . . ?
O64 Cs6 Nb8 29.3(3) 2_666 2_666 ?
O64 Cs6 Nb8 101.9(3) 2_666 . ?
O64 Cs6 Nb8 104.1(3) . 2_666 ?
O64 Cs6 Nb8 27.5(3) . . ?
O64 Cs6 Cs6 49.8(3) 2_666 2_666 ?
O64 Cs6 Cs6 48.1(3) . 2_666 ?
O64 Cs6 O64 97.8(4) 2_666 . ?
O64 Cs6 O88 52.5(4) 2_666 2_666 ?
O64 Cs6 O88 131.4(4) . 2_666 ?
O64 Cs6 O115 117.7(6) 2_666 . ?
O64 Cs6 O115 103.2(6) . . ?
O76 Cs6 Nb8 156.5(3) . 2_666 ?
O76 Cs6 Nb8 66.7(3) . . ?
O76 Cs6 Cs6 119.8(4) . 2_666 ?
O76 Cs6 O64 90.0(4) . . ?
O76 Cs6 O64 131.4(5) . 2_666 ?
O76 Cs6 O88 138.6(4) . 2_666 ?
O76 Cs6 O115 106.6(6) . . ?
O88 Cs6 Nb8 151.1(3) 2_666 . ?
O88 Cs6 Nb8 30.9(3) 2_666 2_666 ?
O88 Cs6 Cs6 93.0(3) 2_666 2_666 ?
O115 Cs6 Nb8 122.6(5) . . ?
O115 Cs6 Nb8 88.6(5) . 2_666 ?
O115 Cs6 Cs6 121.7(5) . 2_666 ?
O115 Cs6 O88 70.3(5) . 2_666 ?
O117 Cs6 Nb8 132.7(6) . . ?
O117 Cs6 Nb8 97.0(5) . 2_666 ?
O117 Cs6 Cs6 144.5(6) . 2_666 ?
O117 Cs6 O64 158.0(6) . . ?
O117 Cs6 O64 97.6(7) . 2_666 ?
O117 Cs6 O76 68.0(7) . . ?
O117 Cs6 O88 70.6(6) . 2_666 ?
O117 Cs6 O115 83.2(8) . . ?
Nb6 Cs7 Nb5 49.77(5) . . ?
C1 Cs7 Nb5 72.4(5) . . ?
C1 Cs7 Nb6 112.6(5) . . ?
C1 Cs7 C9 108.8(6) . . ?
C9 Cs7 Nb5 113.3(5) . . ?
C9 Cs7 Nb6 73.3(5) . . ?
O26 Cs7 Nb5 28.3(3) . . ?
O26 Cs7 Nb6 57.8(3) . . ?
O26 Cs7 C1 88.3(6) . . ?
O26 Cs7 C9 131.0(5) . . ?
O26 Cs7 O75 148.4(5) . . ?
O48 Cs7 Nb5 29.2(3) . . ?
O48 Cs7 Nb6 30.6(3) . . ?
O48 Cs7 C1 82.0(6) . . ?
O48 Cs7 C9 84.1(5) . . ?
O48 Cs7 O26 52.3(4) . . ?
O48 Cs7 O62 52.2(4) . . ?
O48 Cs7 O74 67.9(4) . . ?
O48 Cs7 O75 104.9(5) . . ?
O48 Cs7 O82 146.5(5) . . ?
O48 Cs7 O107 102.5(4) . . ?
O62 Cs7 Nb5 56.5(3) . . ?
O62 Cs7 Nb6 27.9(3) . . ?
O62 Cs7 C1 128.8(6) . . ?
O62 Cs7 C9 90.0(5) . . ?
O62 Cs7 O26 47.6(5) . . ?
O62 Cs7 O75 102.0(5) . . ?
O62 Cs7 O82 141.5(6) . . ?
O62 Cs7 O107 145.2(5) . . ?
O74 Cs7 Nb5 96.0(3) . . ?
O74 Cs7 Nb6 66.8(3) . . ?
O74 Cs7 C1 92.1(5) . . ?
O74 Cs7 C9 21.4(5) . . ?
O74 Cs7 O26 119.6(4) . . ?
O74 Cs7 O62 90.5(4) . . ?
O74 Cs7 O75 39.8(5) . . ?
O74 Cs7 O82 80.3(5) . . ?
O74 Cs7 O107 101.8(4) . . ?
O75 Cs7 Nb5 134.0(3) . . ?
O75 Cs7 Nb6 91.2(3) . . ?
O75 Cs7 C1 112.0(6) . . ?
O75 Cs7 C9 20.8(5) . . ?
O79 Cs7 Nb5 65.4(3) . . ?
O79 Cs7 Nb6 95.0(3) . . ?
O79 Cs7 C1 21.6(5) . . ?
O79 Cs7 C9 92.3(5) . . ?
O79 Cs7 O26 88.8(4) . . ?
O79 Cs7 O48 65.7(4) . . ?
O79 Cs7 O62 117.2(5) . . ?
O79 Cs7 O74 73.2(4) . . ?
O79 Cs7 O75 101.4(5) . . ?
O79 Cs7 O82 95.8(5) . . ?
O79 Cs7 O107 40.4(4) . . ?
O82 Cs7 Nb5 161.0(4) . . ?
O82 Cs7 Nb6 140.4(4) . . ?
O82 Cs7 C1 89.0(6) . . ?
O82 Cs7 C9 68.3(6) . . ?
O82 Cs7 O26 160.1(5) . . ?
O82 Cs7 O75 49.3(5) . . ?
O107 Cs7 Nb5 89.6(3) . . ?
O107 Cs7 Nb6 133.1(3) . . ?
O107 Cs7 C1 20.6(5) . . ?
O107 Cs7 C9 113.0(5) . . ?
O107 Cs7 O26 99.0(5) . . ?
O107 Cs7 O75 108.2(5) . . ?
O107 Cs7 O82 73.1(6) . . ?
C13 Cs8 C16 102.8(7) 2_666 2_666 ?
C13 Cs8 O109 114.2(7) 2_666 1_455 ?
C16 Cs8 O109 141.7(6) 2_666 1_455 ?
O5 Cs8 C13 79.8(6) 2_666 2_666 ?
O5 Cs8 C16 81.3(5) 2_666 2_666 ?
O5 Cs8 O37 154.8(6) 2_666 1_455 ?
O5 Cs8 O37 101.0(5) 2_666 2_666 ?
O5 Cs8 O61 51.6(4) 2_666 2_666 ?
O5 Cs8 O65 62.9(4) 2_666 2_666 ?
O5 Cs8 O83 51.7(4) 2_666 2_666 ?
O5 Cs8 O87 101.5(4) 2_666 2_666 ?
O5 Cs8 O109 113.5(5) 2_666 1_455 ?
O5 Cs8 O205 141.8(5) 2_666 1_455 ?
O11 Cs8 C13 86.9(6) 2_666 2_666 ?
O11 Cs8 C16 22.0(5) 2_666 2_666 ?
O11 Cs8 O5 63.2(4) 2_666 2_666 ?
O11 Cs8 O37 96.0(6) 2_666 2_666 ?
O11 Cs8 O37 94.0(6) 2_666 1_455 ?
O11 Cs8 O61 86.6(4) 2_666 2_666 ?
O11 Cs8 O65 68.6(4) 2_666 2_666 ?
O11 Cs8 O83 114.4(4) 2_666 2_666 ?
O11 Cs8 O87 39.8(4) 2_666 2_666 ?
O11 Cs8 O109 158.3(6) 2_666 1_455 ?
O11 Cs8 O205 143.3(5) 2_666 1_455 ?
O37 Cs8 C13 21.3(6) 2_666 2_666 ?
O37 Cs8 C13 88.8(7) 1_455 2_666 ?
O37 Cs8 C16 79.4(7) 1_455 2_666 ?
O37 Cs8 C16 105.6(7) 2_666 2_666 ?
O37 Cs8 O37 69.0(7) 1_455 2_666 ?
O37 Cs8 O61 143.3(6) 1_455 2_666 ?
O37 Cs8 O61 147.5(5) 2_666 2_666 ?
O37 Cs8 O83 151.3(6) 1_455 2_666 ?
O37 Cs8 O87 59.6(6) 1_455 2_666 ?
O37 Cs8 O87 99.7(7) 2_666 2_666 ?
O37 Cs8 O109 91.7(7) 1_455 1_455 ?
O37 Cs8 O109 105.7(7) 2_666 1_455 ?
O37 Cs8 O205 59.0(6) 2_666 1_455 ?
O37 Cs8 O205 53.7(6) 1_455 1_455 ?
O61 Cs8 C13 127.9(6) 2_666 2_666 ?
O61 Cs8 C16 88.7(5) 2_666 2_666 ?
O61 Cs8 O109 76.4(6) 2_666 1_455 ?
O61 Cs8 O205 129.3(5) 2_666 1_455 ?
O65 Cs8 C13 20.9(5) 2_666 2_666 ?
O65 Cs8 C16 87.5(5) 2_666 2_666 ?
O65 Cs8 O37 100.0(6) 2_666 1_455 ?
O65 Cs8 O37 40.0(5) 2_666 2_666 ?
O65 Cs8 O61 114.2(4) 2_666 2_666 ?
O65 Cs8 O83 87.6(4) 2_666 2_666 ?
O65 Cs8 O87 95.0(5) 2_666 2_666 ?
O65 Cs8 O109 130.8(6) 2_666 1_455 ?
O65 Cs8 O205 97.6(5) 2_666 1_455 ?
O83 Cs8 C13 89.0(6) 2_666 2_666 ?
O83 Cs8 C16 128.8(5) 2_666 2_666 ?
O83 Cs8 O37 102.6(6) 2_666 2_666 ?
O83 Cs8 O61 48.3(5) 2_666 2_666 ?
O83 Cs8 O87 147.8(5) 2_666 2_666 ?
O83 Cs8 O109 63.5(5) 2_666 1_455 ?
O83 Cs8 O205 98.1(5) 2_666 1_455 ?
O87 Cs8 C13 104.6(6) 2_666 2_666 ?
O87 Cs8 C16 20.2(5) 2_666 2_666 ?
O87 Cs8 O61 102.6(5) 2_666 2_666 ?
O87 Cs8 O109 131.0(6) 2_666 1_455 ?
O87 Cs8 O205 113.3(5) 2_666 1_455 ?
O205 Cs8 C13 76.7(6) 1_455 2_666 ?
O205 Cs8 C16 133.0(6) 1_455 2_666 ?
O205 Cs8 O109 53.1(6) 1_455 1_455 ?
O13 Cs9 O14 47.6(4) . . ?
O13 Cs9 O86 47.5(4) . . ?
O14 Cs9 O86 90.4(4) . . ?
O19 Cs9 O13 147.8(4) 2_756 . ?
O19 Cs9 O14 153.7(4) 2_756 . ?
O19 Cs9 O22 51.0(4) 2_756 2_756 ?
O19 Cs9 O36 67.9(5) 2_756 2_656 ?
O19 Cs9 O55 98.4(5) 2_756 . ?
O19 Cs9 O86 100.3(4) 2_756 . ?
O19 Cs9 O91 148.1(5) 2_756 . ?
O19 Cs9 O94 45.3(5) 2_756 2_756 ?
O19 Cs9 O96 117.8(5) 2_756 . ?
O19 Cs9 O105 97.3(6) 2_756 2_656 ?
O19 Cs9 O111 93.0(6) 2_756 . ?
O22 Cs9 O13 119.5(4) 2_756 . ?
O22 Cs9 O14 153.7(4) 2_756 . ?
O22 Cs9 O86 90.9(4) 2_756 . ?
O36 Cs9 O13 124.3(5) 2_656 . ?
O36 Cs9 O14 86.1(4) 2_656 . ?
O36 Cs9 O22 114.8(5) 2_656 2_756 ?
O36 Cs9 O86 123.1(5) 2_656 . ?
O55 Cs9 O13 61.1(4) . . ?
O55 Cs9 O14 105.9(4) . . ?
O55 Cs9 O22 58.8(5) . 2_756 ?
O55 Cs9 O36 161.4(5) . 2_656 ?
O55 Cs9 O86 44.6(4) . . ?
O55 Cs9 O91 86.6(5) . . ?
O55 Cs9 O94 106.2(5) . 2_756 ?
O55 Cs9 O96 137.0(5) . . ?
O55 Cs9 O111 65.6(6) . . ?
O91 Cs9 O13 60.6(4) . . ?
O91 Cs9 O14 45.5(4) . . ?
O91 Cs9 O22 109.1(4) . 2_756 ?
O91 Cs9 O36 111.7(5) . 2_656 ?
O91 Cs9 O86 105.0(4) . . ?
O91 Cs9 O94 103.0(5) . 2_756 ?
O91 Cs9 O111 60.4(6) . . ?
O94 Cs9 O13 158.1(4) 2_756 . ?
O94 Cs9 O14 132.3(4) 2_756 . ?
O94 Cs9 O22 48.8(4) 2_756 2_756 ?
O94 Cs9 O36 73.8(5) 2_756 2_656 ?
O94 Cs9 O86 136.9(4) 2_756 . ?
O96 Cs9 O13 92.2(4) . . ?
O96 Cs9 O14 46.4(4) . . ?
O96 Cs9 O22 128.5(5) . 2_756 ?
O96 Cs9 O36 61.4(5) . 2_656 ?
O96 Cs9 O86 136.7(4) . . ?
O96 Cs9 O91 50.4(5) . . ?
O96 Cs9 O94 86.4(4) . 2_756 ?
O96 Cs9 O111 88.8(6) . . ?
O105 Cs9 O13 67.1(5) 2_656 . ?
O105 Cs9 O14 67.8(5) 2_656 . ?
O105 Cs9 O22 133.6(5) 2_656 2_756 ?
O105 Cs9 O36 67.5(6) 2_656 2_656 ?
O105 Cs9 O55 103.4(6) 2_656 . ?
O105 Cs9 O86 58.9(5) 2_656 . ?
O105 Cs9 O91 112.2(6) 2_656 . ?
O105 Cs9 O94 134.8(6) 2_656 2_756 ?
O105 Cs9 O96 94.7(6) 2_656 . ?
O105 Cs9 O111 166.0(7) 2_656 . ?
O111 Cs9 O13 99.2(5) . . ?
O111 Cs9 O14 105.9(5) . . ?
O111 Cs9 O22 49.4(5) . 2_756 ?
O111 Cs9 O36 125.6(6) . 2_656 ?
O111 Cs9 O86 110.0(5) . . ?
O111 Cs9 O94 58.9(6) . 2_756 ?
C7 Cs10 Cs2 109.2(6) . . ?
C12 Cs10 Cs2 114.4(5) . . ?
C12 Cs10 C7 120.1(7) . . ?
O13 Cs10 Cs2 60.8(3) . . ?
O13 Cs10 C7 83.7(6) . . ?
O13 Cs10 C12 83.7(6) . . ?
O16 Cs10 Cs2 46.9(3) . . ?
O16 Cs10 C7 66.2(6) . . ?
O16 Cs10 C12 156.3(6) . . ?
O16 Cs10 O13 74.0(4) . . ?
O16 Cs10 O60 94.9(4) . . ?
O16 Cs10 O98 73.9(5) . . ?
O16 Cs10 O111 127.1(6) . . ?
O39 Cs10 Cs2 126.8(4) . . ?
O39 Cs10 C7 119.7(7) . . ?
O39 Cs10 C12 20.2(6) . . ?
O39 Cs10 O13 103.8(5) . . ?
O39 Cs10 O16 173.7(6) . . ?
O39 Cs10 O60 78.8(5) . . ?
O39 Cs10 O98 112.5(6) . . ?
O39 Cs10 O109 77.7(7) . . ?
O39 Cs10 O111 58.8(6) . . ?
O55 Cs10 Cs2 103.6(3) . . ?
O55 Cs10 C7 110.1(6) . . ?
O55 Cs10 C12 22.1(6) . . ?
O55 Cs10 O13 62.0(4) . . ?
O55 Cs10 O16 135.9(5) . . ?
O55 Cs10 O39 41.8(5) . . ?
O55 Cs10 O60 71.8(5) . . ?
O55 Cs10 O98 118.6(6) . . ?
O55 Cs10 O109 111.7(6) . . ?
O55 Cs10 O111 66.2(6) . . ?
O60 Cs10 Cs2 48.7(3) . . ?
O60 Cs10 C7 155.5(6) . . ?
O60 Cs10 C12 71.3(6) . . ?
O60 Cs10 O13 75.8(4) . . ?
O60 Cs10 O111 134.7(5) . . ?
O91 Cs10 Cs2 100.8(4) . . ?
O91 Cs10 C7 20.7(6) . . ?
O91 Cs10 C12 110.2(6) . . ?
O91 Cs10 O13 63.6(5) . . ?
O91 Cs10 O16 67.2(5) . . ?
O91 Cs10 O39 117.4(6) . . ?
O91 Cs10 O55 94.8(5) . . ?
O91 Cs10 O60 138.5(5) . . ?
O91 Cs10 O98 40.3(5) . . ?
O91 Cs10 O109 149.5(6) . . ?
O91 Cs10 O111 63.0(6) . . ?
O98 Cs10 Cs2 120.5(4) . . ?
O98 Cs10 C7 20.0(6) . . ?
O98 Cs10 C12 120.4(7) . . ?
O98 Cs10 O13 103.7(5) . . ?
O98 Cs10 O60 168.3(5) . . ?
O98 Cs10 O111 57.0(6) . . ?
O109 Cs10 Cs2 87.7(5) . . ?
O109 Cs10 C7 129.1(7) . . ?
O109 Cs10 C12 92.2(7) . . ?
O109 Cs10 O13 142.2(6) . . ?
O109 Cs10 O16 100.3(6) . . ?
O109 Cs10 O60 67.4(6) . . ?
O109 Cs10 O98 110.6(7) . . ?
O109 Cs10 O111 113.4(7) . . ?
O111 Cs10 Cs2 158.6(5) . . ?
O111 Cs10 C7 60.9(7) . . ?
O111 Cs10 C12 63.5(7) . . ?
O111 Cs10 O13 98.2(5) . . ?
C4 Cs11 C6 78.7(6) . . ?
C4 Cs11 C12 151.5(6) . 1_455 ?
C4 Cs11 C14 98.1(6) . 1_455 ?
C4 Cs11 O100 93.0(5) . 1_455 ?
C6 Cs11 C12 100.4(6) . 1_455 ?
C6 Cs11 C14 147.2(7) . 1_455 ?
C14 Cs11 C12 67.1(6) 1_455 1_455 ?
O17 Cs11 C4 88.8(6) 1_455 . ?
O17 Cs11 C6 158.4(6) 1_455 . ?
O17 Cs11 C12 82.2(6) 1_455 1_455 ?
O17 Cs11 C14 18.0(6) 1_455 1_455 ?
O17 Cs11 O67 127.1(5) 1_455 . ?
O17 Cs11 O94 107.1(5) 1_455 1_455 ?
O17 Cs11 O100 43.0(5) 1_455 1_455 ?
O19 Cs11 C4 162.4(5) 1_455 . ?
O19 Cs11 C6 90.8(6) 1_455 . ?
O19 Cs11 C12 17.4(5) 1_455 1_455 ?
O19 Cs11 C14 82.9(6) 1_455 1_455 ?
O19 Cs11 O17 96.4(5) 1_455 1_455 ?
O19 Cs11 O67 127.8(5) 1_455 . ?
O19 Cs11 O94 47.7(5) 1_455 1_455 ?
O19 Cs11 O100 102.3(4) 1_455 1_455 ?
O19 Cs11 O104 162.3(5) 1_455 . ?
O36 Cs11 C4 94.5(6) . . ?
O36 Cs11 C6 16.6(6) . . ?
O36 Cs11 C12 84.1(6) . 1_455 ?
O36 Cs11 C14 139.8(6) . 1_455 ?
O36 Cs11 O17 157.0(6) . 1_455 ?
O36 Cs11 O19 74.3(5) . 1_455 ?
O36 Cs11 O66 127.9(6) . 1_455 ?
O36 Cs11 O67 72.8(6) . . ?
O36 Cs11 O94 82.4(6) . 1_455 ?
O36 Cs11 O100 158.7(6) . 1_455 ?
O36 Cs11 O104 113.0(6) . . ?
O66 Cs11 C4 137.5(5) 1_455 . ?
O66 Cs11 C6 143.2(6) 1_455 . ?
O66 Cs11 C12 52.2(5) 1_455 1_455 ?
O66 Cs11 C14 52.3(5) 1_455 1_455 ?
O66 Cs11 O17 53.4(5) 1_455 1_455 ?
O66 Cs11 O19 55.7(5) 1_455 1_455 ?
O66 Cs11 O67 126.3(5) 1_455 . ?
O66 Cs11 O94 54.5(4) 1_455 1_455 ?
O66 Cs11 O100 47.0(4) 1_455 1_455 ?
O66 Cs11 O104 119.1(5) 1_455 . ?
O67 Cs11 C4 58.5(5) . . ?
O67 Cs11 C6 60.0(6) . . ?
O67 Cs11 C12 145.2(6) . 1_455 ?
O67 Cs11 C14 144.7(6) . 1_455 ?
O67 Cs11 O100 94.5(5) . 1_455 ?
O94 Cs11 C4 145.9(5) 1_455 . ?
O94 Cs11 C6 92.8(6) 1_455 . ?
O94 Cs11 C12 62.3(6) 1_455 1_455 ?
O94 Cs11 C14 106.1(5) 1_455 1_455 ?
O94 Cs11 O67 88.5(5) 1_455 . ?
O94 Cs11 O100 80.1(5) 1_455 1_455 ?
O100 Cs11 C6 153.8(5) 1_455 . ?
O100 Cs11 C12 98.5(5) 1_455 1_455 ?
O100 Cs11 C14 58.1(5) 1_455 1_455 ?
O104 Cs11 C4 18.7(5) . . ?
O104 Cs11 C6 97.4(6) . . ?
O104 Cs11 C12 144.9(6) . 1_455 ?
O104 Cs11 C14 81.7(6) . 1_455 ?
O104 Cs11 O17 70.6(5) . 1_455 ?
O104 Cs11 O67 69.6(5) . . ?
O104 Cs11 O94 146.5(5) . 1_455 ?
O104 Cs11 O100 76.7(5) . 1_455 ?
C14 Cs12 C13 60.0(7) 1_455 1_455 ?
O17 Cs12 C13 70.6(6) 1_455 1_455 ?
O17 Cs12 C14 21.1(6) 1_455 1_455 ?
O17 Cs12 O37 82.8(6) 1_455 1_455 ?
O17 Cs12 O41 41.0(5) 1_455 1_455 ?
O17 Cs12 O75 125.4(5) 1_455 . ?
O17 Cs12 O87 137.6(5) 1_455 2_666 ?
O17 Cs12 O89 71.7(5) 1_455 1_455 ?
O17 Cs12 O115 89.6(6) 1_455 . ?
O17 Cs12 O152 144.1(10) 1_455 . ?
O37 Cs12 C13 20.4(6) 1_455 1_455 ?
O37 Cs12 C14 66.8(7) 1_455 1_455 ?
O37 Cs12 O152 80.2(10) 1_455 . ?
O41 Cs12 C13 62.2(7) 1_455 1_455 ?
O41 Cs12 C14 21.1(6) 1_455 1_455 ?
O41 Cs12 O37 60.8(7) 1_455 1_455 ?
O41 Cs12 O152 140.7(10) 1_455 . ?
O75 Cs12 C13 120.2(6) . 1_455 ?
O75 Cs12 C14 146.0(6) . 1_455 ?
O75 Cs12 O37 126.8(7) . 1_455 ?
O75 Cs12 O41 166.2(6) . 1_455 ?
O75 Cs12 O115 123.5(6) . . ?
O75 Cs12 O152 49.9(9) . . ?
O87 Cs12 C13 75.9(6) 2_666 1_455 ?
O87 Cs12 C14 117.1(6) 2_666 1_455 ?
O87 Cs12 O37 58.4(6) 2_666 1_455 ?
O87 Cs12 O41 100.0(6) 2_666 1_455 ?
O87 Cs12 O75 93.7(5) 2_666 . ?
O87 Cs12 O89 85.5(5) 2_666 1_455 ?
O87 Cs12 O115 79.7(6) 2_666 . ?
O87 Cs12 O152 50.9(9) 2_666 . ?
O89 Cs12 C13 20.3(6) 1_455 1_455 ?
O89 Cs12 C14 68.4(6) 1_455 1_455 ?
O89 Cs12 O37 38.8(5) 1_455 1_455 ?
O89 Cs12 O41 77.0(6) 1_455 1_455 ?
O89 Cs12 O75 102.4(5) 1_455 . ?
O89 Cs12 O115 132.3(6) 1_455 . ?
O89 Cs12 O152 75.2(10) 1_455 . ?
O104 Cs12 C13 143.4(6) . 1_455 ?
O104 Cs12 C14 89.3(6) . 1_455 ?
O104 Cs12 O17 74.2(5) . 1_455 ?
O104 Cs12 O37 156.1(6) . 1_455 ?
O104 Cs12 O41 96.7(6) . 1_455 ?
O104 Cs12 O75 73.6(5) . . ?
O104 Cs12 O87 139.9(5) . 2_666 ?
O104 Cs12 O89 133.9(5) . 1_455 ?
O104 Cs12 O115 76.7(6) . . ?
O104 Cs12 O152 122.6(9) . . ?
O115 Cs12 C13 112.4(7) . 1_455 ?
O115 Cs12 C14 78.6(7) . 1_455 ?
O115 Cs12 O37 97.0(7) . 1_455 ?
O115 Cs12 O41 61.6(7) . 1_455 ?
O115 Cs12 O152 123.7(10) . . ?
O120 Cs12 C13 87.4(8) . 1_455 ?
O120 Cs12 C14 88.4(8) . 1_455 ?
O120 Cs12 O17 69.8(7) . 1_455 ?
O120 Cs12 O37 107.1(7) . 1_455 ?
O120 Cs12 O41 109.4(7) . 1_455 ?
O120 Cs12 O75 58.5(7) . . ?
O120 Cs12 O87 134.1(8) . 2_666 ?
O120 Cs12 O89 68.4(7) . 1_455 ?
O120 Cs12 O104 71.2(7) . . ?
O120 Cs12 O115 145.4(8) . . ?
O120 Cs12 O152 85.3(11) . . ?
O152 Cs12 C13 83.1(10) . 1_455 ?
O152 Cs12 C14 142.8(10) . 1_455 ?
Nb4 Cs13 Nb3 45.63(5) . . ?
Nb5 Cs13 Nb3 45.68(5) . . ?
Nb5 Cs13 Nb4 49.41(5) . . ?
C2 Cs13 Nb3 115.5(5) . . ?
C2 Cs13 Nb4 112.6(5) . . ?
C2 Cs13 Nb5 73.7(5) . . ?
C2 Cs13 C5 105.8(7) . . ?
C5 Cs13 Nb3 115.4(5) . . ?
C5 Cs13 Nb4 73.9(5) . . ?
C5 Cs13 Nb5 113.1(5) . . ?
O28 Cs13 Nb3 130.3(4) . . ?
O28 Cs13 Nb4 133.4(3) . . ?
O28 Cs13 Nb5 93.4(4) . . ?
O28 Cs13 C2 21.1(5) . . ?
O28 Cs13 C5 105.6(6) . . ?
O28 Cs13 O50 97.7(6) . . ?
O49 Cs13 Nb3 25.7(3) . . ?
O49 Cs13 Nb4 27.3(3) . . ?
O49 Cs13 Nb5 56.7(4) . . ?
O49 Cs13 C2 130.1(6) . . ?
O49 Cs13 C5 89.8(6) . . ?
O49 Cs13 O28 150.0(5) . . ?
O49 Cs13 O50 104.6(5) . . ?
O49 Cs13 O52 47.7(5) . . ?
O50 Cs13 Nb3 130.0(4) . . ?
O50 Cs13 Nb4 93.3(4) . . ?
O50 Cs13 Nb5 133.5(4) . . ?
O50 Cs13 C2 105.4(6) . . ?
O50 Cs13 C5 20.8(6) . . ?
O52 Cs13 Nb3 25.4(3) . . ?
O52 Cs13 Nb4 56.6(3) . . ?
O52 Cs13 Nb5 27.6(3) . . ?
O52 Cs13 C2 90.3(6) . . ?
O52 Cs13 C5 130.3(6) . . ?
O52 Cs13 O28 105.2(5) . . ?
O52 Cs13 O50 149.8(5) . . ?
O58 Cs13 Nb3 111.8(3) . . ?
O58 Cs13 Nb4 66.2(3) . . ?
O58 Cs13 Nb5 94.5(3) . . ?
O58 Cs13 C2 89.3(6) . . ?
O58 Cs13 C5 22.2(6) . . ?
O58 Cs13 O28 95.5(5) . . ?
O58 Cs13 O49 89.3(4) . . ?
O58 Cs13 O50 39.6(5) . . ?
O58 Cs13 O52 117.3(4) . . ?
O90 Cs13 Nb3 56.8(3) . . ?
O90 Cs13 Nb4 29.7(3) . . ?
O90 Cs13 Nb5 29.7(3) . . ?
O90 Cs13 C2 83.0(6) . . ?
O90 Cs13 C5 83.4(6) . . ?
O90 Cs13 O28 104.0(4) . . ?
O90 Cs13 O49 51.5(4) . . ?
O90 Cs13 O50 104.0(5) . . ?
O90 Cs13 O52 51.7(4) . . ?
O90 Cs13 O58 66.1(4) . . ?
O90 Cs13 O99 66.4(4) . . ?
O99 Cs13 Nb3 111.7(3) . . ?
O99 Cs13 Nb4 94.9(3) . . ?
O99 Cs13 Nb5 66.1(3) . . ?
O99 Cs13 C2 20.9(5) . . ?
O99 Cs13 C5 90.6(6) . . ?
O99 Cs13 O28 39.0(4) . . ?
O99 Cs13 O49 117.4(5) . . ?
O99 Cs13 O50 96.4(5) . . ?
O99 Cs13 O52 89.4(4) . . ?
O99 Cs13 O58 71.3(4) . . ?
C3 Cs14 Cs15 127.1(5) . . ?
C3 Cs14 C10 72.3(7) . . ?
C3 Cs14 O73 133.8(7) . 1_455 ?
C3 Cs14 O113 75.0(7) . 2_656 ?
C10 Cs14 Cs15 59.4(5) . . ?
C10 Cs14 O73 95.7(6) . 1_455 ?
C10 Cs14 O113 142.9(6) . 2_656 ?
O30 Cs14 Cs15 113.6(5) 1_455 . ?
O30 Cs14 C3 94.9(7) 1_455 . ?
O30 Cs14 C10 147.0(6) 1_455 . ?
O30 Cs14 O32 104.5(6) 1_455 . ?
O30 Cs14 O33 78.1(7) 1_455 . ?
O30 Cs14 O67 97.8(6) 1_455 . ?
O30 Cs14 O71 164.8(5) 1_455 . ?
O30 Cs14 O73 71.0(7) 1_455 1_455 ?
O30 Cs14 O81 110.2(6) 1_455 . ?
O30 Cs14 O93 132.5(6) 1_455 . ?
O30 Cs14 O113 52.3(7) 1_455 2_656 ?
O32 Cs14 Cs15 133.8(3) . . ?
O32 Cs14 C3 20.9(6) . . ?
O32 Cs14 C10 74.4(6) . . ?
O32 Cs14 O73 154.5(5) . 1_455 ?
O32 Cs14 O113 68.8(5) . 2_656 ?
O33 Cs14 Cs15 124.1(4) . . ?
O33 Cs14 C3 20.7(6) . . ?
O33 Cs14 C10 81.3(6) . . ?
O33 Cs14 O32 40.6(5) . . ?
O33 Cs14 O71 87.6(5) . . ?
O33 Cs14 O73 115.6(6) . 1_455 ?
O33 Cs14 O81 168.3(6) . . ?
O33 Cs14 O93 86.7(6) . . ?
O33 Cs14 O113 74.0(6) . 2_656 ?
O67 Cs14 Cs15 112.4(4) . . ?
O67 Cs14 C3 106.1(7) . . ?
O67 Cs14 C10 114.8(6) . . ?
O67 Cs14 O32 86.3(5) . . ?
O67 Cs14 O33 120.1(6) . . ?
O67 Cs14 O71 93.9(5) . . ?
O67 Cs14 O73 119.0(5) . 1_455 ?
O67 Cs14 O81 68.1(6) . . ?
O67 Cs14 O93 128.3(5) . . ?
O67 Cs14 O113 59.0(6) . 2_656 ?
O71 Cs14 Cs15 70.3(3) . . ?
O71 Cs14 C3 72.3(6) . . ?
O71 Cs14 C10 21.4(5) . . ?
O71 Cs14 O32 66.4(4) . . ?
O71 Cs14 O73 111.5(5) . 1_455 ?
O71 Cs14 O113 128.6(5) . 2_656 ?
O73 Cs14 Cs15 42.6(4) 1_455 . ?
O81 Cs14 Cs15 45.6(4) . . ?
O81 Cs14 C3 154.7(7) . . ?
O81 Cs14 C10 87.6(6) . . ?
O81 Cs14 O32 138.9(5) . . ?
O81 Cs14 O71 83.3(5) . . ?
O81 Cs14 O73 61.7(6) . 1_455 ?
O81 Cs14 O113 117.5(6) . 2_656 ?
O93 Cs14 Cs15 43.8(4) . . ?
O93 Cs14 C3 83.9(6) . . ?
O93 Cs14 C10 20.0(5) . . ?
O93 Cs14 O32 91.0(5) . . ?
O93 Cs14 O71 39.9(5) . . ?
O93 Cs14 O73 76.1(5) . 1_455 ?
O93 Cs14 O81 81.7(6) . . ?
O93 Cs14 O113 158.9(6) . 2_656 ?
O113 Cs14 Cs15 157.1(4) 2_656 . ?
O113 Cs14 O73 119.7(6) 2_656 1_455 ?
C1 Cs15 Na1 81.9(5) . . ?
C1 Cs15 C15 156.1(6) . 1_455 ?
C5 Cs15 Na1 127.9(5) 1_455 . ?
C5 Cs15 C1 138.2(6) 1_455 . ?
C5 Cs15 C15 61.0(6) 1_455 1_455 ?
C15 Cs15 Na1 94.6(5) 1_455 . ?
O50 Cs15 Na1 115.3(5) 1_455 . ?
O50 Cs15 C1 132.0(6) 1_455 . ?
O50 Cs15 C5 17.6(6) 1_455 1_455 ?
O50 Cs15 C15 70.8(6) 1_455 1_455 ?
O50 Cs15 O73 75.4(7) 1_455 1_455 ?
O50 Cs15 O81 116.0(6) 1_455 . ?
O50 Cs15 O93 147.4(6) 1_455 . ?
O50 Cs15 O112 109.3(5) 1_455 . ?
O50 Cs15 O118 85.2(7) 1_455 . ?
O73 Cs15 Na1 79.4(5) 1_455 . ?
O73 Cs15 C1 151.9(7) 1_455 . ?
O73 Cs15 C5 69.6(7) 1_455 1_455 ?
O73 Cs15 C15 15.4(6) 1_455 1_455 ?
O73 Cs15 O81 68.1(7) 1_455 . ?
O73 Cs15 O93 85.8(7) 1_455 . ?
O73 Cs15 O112 113.4(6) 1_455 . ?
O73 Cs15 O118 52.6(7) 1_455 . ?
O81 Cs15 Na1 107.4(5) . . ?
O81 Cs15 C1 98.2(6) . . ?
O81 Cs15 C5 98.7(6) . 1_455 ?
O81 Cs15 C15 60.1(6) . 1_455 ?
O81 Cs15 O112 132.8(5) . . ?
O81 Cs15 O118 109.0(7) . . ?
O82 Cs15 Na1 168.4(5) . . ?
O82 Cs15 C1 86.7(6) . . ?
O82 Cs15 C5 60.8(7) . 1_455 ?
O82 Cs15 C15 96.8(7) . 1_455 ?
O82 Cs15 O50 71.0(6) . 1_455 ?
O82 Cs15 O73 112.1(7) . 1_455 ?
O82 Cs15 O81 76.5(6) . . ?
O82 Cs15 O93 141.6(6) . . ?
O82 Cs15 O107 82.1(6) . . ?
O82 Cs15 O112 132.8(6) . . ?
O82 Cs15 O118 155.1(7) . . ?
O93 Cs15 Na1 33.6(4) . . ?
O93 Cs15 C1 67.3(6) . . ?
O93 Cs15 C5 153.7(6) . 1_455 ?
O93 Cs15 C15 97.0(6) . 1_455 ?
O93 Cs15 O81 79.7(5) . . ?
O93 Cs15 O112 54.4(5) . . ?
O93 Cs15 O118 62.3(6) . . ?
O107 Cs15 Na1 86.3(4) . . ?
O107 Cs15 C1 14.8(5) . . ?
O107 Cs15 C5 125.4(6) . 1_455 ?
O107 Cs15 C15 170.4(6) . 1_455 ?
O107 Cs15 O50 117.4(6) . 1_455 ?
O107 Cs15 O73 164.1(6) . 1_455 ?
O107 Cs15 O81 110.5(5) . . ?
O107 Cs15 O93 78.5(5) . . ?
O107 Cs15 O112 55.1(5) . . ?
O107 Cs15 O118 116.5(6) . . ?
O112 Cs15 Na1 37.0(4) . . ?
O112 Cs15 C1 57.3(5) . . ?
O112 Cs15 C5 126.9(6) . 1_455 ?
O112 Cs15 C15 128.8(6) . 1_455 ?
O118 Cs15 Na1 34.8(5) . . ?
O118 Cs15 C1 115.6(6) . . ?
O118 Cs15 C5 94.3(7) . 1_455 ?
O118 Cs15 C15 67.6(7) . 1_455 ?
O118 Cs15 O112 61.5(6) . . ?
Ge1 Cs16 Cs3 57.58(6) . . ?
Ge3 Cs16 Ge1 44.65(6) . . ?
Ge3 Cs16 Cs3 60.31(6) . . ?
Ge3 Cs16 Cs26 73.70(17) . . ?
Cs17 Cs16 Ge1 76.4(3) . . ?
Cs17 Cs16 Ge3 75.7(3) . . ?
Cs17 Cs16 Cs3 131.0(3) . . ?
Cs17 Cs16 Cs26 13.0(3) . . ?
Cs17 Cs16 O12 77.7(4) . . ?
Cs17 Cs16 O29 123.6(4) . . ?
Cs17 Cs16 O70 63.3(5) . . ?
Cs17 Cs16 O72 67.1(5) . . ?
Cs17 Cs16 O203 124.2(14) . . ?
Cs17 Cs16 O209 161.9(10) . . ?
Cs17 Cs16 O250 96.8(15) . . ?
Cs26 Cs16 Ge1 84.19(19) . . ?
Cs26 Cs16 Cs3 133.17(18) . . ?
O12 Cs16 Ge1 20.5(3) . . ?
O12 Cs16 Ge3 24.4(3) . . ?
O12 Cs16 Cs3 53.3(3) . . ?
O12 Cs16 Cs26 81.2(4) . . ?
O12 Cs16 O29 72.0(4) . . ?
O12 Cs16 O70 76.3(5) . . ?
O12 Cs16 O72 87.0(5) . . ?
O12 Cs16 O209 111.2(10) . . ?
O12 Cs16 O250 151.8(12) . . ?
O29 Cs16 Ge1 88.9(3) . . ?
O29 Cs16 Ge3 57.5(3) . . ?
O29 Cs16 Cs3 47.0(3) . . ?
O29 Cs16 Cs26 114.1(4) . . ?
O70 Cs16 Ge1 57.1(4) . . ?
O70 Cs16 Ge3 97.1(4) . . ?
O70 Cs16 Cs3 100.0(4) . . ?
O70 Cs16 Cs26 76.2(4) . . ?
O70 Cs16 O29 144.2(5) . . ?
O72 Cs16 Ge1 105.0(4) . . ?
O72 Cs16 Ge3 63.5(3) . . ?
O72 Cs16 Cs3 106.9(4) . . ?
O72 Cs16 Cs26 54.5(4) . . ?
O72 Cs16 O29 64.8(5) . . ?
O72 Cs16 O70 129.9(6) . . ?
O72 Cs16 O209 127.5(9) . . ?
O72 Cs16 O250 65.7(13) . . ?
O203 Cs16 Ge1 106.7(12) . . ?
O203 Cs16 Ge3 144.4(13) . . ?
O203 Cs16 Cs3 87.4(13) . . ?
O203 Cs16 Cs26 132.5(14) . . ?
O203 Cs16 O12 123.4(12) . . ?
O203 Cs16 O29 112.2(14) . . ?
O203 Cs16 O70 72.5(13) . . ?
O203 Cs16 O72 148.1(12) . . ?
O203 Cs16 O209 37.6(16) . . ?
O203 Cs16 O250 82.7(17) . . ?
O209 Cs16 Ge1 106.1(9) . . ?
O209 Cs16 Ge3 119.1(9) . . ?
O209 Cs16 Cs3 59.7(9) . . ?
O209 Cs16 Cs26 167.1(9) . . ?
O209 Cs16 O29 74.6(10) . . ?
O209 Cs16 O70 102.5(10) . . ?
O209 Cs16 O250 82.5(16) . . ?
O250 Cs16 Ge1 170.3(13) . . ?
O250 Cs16 Ge3 127.4(12) . . ?
O250 Cs16 Cs3 126.2(14) . . ?
O250 Cs16 Cs26 87.9(14) . . ?
O250 Cs16 O29 89.2(13) . . ?
O250 Cs16 O70 126.2(13) . . ?
Ge3 Cs17 Ge1 45.21(10) . . ?
Cs16 Cs17 Ge1 79.5(3) . . ?
Cs16 Cs17 Ge3 78.8(3) . . ?
Cs16 Cs17 Cs26 157.4(6) . . ?
Cs16 Cs17 O12 70.1(4) . . ?
Cs16 Cs17 O21 132.1(5) . . ?
Cs16 Cs17 O70 85.6(6) . . ?
Cs16 Cs17 O72 79.9(5) . . ?
Cs16 Cs17 O86 94.7(5) . . ?
Cs16 Cs17 O101 145.2(6) . . ?
Cs16 Cs17 O105 129.3(6) . 2_656 ?
Cs16 Cs17 O203 32.9(9) . . ?
Cs26 Cs17 Ge1 112.8(4) . . ?
Cs26 Cs17 Ge3 96.3(4) . . ?
Cs26 Cs17 O12 113.8(5) . . ?
Cs26 Cs17 O21 28.6(5) . . ?
Cs26 Cs17 O70 116.8(6) . . ?
Cs26 Cs17 O72 78.1(5) . . ?
Cs26 Cs17 O86 74.3(5) . . ?
Cs26 Cs17 O101 53.6(6) . . ?
Cs26 Cs17 O105 60.9(5) . 2_656 ?
Cs26 Cs17 O203 156.7(9) . . ?
O12 Cs17 Ge1 22.3(3) . . ?
O12 Cs17 Ge3 25.6(3) . . ?
O12 Cs17 O21 131.8(5) . . ?
O12 Cs17 O86 50.6(4) . . ?
O12 Cs17 O101 121.2(7) . . ?
O12 Cs17 O105 59.4(5) . 2_656 ?
O12 Cs17 O203 89.3(9) . . ?
O21 Cs17 Ge1 139.0(4) . . ?
O21 Cs17 Ge3 107.7(3) . . ?
O21 Cs17 O105 88.5(5) . 2_656 ?
O21 Cs17 O203 133.9(9) . . ?
O70 Cs17 Ge1 59.4(4) . . ?
O70 Cs17 Ge3 104.5(5) . . ?
O70 Cs17 O12 79.8(5) . . ?
O70 Cs17 O21 134.0(6) . . ?
O70 Cs17 O86 125.9(6) . . ?
O70 Cs17 O101 66.5(7) . . ?
O70 Cs17 O105 81.9(6) . 2_656 ?
O70 Cs17 O203 62.0(9) . . ?
O72 Cs17 Ge1 110.2(4) . . ?
O72 Cs17 Ge3 65.6(4) . . ?
O72 Cs17 O12 88.4(5) . . ?
O72 Cs17 O21 62.2(5) . . ?
O72 Cs17 O70 163.8(7) . . ?
O72 Cs17 O86 49.0(5) . . ?
O72 Cs17 O101 129.7(7) . . ?
O72 Cs17 O105 101.7(6) . 2_656 ?
O72 Cs17 O203 107.2(9) . . ?
O86 Cs17 Ge1 67.5(3) . . ?
O86 Cs17 Ge3 25.5(3) . . ?
O86 Cs17 O21 82.3(4) . . ?
O86 Cs17 O101 118.1(7) . . ?
O86 Cs17 O105 56.7(6) . 2_656 ?
O86 Cs17 O203 126.7(9) . . ?
O101 Cs17 Ge1 101.7(6) . . ?
O101 Cs17 Ge3 126.7(6) . . ?
O101 Cs17 O21 68.1(6) . . ?
O101 Cs17 O105 69.0(7) . 2_656 ?
O101 Cs17 O203 112.4(10) . . ?
O105 Cs17 Ge1 52.1(4) 2_656 . ?
O105 Cs17 Ge3 57.7(5) 2_656 . ?
O105 Cs17 O203 136.4(9) 2_656 . ?
O203 Cs17 Ge1 87.1(8) . . ?
O203 Cs17 Ge3 106.6(9) . . ?
Cs28 Cs18 Cs14 111.1(8) . 2_656 ?
Cs28 Cs18 C3 68.5(10) . 2_656 ?
Cs28 Cs18 C7 68.3(9) . . ?
Cs28 Cs18 O30 148.6(10) . 2_756 ?
Cs28 Cs18 O33 82.1(9) . 2_656 ?
Cs28 Cs18 O98 70.0(9) . . ?
Cs28 Cs18 O111 125.7(9) . . ?
Cs28 Cs18 O113 101.0(9) . . ?
Cs28 Cs18 O210 19.0(12) . . ?
Cs28 Cs18 O250 140.7(12) . 2_756 ?
Cs28 Cs18 O252 93.4(11) . . ?
C3 Cs18 Cs14 46.2(5) 2_656 2_656 ?
C7 Cs18 Cs14 119.3(6) . 2_656 ?
C7 Cs18 C3 116.6(8) . 2_656 ?
C7 Cs18 O250 150.8(12) . 2_756 ?
O30 Cs18 Cs14 39.0(5) 2_756 2_656 ?
O30 Cs18 C3 84.6(7) 2_756 2_656 ?
O30 Cs18 C7 113.4(7) 2_756 . ?
O30 Cs18 O98 122.3(6) 2_756 . ?
O30 Cs18 O111 70.5(6) 2_756 . ?
O30 Cs18 O210 131.2(11) 2_756 . ?
O30 Cs18 O250 46.2(11) 2_756 2_756 ?
O33 Cs18 Cs14 39.7(4) 2_656 2_656 ?
O33 Cs18 C3 16.4(6) 2_656 2_656 ?
O33 Cs18 C7 132.4(7) 2_656 . ?
O33 Cs18 O30 74.6(6) 2_656 2_756 ?
O33 Cs18 O98 147.1(6) 2_656 . ?
O33 Cs18 O111 144.1(7) 2_656 . ?
O33 Cs18 O113 79.6(6) 2_656 . ?
O33 Cs18 O210 76.5(10) 2_656 . ?
O33 Cs18 O250 69.0(12) 2_656 2_756 ?
O33 Cs18 O252 62.3(10) 2_656 . ?
O98 Cs18 Cs14 137.4(4) . 2_656 ?
O98 Cs18 C3 130.6(7) . 2_656 ?
O98 Cs18 C7 18.9(6) . . ?
O98 Cs18 O111 56.1(6) . . ?
O98 Cs18 O250 143.8(12) . 2_756 ?
O111 Cs18 Cs14 104.5(5) . 2_656 ?
O111 Cs18 C3 147.0(7) . 2_656 ?
O111 Cs18 C7 58.7(7) . . ?
O111 Cs18 O250 92.3(11) . 2_756 ?
O113 Cs18 Cs14 48.9(4) . 2_656 ?
O113 Cs18 C3 74.4(7) . 2_656 ?
O113 Cs18 C7 70.9(7) . . ?
O113 Cs18 O30 54.6(6) . 2_756 ?
O113 Cs18 O98 88.5(6) . . ?
O113 Cs18 O111 73.5(7) . . ?
O113 Cs18 O210 82.1(10) . . ?
O113 Cs18 O250 99.4(11) . 2_756 ?
O113 Cs18 O252 136.9(10) . . ?
O210 Cs18 Cs14 96.9(10) . 2_656 ?
O210 Cs18 C3 60.6(10) . 2_656 ?
O210 Cs18 C7 63.4(10) . . ?
O210 Cs18 O98 71.5(10) . . ?
O210 Cs18 O111 121.6(10) . . ?
O210 Cs18 O250 144.4(14) . 2_756 ?
O250 Cs18 Cs14 61.2(12) 2_756 2_656 ?
O250 Cs18 C3 85.3(13) 2_756 2_656 ?
O252 Cs18 Cs14 87.9(9) . 2_656 ?
O252 Cs18 C3 73.6(10) . 2_656 ?
O252 Cs18 C7 150.9(10) . . ?
O252 Cs18 O30 94.2(10) . 2_756 ?
O252 Cs18 O98 134.5(10) . . ?
O252 Cs18 O111 128.1(10) . . ?
O252 Cs18 O210 106.0(12) . . ?
O252 Cs18 O250 50.0(13) . 2_756 ?
Cs18 Cs28 C3 88.2(10) . 2_656 ?
Cs18 Cs28 C7 87.6(10) . . ?
Cs18 Cs28 O27 101.7(9) . . ?
Cs18 Cs28 O33 70.3(9) . 2_656 ?
Cs18 Cs28 O98 82.9(9) . . ?
Cs18 Cs28 O110 95.5(11) . 1_556 ?
Cs18 Cs28 O113 55.7(8) . . ?
Cs18 Cs28 O123 149(2) . . ?
Cs18 Cs28 O210 145(2) . . ?
Cs18 Cs28 O211 150(2) . . ?
Cs18 Cs28 O252 62.9(10) . . ?
C3 Cs28 O110 61.4(8) 2_656 1_556 ?
C3 Cs28 O113 71.1(8) 2_656 . ?
C3 Cs28 O211 103.8(16) 2_656 . ?
C3 Cs28 O252 72.2(10) 2_656 . ?
C7 Cs28 C3 132.3(10) . 2_656 ?
C7 Cs28 O110 166.1(10) . 1_556 ?
C7 Cs28 O113 67.5(8) . . ?
C7 Cs28 O211 102.8(17) . . ?
C7 Cs28 O252 142.9(12) . . ?
O27 Cs28 C3 116.3(9) . 2_656 ?
O27 Cs28 C7 21.3(7) . . ?
O27 Cs28 O33 127.5(9) . 2_656 ?
O27 Cs28 O110 162.6(11) . 1_556 ?
O27 Cs28 O113 64.8(6) . . ?
O27 Cs28 O211 97.0(17) . . ?
O27 Cs28 O252 163.2(12) . . ?
O33 Cs28 C3 20.2(6) 2_656 2_656 ?
O33 Cs28 C7 136.6(9) 2_656 . ?
O33 Cs28 O110 56.7(7) 2_656 1_556 ?
O33 Cs28 O113 69.2(7) 2_656 . ?
O33 Cs28 O211 114.9(16) 2_656 . ?
O33 Cs28 O252 56.3(9) 2_656 . ?
O98 Cs28 C3 151.3(9) . 2_656 ?
O98 Cs28 C7 20.6(7) . . ?
O98 Cs28 O27 40.6(6) . . ?
O98 Cs28 O33 147.9(10) . 2_656 ?
O98 Cs28 O110 146.5(10) . 1_556 ?
O98 Cs28 O113 81.4(7) . . ?
O98 Cs28 O211 97.1(16) . . ?
O98 Cs28 O252 125.8(12) . . ?
O110 Cs28 O113 125.1(9) 1_556 . ?
O123 Cs28 C3 97.6(19) . 2_656 ?
O123 Cs28 C7 110(2) . . ?
O123 Cs28 O27 103(2) . . ?
O123 Cs28 O33 107.9(18) . 2_656 ?
O123 Cs28 O98 104.2(19) . . ?
O123 Cs28 O110 62(2) . 1_556 ?
O123 Cs28 O113 155(2) . . ?
O123 Cs28 O211 7(2) . . ?
O123 Cs28 O252 89(2) . . ?
O210 Cs28 C3 75.9(18) . 2_656 ?
O210 Cs28 C7 81.3(17) . . ?
O210 Cs28 O27 60.9(16) . . ?
O210 Cs28 O33 96.0(18) . 2_656 ?
O210 Cs28 O98 96.4(17) . . ?
O210 Cs28 O110 103.1(18) . 1_556 ?
O210 Cs28 O113 89.8(18) . . ?
O210 Cs28 O123 65(3) . . ?
O210 Cs28 O211 64(2) . . ?
O210 Cs28 O252 135.7(19) . . ?
O211 Cs28 O110 68.3(17) . 1_556 ?
O211 Cs28 O113 153.7(19) . . ?
O211 Cs28 O252 94.8(19) . . ?
O252 Cs28 O110 33.9(10) . 1_556 ?
O252 Cs28 O113 107.5(10) . . ?
Cs16 Cs19 Cs19 90.85(11) . 2_755 ?
Na1 Cs19 Cs16 115.4(2) 1_655 . ?
Na1 Cs19 Cs19 87.2(2) 1_655 2_755 ?
O28 Cs19 Cs16 140.1(4) 2_755 . ?
O28 Cs19 Cs19 127.7(4) 2_755 2_755 ?
O28 Cs19 Na1 80.5(4) 2_755 1_655 ?
O28 Cs19 O35 54.7(5) 2_755 2_755 ?
O28 Cs19 O42 65.7(6) 2_755 2_755 ?
O28 Cs19 O203 146.1(11) 2_755 . ?
O28 Cs19 O209 174.8(9) 2_755 . ?
O28 Cs19 O209 84.0(9) 2_755 2_755 ?
O35 Cs19 Cs16 116.9(4) 2_755 . ?
O35 Cs19 Cs19 122.4(4) 2_755 2_755 ?
O35 Cs19 Na1 36.0(5) 2_755 1_655 ?
O35 Cs19 O42 53.0(5) 2_755 2_755 ?
O35 Cs19 O209 98.8(9) 2_755 2_755 ?
O42 Cs19 Cs16 146.1(4) 2_755 . ?
O42 Cs19 Cs19 75.5(4) 2_755 2_755 ?
O42 Cs19 Na1 34.8(4) 2_755 1_655 ?
O118 Cs19 Cs16 85.1(6) 1_655 . ?
O118 Cs19 Cs19 67.5(6) 1_655 2_755 ?
O118 Cs19 Na1 35.9(6) 1_655 1_655 ?
O118 Cs19 O28 116.4(7) 1_655 2_755 ?
O118 Cs19 O35 66.2(7) 1_655 2_755 ?
O118 Cs19 O42 61.1(7) 1_655 2_755 ?
O118 Cs19 O127 125.7(8) 1_655 2_755 ?
O118 Cs19 O203 96.8(11) 1_655 . ?
O118 Cs19 O209 83.7(11) 1_655 2_755 ?
O118 Cs19 O209 64.1(11) 1_655 . ?
O127 Cs19 Cs16 137.7(5) 2_755 . ?
O127 Cs19 Cs19 78.3(5) 2_755 2_755 ?
O127 Cs19 Na1 104.9(5) 2_755 1_655 ?
O127 Cs19 O28 56.9(6) 2_755 2_755 ?
O127 Cs19 O35 103.1(6) 2_755 2_755 ?
O127 Cs19 O42 70.5(6) 2_755 2_755 ?
O127 Cs19 O203 109.5(10) 2_755 . ?
O127 Cs19 O209 43.8(10) 2_755 2_755 ?
O127 Cs19 O209 118.3(10) 2_755 . ?
O203 Cs19 Cs16 30.7(9) . . ?
O203 Cs19 Cs19 69.6(10) . 2_755 ?
O203 Cs19 Na1 132.7(10) . 1_655 ?
O203 Cs19 O35 147.2(9) . 2_755 ?
O203 Cs19 O42 144.0(11) . 2_755 ?
O203 Cs19 O209 107.3(12) . 2_755 ?
O203 Cs19 O209 34.9(13) . . ?
O209 Cs19 Cs16 44.4(9) . . ?
O209 Cs19 Cs16 133.8(8) 2_755 . ?
O209 Cs19 Cs19 43.8(8) 2_755 2_755 ?
O209 Cs19 Cs19 47.3(9) . 2_755 ?
O209 Cs19 Na1 99.7(9) . 1_655 ?
O209 Cs19 Na1 77.0(8) 2_755 1_655 ?
O209 Cs19 O35 127.8(9) . 2_755 ?
O209 Cs19 O42 46.5(9) 2_755 2_755 ?
O209 Cs19 O42 111.6(11) . 2_755 ?
O209 Cs19 O209 91.0(11) . 2_755 ?
O250 Cs19 Cs16 45.0(12) . . ?
O250 Cs19 Cs19 130.7(13) . 2_755 ?
O250 Cs19 Na1 93.6(14) . 1_655 ?
O250 Cs19 O28 100.9(13) . 2_755 ?
O250 Cs19 O35 76.2(13) . 2_755 ?
O250 Cs19 O42 126.2(14) . 2_755 ?
O250 Cs19 O118 84.9(15) . 1_655 ?
O250 Cs19 O127 147.0(15) . 2_755 ?
O250 Cs19 O203 74.4(15) . . ?
O250 Cs19 O209 168.6(17) . 2_755 ?
O250 Cs19 O209 84.3(15) . . ?
Nb11 Cs20 Nb12 55.79(6) . . ?
Nb11 Cs20 Cs6 61.45(7) . . ?
Nb12 Cs20 Cs6 117.24(9) . . ?
Cs21 Cs20 Nb11 86.9(5) . . ?
Cs21 Cs20 Nb12 85.5(5) . . ?
Cs21 Cs20 Cs6 91.9(5) . . ?
Cs21 Cs20 Na5 125.2(7) . . ?
Cs21 Cs20 O27 59.1(6) . . ?
Cs21 Cs20 O45 110.0(6) . . ?
Cs21 Cs20 O46 87.9(6) . . ?
Cs21 Cs20 O76 66.8(6) . . ?
Cs21 Cs20 O77 104.2(6) . . ?
Cs21 Cs20 O117 62.8(8) . . ?
Cs21 Cs20 O208 96.9(10) . 2_666 ?
Na5 Cs20 Nb11 129.6(5) . . ?
Na5 Cs20 Nb12 86.1(4) . . ?
Na5 Cs20 Cs6 138.7(5) . . ?
Na5 Cs20 O27 92.1(6) . . ?
Na5 Cs20 O45 121.5(6) . . ?
Na5 Cs20 O76 159.9(6) . . ?
O27 Cs20 Nb11 71.0(4) . . ?
O27 Cs20 Nb12 29.4(3) . . ?
O27 Cs20 Cs6 125.4(4) . . ?
O27 Cs20 O45 101.3(5) . . ?
O45 Cs20 Nb11 31.5(3) . . ?
O45 Cs20 Nb12 80.1(3) . . ?
O45 Cs20 Cs6 42.6(3) . . ?
O46 Cs20 Nb11 24.7(3) . . ?
O46 Cs20 Nb12 31.2(3) . . ?
O46 Cs20 Cs6 86.0(3) . . ?
O46 Cs20 Na5 110.0(6) . . ?
O46 Cs20 O27 51.3(5) . . ?
O46 Cs20 O45 50.7(4) . . ?
O46 Cs20 O76 51.2(4) . . ?
O46 Cs20 O77 55.1(5) . . ?
O46 Cs20 O117 116.0(7) . . ?
O46 Cs20 O208 158.0(8) . 2_666 ?
O76 Cs20 Nb11 30.3(3) . . ?
O76 Cs20 Nb12 78.5(3) . . ?
O76 Cs20 Cs6 44.5(3) . . ?
O76 Cs20 O27 80.8(5) . . ?
O76 Cs20 O45 43.3(4) . . ?
O77 Cs20 Nb11 79.0(3) . . ?
O77 Cs20 Nb12 28.7(3) . . ?
O77 Cs20 Cs6 136.4(4) . . ?
O77 Cs20 Na5 57.6(6) . . ?
O77 Cs20 O27 45.8(5) . . ?
O77 Cs20 O45 93.9(4) . . ?
O77 Cs20 O76 105.7(4) . . ?
O117 Cs20 Nb11 93.9(5) . . ?
O117 Cs20 Nb12 138.3(6) . . ?
O117 Cs20 Cs6 44.4(6) . . ?
O117 Cs20 Na5 133.7(7) . . ?
O117 Cs20 O27 120.3(8) . . ?
O117 Cs20 O45 86.0(6) . . ?
O117 Cs20 O76 64.8(6) . . ?
O117 Cs20 O77 165.7(8) . . ?
O208 Cs20 Nb11 175.1(9) 2_666 . ?
O208 Cs20 Nb12 127.4(7) 2_666 . ?
O208 Cs20 Cs6 115.1(7) 2_666 . ?
O208 Cs20 Na5 50.2(9) 2_666 . ?
O208 Cs20 O27 113.6(9) 2_666 . ?
O208 Cs20 O45 143.6(9) 2_666 . ?
O208 Cs20 O76 149.6(8) 2_666 . ?
O208 Cs20 O77 103.0(8) 2_666 . ?
O208 Cs20 O117 85.1(9) 2_666 . ?
Cs20 Cs21 C7 110.2(8) . . ?
Cs20 Cs21 C8 105.6(8) . . ?
Cs20 Cs21 O27 95.1(7) . . ?
Cs20 Cs21 O46 66.3(6) . . ?
Cs20 Cs21 O76 87.0(7) . . ?
Cs20 Cs21 O98 129.9(7) . . ?
Cs20 Cs21 O116 116(2) . . ?
Cs20 Cs21 O117 89.7(10) . . ?
Cs20 Cs21 O208 59.2(9) . 2_666 ?
Cs20 Cs21 O210 100.3(12) . . ?
Cs20 Cs21 O211 124.5(17) . . ?
C7 Cs21 C8 66.5(8) . . ?
C7 Cs21 O98 19.7(6) . . ?
C7 Cs21 O208 132.5(9) . 2_666 ?
C7 Cs21 O211 100.8(19) . . ?
C8 Cs21 O211 129.0(17) . . ?
O27 Cs21 C7 20.8(7) . . ?
O27 Cs21 C8 83.9(7) . . ?
O27 Cs21 O46 52.5(5) . . ?
O27 Cs21 O76 93.4(6) . . ?
O27 Cs21 O98 37.2(6) . . ?
O27 Cs21 O116 109(2) . . ?
O27 Cs21 O208 112.7(9) . 2_666 ?
O27 Cs21 O210 51.5(10) . . ?
O27 Cs21 O211 99.2(18) . . ?
O46 Cs21 C7 52.9(7) . . ?
O46 Cs21 C8 55.5(6) . . ?
O46 Cs21 O98 69.6(5) . . ?
O46 Cs21 O208 121.7(9) . 2_666 ?
O46 Cs21 O211 151.7(17) . . ?
O76 Cs21 C7 80.2(7) . . ?
O76 Cs21 C8 20.2(6) . . ?
O76 Cs21 O46 51.0(5) . . ?
O76 Cs21 O98 83.0(6) . . ?
O76 Cs21 O208 137.8(9) . 2_666 ?
O76 Cs21 O210 144.5(10) . . ?
O76 Cs21 O211 144.3(16) . . ?
O98 Cs21 C8 65.0(7) . . ?
O98 Cs21 O208 137.4(8) . 2_666 ?
O98 Cs21 O211 87.1(18) . . ?
O116 Cs21 C7 112(2) . . ?
O116 Cs21 C8 134(2) . . ?
O116 Cs21 O46 160.9(19) . . ?
O116 Cs21 O76 145(2) . . ?
O116 Cs21 O98 99(2) . . ?
O116 Cs21 O208 57(2) . 2_666 ?
O116 Cs21 O210 61(2) . . ?
O116 Cs21 O211 12(3) . . ?
O117 Cs21 C7 145.3(10) . . ?
O117 Cs21 C8 81.1(9) . . ?
O117 Cs21 O27 164.9(9) . . ?
O117 Cs21 O46 117.7(8) . . ?
O117 Cs21 O76 72.5(7) . . ?
O117 Cs21 O98 132.4(10) . . ?
O117 Cs21 O116 81(2) . . ?
O117 Cs21 O208 82.0(10) . 2_666 ?
O117 Cs21 O210 141.4(11) . . ?
O117 Cs21 O211 89.7(18) . . ?
O208 Cs21 C8 157.3(10) 2_666 . ?
O208 Cs21 O211 65.7(18) 2_666 . ?
O210 Cs21 C7 64.6(11) . . ?
O210 Cs21 C8 130.0(11) . . ?
O210 Cs21 O46 100.2(9) . . ?
O210 Cs21 O98 65.5(11) . . ?
O210 Cs21 O208 71.9(12) . 2_666 ?
O210 Cs21 O211 53.9(18) . . ?
Cs23 Cs22 Na2 66.4(5) . 2_666 ?
Na3 Cs22 Cs23 56.7(12) . . ?
Na3 Cs22 Na2 22.8(12) . 2_666 ?
Na3 Cs22 O82 128.3(14) . 2_666 ?
Na3 Cs22 O89 66.2(13) . 2_766 ?
Na3 Cs22 O95 72.6(11) . 2_766 ?
Na3 Cs22 O106 107.7(12) . 2_766 ?
Na3 Cs22 O122 27.2(19) . . ?
Na3 Cs22 O150 67.5(16) . . ?
Na3 Cs22 O152 64.3(14) . 2_666 ?
Na3 Cs22 O207 72.5(18) . . ?
O82 Cs22 Cs23 135.9(6) 2_666 . ?
O82 Cs22 Na2 106.3(6) 2_666 2_666 ?
O82 Cs22 O89 73.7(6) 2_666 2_766 ?
O82 Cs22 O106 51.9(6) 2_666 2_766 ?
O82 Cs22 O122 152.4(16) 2_666 . ?
O82 Cs22 O150 162.8(12) 2_666 . ?
O82 Cs22 O152 73.6(10) 2_666 2_666 ?
O89 Cs22 Cs23 121.7(5) 2_766 . ?
O89 Cs22 Na2 56.1(5) 2_766 2_666 ?
O89 Cs22 O150 123.0(11) 2_766 . ?
O95 Cs22 Cs23 117.2(5) 2_766 . ?
O95 Cs22 Na2 81.3(5) 2_766 2_666 ?
O95 Cs22 O82 103.5(6) 2_766 2_666 ?
O95 Cs22 O89 48.2(5) 2_766 2_766 ?
O95 Cs22 O106 51.8(5) 2_766 2_766 ?
O95 Cs22 O122 82.2(15) 2_766 . ?
O95 Cs22 O150 87.3(10) 2_766 . ?
O95 Cs22 O152 116.7(11) 2_766 2_666 ?
O106 Cs22 Cs23 164.5(6) 2_766 . ?
O106 Cs22 Na2 99.3(5) 2_766 2_666 ?
O106 Cs22 O89 43.3(5) 2_766 2_766 ?
O106 Cs22 O122 129.2(16) 2_766 . ?
O106 Cs22 O150 135.8(10) 2_766 . ?
O122 Cs22 Cs23 36.3(16) . . ?
O122 Cs22 Na2 47.3(16) . 2_666 ?
O122 Cs22 O89 91.8(17) . 2_766 ?
O122 Cs22 O150 41.2(18) . . ?
O150 Cs22 Cs23 42.3(9) . . ?
O150 Cs22 Na2 88.4(11) . 2_666 ?
O151 Cs22 Cs23 62(3) . . ?
O151 Cs22 Na2 11(3) . 2_666 ?
O151 Cs22 Na3 11(4) . . ?
O151 Cs22 O82 117(4) . 2_666 ?
O151 Cs22 O89 60(3) . 2_766 ?
O151 Cs22 O95 76(3) . 2_766 ?
O151 Cs22 O106 103(3) . 2_766 ?
O151 Cs22 O122 37(4) . . ?
O151 Cs22 O150 78(4) . . ?
O151 Cs22 O152 54(3) . 2_666 ?
O151 Cs22 O207 83(4) . . ?
O152 Cs22 Cs23 73.5(9) 2_666 . ?
O152 Cs22 Na2 43.8(10) 2_666 2_666 ?
O152 Cs22 O89 72.4(10) 2_666 2_766 ?
O152 Cs22 O106 100.9(10) 2_666 2_766 ?
O152 Cs22 O122 79.7(16) 2_666 . ?
O152 Cs22 O150 113.8(12) 2_666 . ?
O207 Cs22 Cs23 45.7(11) . . ?
O207 Cs22 Na2 93.6(13) . 2_666 ?
O207 Cs22 O82 158.3(15) . 2_666 ?
O207 Cs22 O89 126.1(14) . 2_766 ?
O207 Cs22 O95 87.7(12) . 2_766 ?
O207 Cs22 O106 134.2(11) . 2_766 ?
O207 Cs22 O122 46.3(19) . . ?
O207 Cs22 O150 5.2(18) . . ?
O207 Cs22 O152 118.1(14) . 2_666 ?
Cs21 Cs23 Cs10 87.7(3) . . ?
Cs21 Cs23 Na2 102.6(5) . 2_666 ?
Cs22 Cs23 Cs10 125.7(5) . . ?
Cs22 Cs23 Cs21 119.8(6) . . ?
Cs22 Cs23 Na2 58.3(4) . 2_666 ?
Na2 Cs23 Cs10 71.0(4) 2_666 . ?
Na3 Cs23 Cs10 84.5(13) . . ?
Na3 Cs23 Cs21 124.8(10) . . ?
Na3 Cs23 Cs22 41.1(13) . . ?
Na3 Cs23 Na2 24.7(10) . 2_666 ?
Na3 Cs23 C8 76.2(11) . . ?
Na3 Cs23 O98 127.6(14) . . ?
Na3 Cs23 O151 19.2(19) . . ?
C8 Cs23 Cs10 55.0(5) . . ?
C8 Cs23 Cs21 55.4(6) . . ?
C8 Cs23 Cs22 100.9(7) . . ?
C8 Cs23 Na2 51.6(6) . 2_666 ?
O53 Cs23 Cs10 60.5(6) . . ?
O53 Cs23 Cs21 68.7(6) . . ?
O53 Cs23 Cs22 85.5(7) . . ?
O53 Cs23 Na2 35.5(6) . 2_666 ?
O53 Cs23 Na3 60.0(11) . . ?
O53 Cs23 C8 16.6(7) . . ?
O53 Cs23 O98 81.3(7) . . ?
O53 Cs23 O151 67.3(19) . . ?
O98 Cs23 Cs10 44.2(5) . . ?
O98 Cs23 Cs21 57.3(5) . . ?
O98 Cs23 Cs22 166.6(7) . . ?
O98 Cs23 Na2 108.6(7) . 2_666 ?
O98 Cs23 C8 66.3(7) . . ?
O98 Cs23 O151 145(2) . . ?
O122 Cs23 Cs10 72(2) . . ?
O122 Cs23 Cs21 142(2) . . ?
O122 Cs23 Cs22 58(2) . . ?
O122 Cs23 Na2 41(2) . 2_666 ?
O122 Cs23 Na3 25(2) . . ?
O122 Cs23 C8 87(2) . . ?
O122 Cs23 O53 73(2) . . ?
O122 Cs23 O98 115(2) . . ?
O122 Cs23 O150 58(2) . . ?
O122 Cs23 O151 41(3) . . ?
O122 Cs23 O207 57(3) . . ?
O150 Cs23 Cs10 105.4(15) . . ?
O150 Cs23 Cs21 159.4(15) . . ?
O150 Cs23 Cs22 65.5(14) . . ?
O150 Cs23 Na2 96.8(14) . 2_666 ?
O150 Cs23 Na3 73.2(16) . . ?
O150 Cs23 C8 145.2(16) . . ?
O150 Cs23 O53 131.5(16) . . ?
O150 Cs23 O98 122.5(16) . . ?
O150 Cs23 O151 72.7(19) . . ?
O150 Cs23 O207 16.8(16) . . ?
O151 Cs23 Cs10 103(2) . . ?
O151 Cs23 Cs21 120.5(15) . . ?
O151 Cs23 Cs22 23(2) . . ?
O151 Cs23 Na2 36(2) . 2_666 ?
O151 Cs23 C8 83.8(19) . . ?
O207 Cs23 Cs10 117.3(15) . . ?
O207 Cs23 Cs21 154.8(16) . . ?
O207 Cs23 Cs22 49.3(14) . . ?
O207 Cs23 Na2 89.6(14) . 2_666 ?
O207 Cs23 Na3 65.0(17) . . ?
O207 Cs23 C8 141.2(16) . . ?
O207 Cs23 O53 125.0(16) . . ?
O207 Cs23 O98 139.3(16) . . ?
O207 Cs23 O151 60(2) . . ?
Nb1 Cs24 Nb2 46.06(13) . . ?
Nb1 Cs24 Nb3 48.66(13) . . ?
Nb1 Cs24 Cs17 116.4(3) . 1_565 ?
Nb1 Cs24 Cs26 91.7(3) . 1_565 ?
Nb2 Cs24 Cs17 141.4(4) . 1_565 ?
Nb2 Cs24 Cs26 124.0(3) . 1_565 ?
Nb3 Cs24 Nb2 45.74(13) . . ?
Nb3 Cs24 Cs17 157.2(4) . 1_565 ?
Nb3 Cs24 Cs26 135.7(3) . 1_565 ?
Cs26 Cs24 Cs17 24.66(18) 1_565 1_565 ?
O31 Cs24 Nb1 27.8(4) . . ?
O31 Cs24 Nb2 53.4(5) . . ?
O31 Cs24 Nb3 27.2(4) . . ?
O31 Cs24 Cs17 131.3(6) . 1_565 ?
O31 Cs24 Cs26 108.5(5) . 1_565 ?
O31 Cs24 O84 49.6(6) . . ?
O31 Cs24 O97 48.6(5) . . ?
O31 Cs24 O101 120.0(8) . 1_565 ?
O31 Cs24 O208 88.8(8) . . ?
O84 Cs24 Nb1 29.2(4) . . ?
O84 Cs24 Nb2 24.4(4) . . ?
O84 Cs24 Nb3 56.3(4) . . ?
O84 Cs24 Cs17 121.3(5) . 1_565 ?
O84 Cs24 Cs26 100.5(5) . 1_565 ?
O84 Cs24 O97 46.5(5) . . ?
O84 Cs24 O208 42.7(7) . . ?
O97 Cs24 Nb1 56.6(4) . . ?
O97 Cs24 Nb2 25.2(4) . . ?
O97 Cs24 Nb3 28.0(4) . . ?
O97 Cs24 Cs17 166.6(6) . 1_565 ?
O97 Cs24 Cs26 146.4(5) . 1_565 ?
O97 Cs24 O208 82.9(8) . . ?
O101 Cs24 Nb1 95.9(7) 1_565 . ?
O101 Cs24 Nb2 111.9(7) 1_565 . ?
O101 Cs24 Nb3 144.5(7) 1_565 . ?
O101 Cs24 Cs17 29.5(6) 1_565 1_565 ?
O101 Cs24 Cs26 23.6(6) 1_565 1_565 ?
O101 Cs24 O84 92.8(8) 1_565 . ?
O101 Cs24 O97 137.1(9) 1_565 . ?
O101 Cs24 O208 54.3(9) 1_565 . ?
O201 Cs24 Nb1 112.8(9) . . ?
O201 Cs24 Nb2 66.8(8) . . ?
O201 Cs24 Nb3 89.2(9) . . ?
O201 Cs24 Cs17 113.6(9) . 1_565 ?
O201 Cs24 Cs26 129.8(10) . 1_565 ?
O201 Cs24 O31 113.0(10) . . ?
O201 Cs24 O84 86.3(10) . . ?
O201 Cs24 O97 64.4(9) . . ?
O201 Cs24 O101 107.5(12) . 1_565 ?
O201 Cs24 O208 82.9(13) . . ?
O208 Cs24 Nb1 61.9(7) . . ?
O208 Cs24 Nb2 57.7(7) . . ?
O208 Cs24 Nb3 98.9(7) . . ?
O208 Cs24 Cs17 83.7(7) . 1_565 ?
O208 Cs24 Cs26 71.0(8) . 1_565 ?
O251 Cs24 Nb1 86.5(12) . . ?
O251 Cs24 Nb2 116.9(11) . . ?
O251 Cs24 Nb3 72.6(12) . . ?
O251 Cs24 Cs17 90.9(13) . 1_565 ?
O251 Cs24 Cs26 88.2(15) . 1_565 ?
O251 Cs24 O31 65.9(12) . . ?
O251 Cs24 O84 114.5(12) . . ?
O251 Cs24 O97 99.6(13) . . ?
O251 Cs24 O101 111.7(16) . 1_565 ?
O251 Cs24 O201 133.9(19) . . ?
O251 Cs24 O208 140.5(17) . . ?
Cs23 Cs25 Cs22 44.2(3) . . ?
Na4 Cs25 Cs22 111.9(8) . . ?
Na4 Cs25 Cs23 99.0(12) . . ?
O85 Cs25 Cs22 142.9(10) 1_556 . ?
O85 Cs25 Cs23 156.0(10) 1_556 . ?
O85 Cs25 Na4 95.8(11) 1_556 . ?
O85 Cs25 O156 72.0(8) 1_556 1_556 ?
O119 Cs25 Cs22 107.1(13) . . ?
O119 Cs25 Cs23 92.5(14) . . ?
O119 Cs25 Na4 134.3(14) . . ?
O119 Cs25 O85 63.8(14) . 1_556 ?
O119 Cs25 O156 72.1(12) . 1_556 ?
O119 Cs25 O206 131.6(17) . . ?
O156 Cs25 Cs22 142.4(10) 1_556 . ?
O156 Cs25 Cs23 98.4(9) 1_556 . ?
O156 Cs25 Na4 62.5(10) 1_556 . ?
O206 Cs25 Cs22 117.2(12) . . ?
O206 Cs25 Cs23 132.9(13) . . ?
O206 Cs25 Na4 40.7(16) . . ?
O206 Cs25 O85 69.2(12) . 1_556 ?
O206 Cs25 O156 83.6(14) . 1_556 ?
Cs17 Cs26 Na5 111.6(6) . 2_656 ?
Cs17 Cs26 O22 105.5(5) . . ?
Cs17 Cs26 O39 168.2(6) . 2_756 ?
Cs17 Cs26 O63 129.2(7) . . ?
Cs17 Cs26 O72 58.8(5) . . ?
Cs17 Cs26 O86 64.8(4) . . ?
Cs17 Cs26 O101 82.4(7) . . ?
Cs17 Cs26 O105 79.3(6) . 2_656 ?
Cs17 Cs26 O111 115.8(7) . 2_756 ?
Cs17 Cs26 O158 132.1(11) . 2_656 ?
O21 Cs26 Cs17 115.1(8) . . ?
O21 Cs26 Na5 126.4(9) . 2_656 ?
O21 Cs26 O22 71.8(7) . . ?
O21 Cs26 O39 62.2(8) . 2_756 ?
O21 Cs26 O63 57.6(9) . . ?
O21 Cs26 O72 75.5(8) . . ?
O21 Cs26 O86 111.4(7) . . ?
O21 Cs26 O101 113.5(9) . . ?
O21 Cs26 O105 158.5(9) . 2_656 ?
O21 Cs26 O111 20.5(7) . 2_756 ?
O21 Cs26 O158 112.3(12) . 2_656 ?
O22 Cs26 Na5 118.5(7) . 2_656 ?
O22 Cs26 O39 62.7(6) . 2_756 ?
O22 Cs26 O72 52.2(5) . . ?
O22 Cs26 O86 48.0(5) . . ?
O22 Cs26 O105 89.4(7) . 2_656 ?
O22 Cs26 O111 51.3(6) . 2_756 ?
O39 Cs26 Na5 76.6(6) 2_756 2_656 ?
O39 Cs26 O72 110.1(6) 2_756 . ?
O39 Cs26 O86 104.7(5) 2_756 . ?
O39 Cs26 O111 57.3(6) 2_756 2_756 ?
O63 Cs26 Na5 73.2(8) . 2_656 ?
O63 Cs26 O22 116.0(8) . . ?
O63 Cs26 O39 60.4(7) . 2_756 ?
O63 Cs26 O72 131.3(8) . . ?
O63 Cs26 O86 163.9(8) . . ?
O63 Cs26 O101 62.5(8) . . ?
O63 Cs26 O105 126.7(9) . 2_656 ?
O63 Cs26 O111 74.3(8) . 2_756 ?
O63 Cs26 O158 73.7(11) . 2_656 ?
O72 Cs26 Na5 155.2(6) . 2_656 ?
O72 Cs26 O86 44.5(4) . . ?
O72 Cs26 O111 63.7(6) . 2_756 ?
O86 Cs26 Na5 111.0(6) . 2_656 ?
O101 Cs26 Na5 49.5(8) . 2_656 ?
O101 Cs26 O22 167.9(9) . . ?
O101 Cs26 O39 109.4(8) . 2_756 ?
O101 Cs26 O72 138.6(8) . . ?
O101 Cs26 O86 132.4(7) . . ?
O101 Cs26 O105 83.0(9) . 2_656 ?
O101 Cs26 O111 133.7(8) . 2_756 ?
O101 Cs26 O158 73.5(13) . 2_656 ?
O105 Cs26 Na5 53.6(7) 2_656 2_656 ?
O105 Cs26 O39 100.2(7) 2_656 2_756 ?
O105 Cs26 O72 101.6(7) 2_656 . ?
O105 Cs26 O86 58.7(6) 2_656 . ?
O105 Cs26 O111 139.8(8) 2_656 2_756 ?
O111 Cs26 Na5 132.4(7) 2_756 2_656 ?
O111 Cs26 O86 92.7(6) 2_756 . ?
O158 Cs26 Na5 25.9(11) 2_656 2_656 ?
O158 Cs26 O22 94.5(12) 2_656 . ?
O158 Cs26 O39 53.5(11) 2_656 2_756 ?
O158 Cs26 O72 143.1(11) 2_656 . ?
O158 Cs26 O86 103.2(11) 2_656 . ?
O158 Cs26 O105 57.5(10) 2_656 2_656 ?
O158 Cs26 O111 110.8(12) 2_656 2_756 ?
Cs5 Cs27 Nb10 60.65(6) . . ?
O23 Cs27 Nb10 105.2(3) 2_655 . ?
O23 Cs27 Cs5 48.5(3) 2_655 . ?
O47 Cs27 Nb10 93.0(4) . . ?
O47 Cs27 Cs5 80.5(4) . . ?
O47 Cs27 O23 96.2(5) . 2_655 ?
O47 Cs27 O51 98.7(5) . . ?
O47 Cs27 O68 56.7(5) . 2_655 ?
O47 Cs27 O271 81.5(7) . . ?
O47 Cs27 O156 147.6(8) . . ?
O51 Cs27 Nb10 30.1(3) . . ?
O51 Cs27 Cs5 90.8(3) . . ?
O51 Cs27 O23 133.1(4) . 2_655 ?
O51 Cs27 O68 132.2(5) . 2_655 ?
O57 Cs27 Nb10 30.0(3) . . ?
O57 Cs27 Cs5 48.2(3) . . ?
O57 Cs27 O23 80.7(4) . 2_655 ?
O57 Cs27 O47 112.9(5) . . ?
O57 Cs27 O51 52.6(4) . . ?
O57 Cs27 O68 96.5(5) . 2_655 ?
O57 Cs27 O108 123.8(6) . . ?
O57 Cs27 O271 142.3(7) . . ?
O57 Cs27 O156 85.3(8) . . ?
O68 Cs27 Nb10 104.7(4) 2_655 . ?
O68 Cs27 Cs5 48.5(4) 2_655 . ?
O68 Cs27 O23 39.5(5) 2_655 2_655 ?
O69 Cs27 Nb10 28.5(3) . . ?
O69 Cs27 Cs5 48.0(3) . . ?
O69 Cs27 O23 96.4(4) . 2_655 ?
O69 Cs27 O47 66.8(5) . . ?
O69 Cs27 O51 51.3(4) . . ?
O69 Cs27 O57 47.5(5) . . ?
O69 Cs27 O68 80.9(5) . 2_655 ?
O69 Cs27 O108 91.9(7) . . ?
O69 Cs27 O271 140.2(7) . . ?
O69 Cs27 O156 119.0(7) . . ?
O108 Cs27 Nb10 95.1(5) . . ?
O108 Cs27 Cs5 134.8(7) . . ?
O108 Cs27 O23 151.3(6) . 2_655 ?
O108 Cs27 O47 62.1(7) . . ?
O108 Cs27 O51 72.1(6) . . ?
O108 Cs27 O68 116.0(7) . 2_655 ?
O108 Cs27 O271 93.9(8) . . ?
O108 Cs27 O156 85.5(10) . . ?
O110 Cs27 Nb10 94.8(7) . . ?
O110 Cs27 Cs5 80.8(7) . . ?
O110 Cs27 O23 56.6(8) . 2_655 ?
O110 Cs27 O47 152.8(8) . . ?
O110 Cs27 O51 101.1(8) . . ?
O110 Cs27 O57 66.8(8) . . ?
O110 Cs27 O68 96.1(8) . 2_655 ?
O110 Cs27 O69 112.9(8) . . ?
O110 Cs27 O108 142.5(10) . . ?
O110 Cs27 O271 84.6(10) . . ?
O110 Cs27 O156 58.3(10) . . ?
O271 Cs27 Nb10 165.8(5) . . ?
O271 Cs27 Cs5 105.3(5) . . ?
O271 Cs27 O23 62.7(6) . 2_655 ?
O271 Cs27 O51 163.6(6) . . ?
O271 Cs27 O68 61.3(6) . 2_655 ?
O271 Cs27 O156 100.7(8) . . ?
O156 Cs27 Nb10 91.0(6) . . ?
O156 Cs27 Cs5 128.5(7) . . ?
O156 Cs27 O23 113.7(7) . 2_655 ?
O156 Cs27 O51 70.4(6) . . ?
O156 Cs27 O68 151.4(7) . 2_655 ?
Cs5 Na1 Cs5 61.2(2) 2_655 . ?
Cs5 Na1 Cs14 114.2(3) . . ?
Cs5 Na1 Cs14 89.1(3) 2_655 . ?
Cs15 Na1 Cs5 97.9(3) . . ?
Cs15 Na1 Cs5 136.2(3) . 2_655 ?
Cs15 Na1 Cs14 63.52(19) . . ?
Cs19 Na1 Cs5 150.3(3) 1_455 . ?
Cs19 Na1 Cs5 105.0(3) 1_455 2_655 ?
Cs19 Na1 Cs14 90.2(3) 1_455 . ?
Cs19 Na1 Cs15 108.4(3) 1_455 . ?
C10 Na1 Cs5 66.4(6) . 2_655 ?
C10 Na1 Cs5 64.3(6) . . ?
C10 Na1 Cs14 50.0(6) . . ?
C10 Na1 Cs15 69.8(6) . . ?
C10 Na1 Cs19 137.7(7) . 1_455 ?
C18 Na1 Cs5 68.2(6) 2_655 . ?
C18 Na1 Cs5 68.0(6) 2_655 2_655 ?
C18 Na1 Cs14 152.9(7) 2_655 . ?
C18 Na1 Cs15 143.5(7) 2_655 . ?
C18 Na1 Cs19 82.4(6) 2_655 1_455 ?
C18 Na1 C10 125.3(9) 2_655 . ?
O35 Na1 Cs5 50.2(6) 2_655 2_655 ?
O35 Na1 Cs5 111.4(7) 2_655 . ?
O35 Na1 Cs14 67.6(6) 2_655 . ?
O35 Na1 Cs15 129.9(7) 2_655 . ?
O35 Na1 Cs19 61.0(7) 2_655 1_455 ?
O35 Na1 C10 87.2(9) 2_655 . ?
O35 Na1 C18 86.2(9) 2_655 2_655 ?
O35 Na1 O112 159.0(11) 2_655 . ?
O42 Na1 Cs5 84.2(7) 2_655 2_655 ?
O42 Na1 Cs5 88.2(7) 2_655 . ?
O42 Na1 Cs14 149.7(8) 2_655 . ?
O42 Na1 Cs15 136.4(8) 2_655 . ?
O42 Na1 Cs19 63.4(6) 2_655 1_455 ?
O42 Na1 C10 146.5(10) 2_655 . ?
O42 Na1 C18 21.5(7) 2_655 2_655 ?
O42 Na1 O35 85.8(10) 2_655 2_655 ?
O42 Na1 O112 91.4(10) 2_655 . ?
O42 Na1 O118 97.0(10) 2_655 . ?
O93 Na1 Cs5 85.6(7) . 2_655 ?
O93 Na1 Cs5 80.0(6) . . ?
O93 Na1 Cs14 37.7(6) . . ?
O93 Na1 Cs15 51.5(6) . . ?
O93 Na1 Cs19 127.3(7) . 1_455 ?
O93 Na1 C10 20.9(7) . . ?
O93 Na1 C18 145.5(10) . 2_655 ?
O93 Na1 O35 93.8(9) . 2_655 ?
O93 Na1 O42 167.0(10) . 2_655 ?
O93 Na1 O112 84.4(9) . . ?
O93 Na1 O118 95.7(10) . . ?
O112 Na1 Cs5 108.8(7) . 2_655 ?
O112 Na1 Cs5 47.7(6) . . ?
O112 Na1 Cs14 118.6(6) . . ?
O112 Na1 Cs15 63.8(6) . . ?
O112 Na1 Cs19 135.1(7) . 1_455 ?
O112 Na1 C10 83.8(8) . . ?
O112 Na1 C18 83.7(9) . 2_655 ?
O118 Na1 Cs5 145.6(10) . . ?
O118 Na1 Cs5 153.1(10) . 2_655 ?
O118 Na1 Cs14 76.3(8) . . ?
O118 Na1 Cs15 55.8(8) . . ?
O118 Na1 Cs19 53.5(8) . 1_455 ?
O118 Na1 C10 116.5(10) . . ?
O118 Na1 C18 117.9(10) . 2_655 ?
O118 Na1 O35 102.9(12) . 2_655 ?
O118 Na1 O112 98.0(11) . . ?
Cs8 Na2 Cs12 107.2(5) 2_566 . ?
Cs8 Na2 Cs23 107.0(6) 2_566 2_666 ?
Cs12 Na2 Cs23 123.5(6) . 2_666 ?
Cs22 Na2 Cs8 95.4(5) 2_666 2_566 ?
Cs22 Na2 Cs12 78.0(4) 2_666 . ?
Cs22 Na2 Cs23 55.2(4) 2_666 2_666 ?
Na3 Na2 Cs8 74.4(18) 2_666 2_566 ?
Na3 Na2 Cs12 106(2) 2_666 . ?
Na3 Na2 Cs22 31(2) 2_666 2_666 ?
Na3 Na2 Cs23 45.3(16) 2_666 2_666 ?
Na3 Na2 O37 98.1(18) 2_666 1_455 ?
Na3 Na2 O53 85.9(18) 2_666 2_666 ?
Na3 Na2 O87 146(2) 2_666 2_666 ?
Na3 Na2 O205 114(2) 2_666 2_666 ?
Na3 Na2 O122 27(2) 2_666 2_666 ?
Na3 Na2 O151 25(2) 2_666 2_666 ?
Na3 Na2 O152 81(2) 2_666 . ?
O37 Na2 Cs8 52.2(6) 1_455 2_566 ?
O37 Na2 Cs12 55.9(6) 1_455 . ?
O37 Na2 Cs22 93.5(7) 1_455 2_666 ?
O37 Na2 Cs23 143.3(9) 1_455 2_666 ?
O37 Na2 O122 117.5(18) 1_455 2_666 ?
O53 Na2 Cs8 134.7(10) 2_666 2_566 ?
O53 Na2 Cs12 117.5(9) 2_666 . ?
O53 Na2 Cs22 87.0(8) 2_666 2_666 ?
O53 Na2 Cs23 40.8(7) 2_666 2_666 ?
O53 Na2 O37 173.0(13) 2_666 1_455 ?
O53 Na2 O122 68.2(17) 2_666 2_666 ?
O53 Na2 O152 66.5(13) 2_666 . ?
O87 Na2 Cs8 124.1(10) 2_666 2_566 ?
O87 Na2 Cs12 44.8(6) 2_666 . ?
O87 Na2 Cs22 115.3(9) 2_666 2_666 ?
O87 Na2 Cs23 128.9(11) 2_666 2_666 ?
O87 Na2 O37 79.0(10) 2_666 1_455 ?
O87 Na2 O53 94.5(11) 2_666 2_666 ?
O87 Na2 O122 159(2) 2_666 2_666 ?
O87 Na2 O151 122(3) 2_666 2_666 ?
O87 Na2 O152 68.3(14) 2_666 . ?
O205 Na2 Cs8 56.2(9) 2_666 2_566 ?
O205 Na2 Cs12 127.0(12) 2_666 . ?
O205 Na2 Cs22 144.7(12) 2_666 2_666 ?
O205 Na2 Cs23 109.4(11) 2_666 2_666 ?
O205 Na2 O37 84.6(12) 2_666 1_455 ?
O205 Na2 O53 99.0(12) 2_666 2_666 ?
O205 Na2 O87 99.0(13) 2_666 2_666 ?
O205 Na2 O122 96(2) 2_666 2_666 ?
O205 Na2 O151 138(3) 2_666 2_666 ?
O205 Na2 O152 158.8(17) 2_666 . ?
O122 Na2 Cs8 77.0(17) 2_666 2_566 ?
O122 Na2 Cs12 131.5(19) 2_666 . ?
O122 Na2 Cs22 53.6(18) 2_666 2_666 ?
O122 Na2 Cs23 30.3(17) 2_666 2_666 ?
O151 Na2 Cs8 90(2) 2_666 2_566 ?
O151 Na2 Cs12 84(2) 2_666 . ?
O151 Na2 Cs22 7(2) 2_666 2_666 ?
O151 Na2 Cs23 53(2) 2_666 2_666 ?
O151 Na2 O37 94(2) 2_666 1_455 ?
O151 Na2 O53 87(2) 2_666 2_666 ?
O151 Na2 O122 48(3) 2_666 2_666 ?
O151 Na2 O152 60(2) 2_666 . ?
O152 Na2 Cs8 144.9(13) . 2_566 ?
O152 Na2 Cs12 55.9(11) . . ?
O152 Na2 Cs22 53.4(12) . 2_666 ?
O152 Na2 Cs23 70.4(12) . 2_666 ?
O152 Na2 O37 108.3(14) . 1_455 ?
O152 Na2 O122 92(2) . 2_666 ?
Cs22 Na3 Cs8 128.9(15) . 1_655 ?
Cs22 Na3 Cs23 82.1(17) . . ?
Cs23 Na3 Cs8 136(2) . 1_655 ?
Na2 Na3 Cs8 79(2) 2_666 1_655 ?
Na2 Na3 Cs22 126(3) 2_666 . ?
Na2 Na3 Cs23 110(2) 2_666 . ?
O122 Na3 Cs8 97(4) . 1_655 ?
O122 Na3 Cs22 103(5) . . ?
O122 Na3 Cs23 40(4) . . ?
O122 Na3 Na2 120(5) . 2_666 ?
O151 Na3 Cs8 130(5) . 1_655 ?
O151 Na3 Cs22 15(5) . . ?
O151 Na3 Cs23 89(6) . . ?
O151 Na3 Na2 111(7) . 2_666 ?
O151 Na3 O122 116(8) . . ?
Cs25 Na4 Cs27 99.4(12) . 1_556 ?
Na4 Na4 Cs25 126(3) 2_667 . ?
Na4 Na4 Cs27 119.8(19) 2_667 1_556 ?
O78 Na4 Cs25 107.5(14) 2_666 . ?
O78 Na4 Cs27 107(2) 2_666 1_556 ?
O78 Na4 Na4 95.7(19) 2_666 2_667 ?
O108 Na4 Cs25 127.3(16) 1_556 . ?
O108 Na4 Cs27 48.9(11) 1_556 1_556 ?
O108 Na4 Na4 71.4(17) 1_556 2_667 ?
O108 Na4 O78 121(2) 1_556 2_666 ?
O206 Na4 Cs25 49.1(16) . . ?
O206 Na4 Cs27 122.9(17) . 1_556 ?
O206 Na4 Na4 78(3) . 2_667 ?
O206 Na4 O78 126.3(19) . 2_666 ?
O206 Na4 O108 108(2) . 1_556 ?
Cs4 Na5 Cs11 99.4(5) . . ?
Cs20 Na5 Cs4 97.6(6) . . ?
Cs20 Na5 Cs11 76.8(5) . . ?
Cs20 Na5 Cs21 16.0(3) . . ?
Cs20 Na5 Cs26 161.2(9) . 2_656 ?
Cs21 Na5 Cs4 89.0(6) . . ?
Cs21 Na5 Cs11 91.4(5) . . ?
Cs26 Na5 Cs4 101.0(7) 2_656 . ?
Cs26 Na5 Cs11 97.3(7) 2_656 . ?
Cs26 Na5 Cs21 165.5(8) 2_656 . ?
O101 Na5 Cs4 109.1(9) 2_656 . ?
O101 Na5 Cs11 137.6(11) 2_656 . ?
O101 Na5 Cs20 127.6(11) 2_656 . ?
O101 Na5 Cs21 119.2(11) 2_656 . ?
O101 Na5 Cs26 47.5(7) 2_656 2_656 ?
O158 Na5 Cs4 104(2) . . ?
O158 Na5 Cs11 43(2) . . ?
O158 Na5 Cs20 118(2) . . ?
O158 Na5 Cs21 134(2) . . ?
O158 Na5 Cs26 54(2) . 2_656 ?
O158 Na5 O101 98(2) . 2_656 ?
O158 Na5 O208 133(2) . 2_666 ?
O208 Na5 Cs4 123.5(14) 2_666 . ?
O208 Na5 Cs11 121.3(12) 2_666 . ?
O208 Na5 Cs20 60.9(12) 2_666 . ?
O208 Na5 Cs21 55.7(12) 2_666 . ?
O208 Na5 Cs26 109.8(13) 2_666 2_656 ?
O208 Na5 O101 66.7(12) 2_666 2_656 ?
Nb10 C1 Cs7 107.3(8) . . ?
Nb10 C1 Cs15 146.4(10) . . ?
Cs7 C1 Cs15 83.4(6) . . ?
O69 C1 Nb10 54.5(13) . . ?
O69 C1 Cs7 138.3(18) . . ?
O69 C1 Cs15 134.0(17) . . ?
O79 C1 Nb10 56.7(13) . . ?
O79 C1 Cs7 64.6(13) . . ?
O79 C1 Cs15 104.0(16) . . ?
O79 C1 O69 111(2) . . ?
O107 C1 Nb10 174(2) . . ?
O107 C1 Cs7 72.8(15) . . ?
O107 C1 Cs15 39.0(14) . . ?
O107 C1 O69 122(2) . . ?
O107 C1 O79 127(3) . . ?
Nb10 C2 Cs13 106.0(9) . . ?
O28 C2 Nb10 176(2) . . ?
O28 C2 Cs13 75.5(16) . . ?
O57 C2 Nb10 58.9(14) . . ?
O57 C2 Cs13 135.6(19) . . ?
O57 C2 O28 123(2) . . ?
O99 C2 Nb10 56.1(14) . . ?
O99 C2 Cs13 64.4(14) . . ?
O99 C2 O28 122(3) . . ?
O99 C2 O57 115(3) . . ?
Nb16 C3 Cs14 126.1(11) . . ?
Nb16 C3 Cs18 132.9(11) . 2_656 ?
Nb16 C3 Cs28 111.2(11) . 2_656 ?
Cs14 C3 Cs18 80.5(7) . 2_656 ?
Cs14 C3 Cs28 101.9(9) . 2_656 ?
Cs28 C3 Cs18 23.3(4) 2_656 2_656 ?
O23 C3 Nb16 55.5(15) . . ?
O23 C3 Cs14 157(2) . . ?
O23 C3 Cs18 116.0(18) . 2_656 ?
O23 C3 Cs28 97.7(17) . 2_656 ?
O32 C3 Nb16 54.4(17) . . ?
O32 C3 Cs14 77.7(18) . . ?
O32 C3 Cs18 107.7(19) . 2_656 ?
O32 C3 Cs28 103.3(19) . 2_656 ?
O32 C3 O23 110(3) . . ?
O33 C3 Nb16 172(3) . . ?
O33 C3 Cs14 61.6(18) . . ?
O33 C3 Cs18 45.0(16) . 2_656 ?
O33 C3 Cs28 65.1(18) . 2_656 ?
O33 C3 O23 117(3) . . ?
O33 C3 O32 132(3) . . ?
Nb11 C4 Cs11 127.1(9) . . ?
O7 C4 Nb11 55.6(13) . . ?
O7 C4 Cs11 104.8(15) . . ?
O7 C4 O45 110(2) . . ?
O45 C4 Nb11 54.1(12) . . ?
O45 C4 Cs11 118.0(15) . . ?
O104 C4 Nb11 178(2) . . ?
O104 C4 Cs11 54.5(14) . . ?
O104 C4 O7 126(2) . . ?
O104 C4 O45 124(2) . . ?
Nb9 C5 Cs13 104.3(10) . . ?
Nb9 C5 Cs15 133.6(11) . 1_655 ?
Cs13 C5 Cs15 122.1(9) . 1_655 ?
O50 C5 Nb9 175(2) . . ?
O50 C5 Cs13 74.9(18) . . ?
O50 C5 Cs15 47.6(16) . 1_655 ?
O50 C5 O58 120(3) . . ?
O58 C5 Nb9 56.0(13) . . ?
O58 C5 Cs13 63.8(14) . . ?
O58 C5 Cs15 146.5(18) . 1_655 ?
O106 C5 Nb9 54.9(14) . . ?
O106 C5 Cs13 134(2) . . ?
O106 C5 Cs15 88.0(17) . 1_655 ?
O106 C5 O50 129(3) . . ?
O106 C5 O58 111(3) . . ?
Nb12 C6 Cs4 79.4(8) . . ?
Nb12 C6 Cs11 133.0(10) . . ?
Cs4 C6 Cs11 147.4(9) . . ?
O20 C6 Nb12 56.8(15) . . ?
O20 C6 Cs4 111.6(18) . . ?
O20 C6 Cs11 93.4(17) . . ?
O36 C6 Nb12 177(2) . . ?
O36 C6 Cs4 102.9(19) . . ?
O36 C6 Cs11 44.5(15) . . ?
O36 C6 O20 123(3) . . ?
O36 C6 O77 124(3) . . ?
O77 C6 Nb12 55.6(15) . . ?
O77 C6 Cs4 57.6(15) . . ?
O77 C6 Cs11 132.3(19) . . ?
O77 C6 O20 112(3) . . ?
Nb12 C7 Cs10 112.8(11) . . ?
Nb12 C7 Cs18 116.4(11) . . ?
Nb12 C7 Cs28 114.0(12) . . ?
Nb12 C7 Cs21 93.2(11) . . ?
Cs10 C7 Cs18 109.9(9) . . ?
Cs28 C7 Cs10 127.2(11) . . ?
Cs28 C7 Cs18 24.1(5) . . ?
Cs21 C7 Cs10 121.9(10) . . ?
Cs21 C7 Cs18 101.8(9) . . ?
Cs21 C7 Cs28 78.1(8) . . ?
O27 C7 Nb12 55.7(17) . . ?
O27 C7 Cs10 166(2) . . ?
O27 C7 Cs18 83.7(19) . . ?
O27 C7 Cs28 66.8(18) . . ?
O27 C7 Cs21 55.9(17) . . ?
O27 C7 O91 112(3) . . ?
O91 C7 Nb12 57.0(16) . . ?
O91 C7 Cs10 57.5(17) . . ?
O91 C7 Cs18 123(2) . . ?
O91 C7 Cs28 144(2) . . ?
O91 C7 Cs21 133(2) . . ?
O98 C7 Nb12 177(3) . . ?
O98 C7 Cs10 68(2) . . ?
O98 C7 Cs18 61.4(18) . . ?
O98 C7 Cs28 64.7(19) . . ?
O98 C7 Cs21 89(2) . . ?
O98 C7 O27 124(3) . . ?
O98 C7 O91 123(3) . . ?
Nb11 C8 Cs21 83.5(9) . . ?
Nb11 C8 Cs23 144.5(12) . . ?
Cs21 C8 Cs23 66.7(7) . . ?
O16 C8 Nb11 58.4(14) . . ?
O16 C8 Cs21 120.4(19) . . ?
O16 C8 Cs23 120.7(19) . . ?
O16 C8 O53 123(3) . . ?
O16 C8 O76 112(2) . . ?
O53 C8 Nb11 176(2) . . ?
O53 C8 Cs21 98.1(19) . . ?
O53 C8 Cs23 39.1(16) . . ?
O53 C8 O76 124(3) . . ?
O76 C8 Nb11 53.5(13) . . ?
O76 C8 Cs21 54.8(15) . . ?
O76 C8 Cs23 115.1(18) . . ?
Nb8 C9 Cs7 104.9(9) . . ?
Nb8 C9 Cs12 137.0(10) . . ?
Cs7 C9 Cs12 118.0(8) . . ?
O64 C9 Nb8 55.1(13) . . ?
O64 C9 Cs7 138.9(17) . . ?
O64 C9 Cs12 90.3(15) . . ?
O64 C9 O74 111(2) . . ?
O74 C9 Nb8 56.5(13) . . ?
O74 C9 Cs7 64.5(13) . . ?
O74 C9 Cs12 142.2(17) . . ?
O75 C9 Nb8 175(2) . . ?
O75 C9 Cs7 71.4(16) . . ?
O75 C9 Cs12 46.9(14) . . ?
O75 C9 O64 126(3) . . ?
O75 C9 O74 123(2) . . ?
Nb15 C10 Cs14 115.9(9) . . ?
Nb15 C10 Na1 137.0(11) . . ?
Na1 C10 Cs14 89.2(8) . . ?
O59 C10 Nb15 55.5(13) . . ?
O59 C10 Cs14 145.9(18) . . ?
O59 C10 Na1 83.8(14) . . ?
O71 C10 Nb15 56.6(13) . . ?
O71 C10 Cs14 70.4(14) . . ?
O71 C10 Na1 159.5(19) . . ?
O71 C10 O59 112(2) . . ?
O93 C10 Nb15 176(2) . . ?
O93 C10 Cs14 62.1(15) . . ?
O93 C10 Na1 40.7(13) . . ?
O93 C10 O59 124(2) . . ?
O93 C10 O71 124(2) . . ?
O30 C11 Nb14 172(3) . . ?
O30 C11 O72 122(3) . . ?
O30 C11 O94 124(3) . . ?
O72 C11 Nb14 57.2(15) . . ?
O72 C11 O94 113(3) . . ?
O94 C11 Nb14 56.1(14) . . ?
Nb14 C12 Cs10 113.3(10) . . ?
Nb14 C12 Cs11 77.6(7) . 1_655 ?
Cs10 C12 Cs11 118.1(8) . 1_655 ?
O19 C12 Nb14 54.7(14) . . ?
O19 C12 Cs10 157.7(19) . . ?
O19 C12 Cs11 44.9(13) . 1_655 ?
O19 C12 O55 112(2) . . ?
O39 C12 Nb14 174(2) . . ?
O39 C12 Cs10 63.7(17) . . ?
O39 C12 Cs11 99.3(19) . 1_655 ?
O39 C12 O19 126(3) . . ?
O39 C12 O55 122(3) . . ?
O55 C12 Nb14 57.1(13) . . ?
O55 C12 Cs10 60.3(14) . . ?
O55 C12 Cs11 119.8(18) . 1_655 ?
Nb9 C13 Cs8 108.9(9) . 2_666 ?
Nb9 C13 Cs12 103.9(10) . 1_655 ?
Cs8 C13 Cs12 142.6(9) 2_666 1_655 ?
O37 C13 Nb9 176(3) . . ?
O37 C13 Cs8 70.5(18) . 2_666 ?
O37 C13 Cs12 75.6(17) . 1_655 ?
O37 C13 O89 121(3) . . ?
O65 C13 Nb9 57.6(14) . . ?
O65 C13 Cs8 66.5(15) . 2_666 ?
O65 C13 Cs12 150(2) . 1_655 ?
O65 C13 O37 124(3) . . ?
O65 C13 O89 114(3) . . ?
O89 C13 Nb9 56.9(14) . . ?
O89 C13 Cs8 135(2) . 2_666 ?
O89 C13 Cs12 54.9(14) . 1_655 ?
Nb13 C14 Cs11 74.3(7) . 1_655 ?
Nb13 C14 Cs12 109.8(10) . 1_655 ?
Cs12 C14 Cs11 82.5(6) 1_655 1_655 ?
O17 C14 Nb13 58.2(14) . . ?
O17 C14 Cs11 48.7(13) . 1_655 ?
O17 C14 Cs12 56.9(14) . 1_655 ?
O41 C14 Nb13 176(2) . . ?
O41 C14 Cs11 104.3(19) . 1_655 ?
O41 C14 Cs12 66.1(17) . 1_655 ?
O41 C14 O17 118(3) . . ?
O60 C14 Nb13 58.7(15) . . ?
O60 C14 Cs11 113.0(19) . 1_655 ?
O60 C14 Cs12 154(2) . 1_655 ?
O60 C14 O17 117(3) . . ?
O60 C14 O41 125(3) . . ?
Nb13 C15 Cs15 134.3(11) . 1_655 ?
O29 C15 Nb13 56.2(15) . . ?
O29 C15 Cs15 146(2) . 1_655 ?
O73 C15 Nb13 178(3) . . ?
O73 C15 Cs15 44.0(19) . 1_655 ?
O73 C15 O29 125(3) . . ?
O73 C15 O100 123(3) . . ?
O100 C15 Nb13 55.0(15) . . ?
O100 C15 Cs15 85.5(17) . 1_655 ?
O100 C15 O29 111(3) . . ?
Nb8 C16 Cs8 107.7(8) . 2_666 ?
O11 C16 Nb8 55.9(12) . . ?
O11 C16 Cs8 64.3(13) . 2_666 ?
O11 C16 O24 112(2) . . ?
O24 C16 Nb8 55.9(11) . . ?
O24 C16 Cs8 136.6(16) . 2_666 ?
O87 C16 Nb8 178(2) . . ?
O87 C16 Cs8 70.7(16) . 2_666 ?
O87 C16 O11 122(3) . . ?
O87 C16 O24 126(2) . . ?
O38 C17 Nb16 175(3) . . ?
O38 C17 O68 122(3) . . ?
O68 C17 Nb16 57.3(16) . . ?
O70 C17 Nb16 56.0(18) . . ?
O70 C17 O38 124(4) . . ?
O70 C17 O68 113(3) . . ?
Nb15 C18 Na1 133.8(11) . 2_655 ?
O8 C18 Nb15 56.1(12) . . ?
O8 C18 Na1 165(2) . 2_655 ?
O8 C18 O44 111(2) . . ?
O42 C18 Nb15 178(2) . . ?
O42 C18 Na1 44.6(14) . 2_655 ?
O42 C18 O8 125(3) . . ?
O42 C18 O44 124(2) . . ?
O44 C18 Nb15 54.9(12) . . ?
O44 C18 Na1 80.5(13) . 2_655 ?
Nb7 O1 Nb9 148.0(9) . . ?
Nb7 O1 Cs2 103.0(6) . . ?
Nb7 O1 Cs3 105.0(6) . . ?
Nb9 O1 Cs2 97.0(5) . . ?
Nb9 O1 Cs3 97.3(6) . . ?
Cs2 O1 Cs3 96.5(4) . . ?
Nb7 O3 Nb10 149.3(9) . . ?
Nb7 O3 Cs1 102.0(6) . . ?
Nb7 O3 Cs3 101.8(6) . . ?
Nb10 O3 Cs1 98.7(5) . . ?
Nb10 O3 Cs3 98.3(5) . . ?
Cs3 O3 Cs1 96.0(4) . . ?
Nb4 O5 Nb6 109.7(7) . . ?
Nb4 O5 Nb7 102.1(7) . . ?
Nb4 O5 Cs8 100.5(6) . 2_666 ?
Nb6 O5 Cs8 100.5(6) . 2_666 ?
Nb7 O5 Nb6 100.2(7) . . ?
Nb7 O5 Cs8 141.9(7) . 2_666 ?
Nb7 O6 Nb8 147.7(8) . . ?
Nb7 O6 Cs1 104.0(6) . . ?
Nb7 O6 Cs2 104.0(6) . . ?
Nb8 O6 Cs1 96.5(5) . . ?
Nb8 O6 Cs2 97.5(5) . . ?
Cs2 O6 Cs1 97.9(4) . . ?
Nb11 O7 Cs1 112.3(6) . . ?
C4 O7 Nb11 94.8(15) . . ?
C4 O7 Cs1 130.1(16) . . ?
Nb15 O8 Cs3 109.7(6) . . ?
C18 O8 Nb15 93.6(15) . . ?
C18 O8 Cs3 134.7(16) . . ?
Nb15 O9 Cs1 104.6(6) . . ?
Nb15 O9 Cs3 104.5(6) . . ?
Ge1 O9 Nb15 132.7(9) . . ?
Ge1 O9 Cs1 107.9(7) . . ?
Ge1 O9 Cs3 105.0(7) . . ?
Cs1 O9 Cs3 96.3(4) . . ?
Nb13 O10 Cs2 105.2(6) . . ?
Nb13 O10 Cs3 103.7(6) . . ?
Ge3 O10 Nb13 128.8(9) . . ?
Ge3 O10 Cs2 114.9(7) . . ?
Ge3 O10 Cs3 104.6(7) . . ?
Cs2 O10 Cs3 93.1(4) . . ?
Nb8 O11 Cs2 96.8(5) . . ?
Nb8 O11 Cs8 136.6(7) . 2_666 ?
Cs2 O11 Cs8 109.0(5) . 2_666 ?
C16 O11 Nb8 93.3(15) . . ?
C16 O11 Cs2 133.0(15) . . ?
C16 O11 Cs8 93.7(14) . 2_666 ?
Ge1 O12 Ge3 130.1(10) . . ?
Ge1 O12 Cs3 98.9(7) . . ?
Ge1 O12 Cs16 120.0(7) . . ?
Ge1 O12 Cs17 112.1(7) . . ?
Ge3 O12 Cs3 101.0(6) . . ?
Ge3 O12 Cs16 108.2(7) . . ?
Ge3 O12 Cs17 101.4(7) . . ?
Cs16 O12 Cs3 80.5(4) . . ?
Cs16 O12 Cs17 32.2(3) . . ?
Cs17 O12 Cs3 112.6(5) . . ?
Ge2 O13 Ge3 130.0(9) . . ?
Ge2 O13 Cs9 102.4(7) . . ?
Ge2 O13 Cs10 113.7(7) . . ?
Ge3 O13 Cs9 102.8(7) . . ?
Ge3 O13 Cs10 112.6(7) . . ?
Cs9 O13 Cs10 80.6(3) . . ?
Nb12 O14 Cs4 113.9(6) . 2_656 ?
Nb12 O14 Cs9 93.3(5) . . ?
Ge2 O14 Nb12 137.2(9) . . ?
Ge2 O14 Cs4 104.6(6) . 2_656 ?
Ge2 O14 Cs9 99.6(6) . . ?
Cs4 O14 Cs9 97.9(4) 2_656 . ?
Ge1 O15 Cs1 96.9(6) . . ?
Ge1 O15 Cs4 102.9(6) . 2_656 ?
Ge2 O15 Ge1 128.5(10) . . ?
Ge2 O15 Cs1 102.2(6) . . ?
Ge2 O15 Cs4 99.5(6) . 2_656 ?
Cs4 O15 Cs1 131.1(5) 2_656 . ?
Nb11 O16 Cs2 106.2(6) . . ?
Nb11 O16 Cs10 133.3(7) . . ?
Cs2 O16 Cs10 80.5(4) . . ?
C8 O16 Nb11 90.9(17) . . ?
C8 O16 Cs2 134.5(18) . . ?
C8 O16 Cs10 117.5(17) . . ?
Nb13 O17 Cs11 96.3(6) . 1_655 ?
Nb13 O17 Cs12 149.4(8) . 1_655 ?
Cs12 O17 Cs11 104.3(5) 1_655 1_655 ?
C14 O17 Nb13 90.0(16) . . ?
C14 O17 Cs11 113.3(16) . 1_655 ?
C14 O17 Cs12 102.0(16) . 1_655 ?
Nb16 O18 Cs4 100.1(7) . 2_656 ?
Ge1 O18 Nb16 143.3(11) . . ?
Ge1 O18 Cs4 100.3(7) . 2_656 ?
Nb14 O19 Cs9 99.5(7) . 2_756 ?
Nb14 O19 Cs11 105.1(7) . 1_655 ?
Cs11 O19 Cs9 104.6(5) 1_655 2_756 ?
C12 O19 Nb14 94.6(16) . . ?
C12 O19 Cs9 129.8(17) . 2_756 ?
C12 O19 Cs11 117.7(16) . 1_655 ?
Nb12 O20 Cs4 102.9(6) . 2_656 ?
C6 O20 Nb12 93.1(18) . . ?
C6 O20 Cs4 148.1(18) . 2_656 ?
Cs26 O21 Cs17 36.3(6) . . ?
O111 O21 Cs17 129.9(12) 2_756 . ?
O111 O21 Cs26 137.6(13) 2_756 . ?
Nb14 O22 Cs9 98.7(7) . 2_756 ?
Nb14 O22 Cs9 93.9(7) . . ?
Nb14 O22 Cs26 108.5(9) . . ?
Cs9 O22 Cs9 124.5(5) 2_756 . ?
Cs26 O22 Cs9 135.5(6) . 2_756 ?
Cs26 O22 Cs9 88.7(5) . . ?
Nb16 O23 Cs5 102.1(7) . 2_655 ?
Nb16 O23 Cs27 117.6(8) . 2_655 ?
Cs5 O23 Cs27 72.3(4) 2_655 2_655 ?
C3 O23 Nb16 92.9(18) . . ?
C3 O23 Cs5 118.2(17) . 2_655 ?
C3 O23 Cs27 145.8(18) . 2_655 ?
Nb8 O24 Cs6 103.8(6) . 2_666 ?
Nb8 O24 Cs6 110.8(6) . . ?
Cs6 O24 Cs6 85.6(4) . 2_666 ?
C16 O24 Nb8 93.2(14) . . ?
C16 O24 Cs6 125.7(14) . 2_666 ?
C16 O24 Cs6 135.4(15) . . ?
Nb1 O25 Nb3 87.8(6) . . ?
Nb2 O25 Nb1 88.2(6) . . ?
Nb2 O25 Nb3 87.9(6) . . ?
Nb4 O25 Nb1 88.2(6) . . ?
Nb4 O25 Nb2 174.7(9) . . ?
Nb4 O25 Nb3 88.1(7) . . ?
Nb5 O25 Nb1 175.2(8) . . ?
Nb5 O25 Nb2 88.8(6) . . ?
Nb5 O25 Nb3 88.3(6) . . ?
Nb5 O25 Nb4 94.5(6) . . ?
Nb5 O25 Nb6 95.3(6) . . ?
Nb6 O25 Nb1 88.4(6) . . ?
Nb6 O25 Nb2 89.1(7) . . ?
Nb6 O25 Nb3 175.3(8) . . ?
Nb6 O25 Nb4 94.6(6) . . ?
Nb2 O26 Cs7 108.3(7) . . ?
Nb5 O26 Nb2 113.3(9) . . ?
Nb5 O26 Cs7 97.5(6) . . ?
Nb12 O27 Cs28 145.3(10) . . ?
Nb12 O27 Cs20 98.3(8) . . ?
Nb12 O27 Cs21 120.5(10) . . ?
Cs28 O27 Cs20 106.9(7) . . ?
Cs21 O27 Cs28 90.6(7) . . ?
Cs21 O27 Cs20 25.8(4) . . ?
C7 O27 Nb12 95(2) . . ?
C7 O27 Cs28 92(2) . . ?
C7 O27 Cs20 121(2) . . ?
C7 O27 Cs21 103(2) . . ?
Cs19 O28 Cs13 112.9(6) 2_755 . ?
C2 O28 Cs13 83.4(16) . . ?
C2 O28 Cs19 150.6(19) . 2_755 ?
Nb13 O29 Cs3 106.2(7) . . ?
Nb13 O29 Cs16 128.6(8) . . ?
Cs3 O29 Cs16 79.2(4) . . ?
C15 O29 Nb13 94.1(18) . . ?
C15 O29 Cs3 134.1(18) . . ?
C15 O29 Cs16 118.9(18) . . ?
Cs14 O30 Cs18 98.7(6) 1_655 2_756 ?
C11 O30 Cs14 135(2) . 1_655 ?
C11 O30 Cs18 115(2) . 2_756 ?
Nb1 O31 Nb3 117.9(10) . . ?
Nb1 O31 Cs24 105.1(9) . . ?
Nb3 O31 Cs24 107.4(9) . . ?
Nb16 O32 Cs4 105.5(8) . 2_656 ?
Nb16 O32 Cs14 153.9(8) . . ?
Cs4 O32 Cs14 91.2(5) 2_656 . ?
C3 O32 Nb16 97(2) . . ?
C3 O32 Cs4 141.6(19) . 2_656 ?
C3 O32 Cs14 81.4(19) . . ?
Cs14 O33 Cs18 100.2(7) . 2_656 ?
Cs14 O33 Cs28 119.5(8) . 2_656 ?
Cs18 O33 Cs28 27.6(5) 2_656 2_656 ?
C3 O33 Cs14 97.7(19) . . ?
C3 O33 Cs18 119(2) . 2_656 ?
C3 O33 Cs28 95(2) . 2_656 ?
Cs5 O35 Cs19 148.0(7) . 2_755 ?
Na1 O35 Cs5 97.5(8) 2_655 . ?
Na1 O35 Cs19 83.0(8) 2_655 2_755 ?
Cs11 O36 Cs9 100.0(6) . 2_656 ?
C6 O36 Cs9 131.3(19) . 2_656 ?
C6 O36 Cs11 118.9(19) . . ?
Cs8 O37 Cs8 111.0(7) 1_655 2_666 ?
Cs8 O37 Cs12 82.7(6) 1_655 1_655 ?
Cs8 O37 Cs12 162.2(10) 2_666 1_655 ?
Na2 O37 Cs8 85.2(9) 1_655 2_666 ?
Na2 O37 Cs8 93.2(8) 1_655 1_655 ?
Na2 O37 Cs12 82.7(8) 1_655 1_655 ?
C13 O37 Cs8 88.2(18) . 2_666 ?
C13 O37 Cs8 151(2) . 1_655 ?
C13 O37 Cs12 84.0(18) . 1_655 ?
C13 O37 Na2 111(2) . 1_655 ?
Cs10 O39 Cs26 122.8(8) . 2_756 ?
C12 O39 Cs10 96.1(18) . . ?
C12 O39 Cs26 115.6(19) . 2_756 ?
Cs12 O41 Cs8 80.9(5) 1_655 1_655 ?
C14 O41 Cs8 155(2) . 1_655 ?
C14 O41 Cs12 92.9(19) . 1_655 ?
Na1 O42 Cs19 81.8(7) 2_655 2_755 ?
C18 O42 Cs19 147(2) . 2_755 ?
C18 O42 Na1 113.9(18) . 2_655 ?
Nb11 O43 Cs1 103.4(6) . . ?
Nb11 O43 Cs2 103.5(6) . . ?
Ge2 O43 Nb11 131.2(9) . . ?
Ge2 O43 Cs1 104.4(6) . . ?
Ge2 O43 Cs2 114.4(7) . . ?
Cs2 O43 Cs1 92.6(4) . . ?
Nb15 O44 Cs5 91.0(6) . 2_655 ?
Nb15 O44 Cs5 109.4(7) . . ?
Cs5 O44 Cs5 87.4(4) . 2_655 ?
C18 O44 Nb15 93.4(14) . . ?
C18 O44 Cs5 130.8(15) . 2_655 ?
C18 O44 Cs5 135.8(15) . . ?
Nb11 O45 Cs6 114.9(7) . . ?
Nb11 O45 Cs20 88.9(6) . . ?
Cs6 O45 Cs20 87.3(4) . . ?
C4 O45 Nb11 94.9(14) . . ?
C4 O45 Cs6 135.9(15) . . ?
C4 O45 Cs20 126.8(15) . . ?
Nb11 O46 Nb12 148.5(10) . . ?
Nb11 O46 Cs20 107.3(7) . . ?
Nb11 O46 Cs21 104.2(7) . . ?
Nb12 O46 Cs20 103.1(6) . . ?
Nb12 O46 Cs21 99.4(6) . . ?
Cs20 O46 Cs21 25.8(3) . . ?
Nb5 O48 Nb6 112.0(7) . . ?
Nb5 O48 Nb7 103.3(7) . . ?
Nb5 O48 Cs7 102.5(6) . . ?
Nb6 O48 Nb7 101.5(7) . . ?
Nb6 O48 Cs7 99.2(6) . . ?
Nb7 O48 Cs7 137.6(7) . . ?
Nb3 O49 Cs13 108.6(7) . . ?
Nb4 O49 Nb3 115.2(10) . . ?
Nb4 O49 Cs13 99.1(7) . . ?
Cs15 O50 Cs13 159.5(7) 1_655 . ?
C5 O50 Cs13 84.3(18) . . ?
C5 O50 Cs15 114.8(19) . 1_655 ?
Nb5 O51 Nb10 136.4(9) . . ?
Nb5 O51 Cs27 125.0(8) . . ?
Nb10 O51 Cs27 98.5(6) . . ?
Nb3 O52 Cs13 108.8(7) . . ?
Nb5 O52 Nb3 115.7(9) . . ?
Nb5 O52 Cs13 98.1(7) . . ?
Na2 O53 Cs23 103.8(10) 2_666 . ?
C8 O53 Cs23 124(2) . . ?
C8 O53 Na2 130(2) . 2_666 ?
Nb10 O54 Nb15 175.3(9) . . ?
Nb10 O54 Cs1 93.2(6) . . ?
Nb10 O54 Cs3 91.5(6) . . ?
Nb15 O54 Cs1 90.9(5) . . ?
Nb15 O54 Cs3 91.0(5) . . ?
Cs1 O54 Cs3 85.7(3) . . ?
Nb14 O55 Cs9 101.4(6) . . ?
Nb14 O55 Cs10 154.2(8) . . ?
Cs10 O55 Cs9 90.7(5) . . ?
C12 O55 Nb14 91.2(16) . . ?
C12 O55 Cs9 131.9(16) . . ?
C12 O55 Cs10 97.6(16) . . ?
Nb10 O57 Cs5 104.9(7) . . ?
Nb10 O57 Cs27 102.1(7) . . ?
Cs5 O57 Cs27 82.3(5) . . ?
C2 O57 Nb10 91.2(15) . . ?
C2 O57 Cs5 141.4(17) . . ?
C2 O57 Cs27 128.9(17) . . ?
Nb9 O58 Cs3 100.5(6) . . ?
Nb9 O58 Cs13 131.4(7) . . ?
Cs3 O58 Cs13 108.7(5) . . ?
C5 O58 Nb9 92.0(16) . . ?
C5 O58 Cs3 134.5(16) . . ?
C5 O58 Cs13 94.0(16) . . ?
Nb15 O59 Cs5 110.4(7) . . ?
Nb15 O59 Cs5 93.2(6) . 2_655 ?
Cs5 O59 Cs5 89.5(4) . 2_655 ?
C10 O59 Nb15 93.7(15) . . ?
C10 O59 Cs5 128.2(16) . 2_655 ?
C10 O59 Cs5 134.5(17) . . ?
Nb13 O60 Cs2 105.1(6) . . ?
Nb13 O60 Cs10 130.4(7) . . ?
Cs2 O60 Cs10 78.2(4) . . ?
C14 O60 Nb13 92.2(18) . . ?
C14 O60 Cs2 133.1(18) . . ?
C14 O60 Cs10 122.1(18) . . ?
Nb1 O61 Cs8 107.0(7) . 2_666 ?
Nb6 O61 Nb1 116.3(9) . . ?
Nb6 O61 Cs8 101.3(6) . 2_666 ?
Nb2 O62 Cs7 109.7(7) . . ?
Nb6 O62 Nb2 116.1(10) . . ?
Nb6 O62 Cs7 98.0(7) . . ?
Nb8 O64 Cs6 102.5(6) . 2_666 ?
Nb8 O64 Cs6 106.1(6) . . ?
Cs6 O64 Cs6 82.2(4) 2_666 . ?
C9 O64 Nb8 95.0(15) . . ?
C9 O64 Cs6 121.7(15) . 2_666 ?
C9 O64 Cs6 144.1(16) . . ?
Nb9 O65 Cs2 98.7(6) . . ?
Nb9 O65 Cs8 133.6(7) . 2_666 ?
Cs2 O65 Cs8 109.6(5) . 2_666 ?
C13 O65 Nb9 92.7(18) . . ?
C13 O65 Cs2 134.6(17) . . ?
C13 O65 Cs8 92.5(16) . 2_666 ?
Nb13 O66 Nb14 149.2(9) . . ?
Nb13 O66 Cs11 110.5(7) . 1_655 ?
Nb14 O66 Cs11 100.2(6) . 1_655 ?
Cs11 O67 Cs4 132.4(6) . 2_656 ?
Cs14 O67 Cs4 92.0(5) . 2_656 ?
Cs14 O67 Cs11 96.6(6) . . ?
Nb16 O68 Cs5 102.8(8) . 2_655 ?
Nb16 O68 Cs27 119.2(9) . 2_655 ?
Cs5 O68 Cs27 72.7(4) 2_655 2_655 ?
C17 O68 Nb16 90.8(18) . . ?
C17 O68 Cs5 123(2) . 2_655 ?
C17 O68 Cs27 143.9(19) . 2_655 ?
Nb10 O69 Cs5 107.1(7) . . ?
Nb10 O69 Cs27 105.6(7) . . ?
Cs5 O69 Cs27 83.5(4) . . ?
C1 O69 Nb10 94.5(15) . . ?
C1 O69 Cs5 138.0(16) . . ?
C1 O69 Cs27 125.3(16) . . ?
Nb16 O70 Cs16 138.3(9) . . ?
Nb16 O70 Cs17 125.7(9) . . ?
Cs17 O70 Cs16 31.1(3) . . ?
C17 O70 Nb16 95(2) . . ?
C17 O70 Cs16 124(2) . . ?
C17 O70 Cs17 135(2) . . ?
Nb15 O71 Cs1 108.9(6) . . ?
Nb15 O71 Cs14 142.2(7) . . ?
Cs1 O71 Cs14 96.4(4) . . ?
C10 O71 Nb15 93.2(15) . . ?
C10 O71 Cs1 134.6(16) . . ?
C10 O71 Cs14 88.2(15) . . ?
Nb14 O72 Cs16 129.0(8) . . ?
Nb14 O72 Cs17 113.2(8) . . ?
Nb14 O72 Cs26 87.6(7) . . ?
Cs16 O72 Cs26 76.0(5) . . ?
Cs17 O72 Cs16 33.0(3) . . ?
Cs17 O72 Cs26 43.1(4) . . ?
C11 O72 Nb14 92.2(18) . . ?
C11 O72 Cs16 136.3(19) . . ?
C11 O72 Cs17 148.9(18) . . ?
C11 O72 Cs26 126.0(18) . . ?
Cs15 O73 Cs14 82.8(6) 1_655 1_655 ?
C15 O73 Cs14 105(2) . 1_655 ?
C15 O73 Cs15 121(2) . 1_655 ?
Nb8 O74 Cs1 100.0(6) . . ?
Nb8 O74 Cs7 130.6(7) . . ?
Cs1 O74 Cs7 106.0(5) . . ?
C9 O74 Nb8 93.0(15) . . ?
C9 O74 Cs1 138.6(16) . . ?
C9 O74 Cs7 94.1(15) . . ?
Cs12 O75 Cs7 155.7(7) . . ?
C9 O75 Cs7 87.8(17) . . ?
C9 O75 Cs12 115.7(18) . . ?
Nb11 O76 Cs6 113.0(7) . . ?
Nb11 O76 Cs20 92.7(6) . . ?
Nb11 O76 Cs21 108.3(8) . . ?
Cs6 O76 Cs20 87.2(5) . . ?
Cs21 O76 Cs6 99.8(6) . . ?
Cs21 O76 Cs20 26.1(3) . . ?
C8 O76 Nb11 95.2(16) . . ?
C8 O76 Cs6 134.0(17) . . ?
C8 O76 Cs20 128.5(18) . . ?
C8 O76 Cs21 104.9(17) . . ?
Nb12 O77 Cs4 98.6(7) . . ?
Nb12 O77 Cs20 102.7(7) . . ?
Cs4 O77 Cs20 133.1(6) . . ?
C6 O77 Nb12 94.2(17) . . ?
C6 O77 Cs4 103.0(17) . . ?
C6 O77 Cs20 116.3(17) . . ?
Nb2 O78 Na4 138.4(17) . 2_666 ?
Nb10 O79 Cs1 99.2(6) . . ?
Nb10 O79 Cs7 134.3(7) . . ?
Cs7 O79 Cs1 105.8(5) . . ?
C1 O79 Nb10 93.4(15) . . ?
C1 O79 Cs1 136.7(16) . . ?
C1 O79 Cs7 93.8(15) . . ?
Nb9 O80 Nb13 168.4(10) . . ?
Nb9 O80 Cs2 92.3(6) . . ?
Nb9 O80 Cs3 94.7(6) . . ?
Nb13 O80 Cs2 92.8(5) . . ?
Nb13 O80 Cs3 95.9(5) . . ?
Cs2 O80 Cs3 87.2(4) . . ?
Cs14 O81 Cs1 86.5(5) . . ?
Cs14 O81 Cs15 90.8(6) . . ?
Cs15 O81 Cs1 95.8(5) . . ?
Cs15 O82 Cs7 100.8(7) . . ?
Cs15 O82 Cs22 137.0(9) . 2_666 ?
Cs22 O82 Cs7 101.7(8) 2_666 . ?
Nb1 O83 Cs8 108.2(7) . 2_666 ?
Nb4 O83 Nb1 113.6(9) . . ?
Nb4 O83 Cs8 102.3(6) . 2_666 ?
Nb1 O84 Cs24 92.5(8) . . ?
Nb2 O84 Nb1 117.5(10) . . ?
Nb2 O84 Cs24 108.6(9) . . ?
Nb3 O85 Cs25 128.1(12) . 1_554 ?
Nb14 O86 Cs9 95.7(6) . . ?
Nb14 O86 Cs17 108.4(7) . . ?
Nb14 O86 Cs26 88.5(6) . . ?
Ge3 O86 Nb14 136.5(10) . . ?
Ge3 O86 Cs9 99.9(7) . . ?
Ge3 O86 Cs17 99.7(7) . . ?
Ge3 O86 Cs26 132.9(8) . . ?
Cs17 O86 Cs9 117.6(5) . . ?
Cs17 O86 Cs26 40.9(3) . . ?
Cs26 O86 Cs9 85.4(4) . . ?
Cs12 O87 Cs8 88.7(6) 2_666 2_666 ?
Na2 O87 Cs8 103.1(9) 2_666 2_666 ?
Na2 O87 Cs12 104.3(8) 2_666 2_666 ?
C16 O87 Cs8 89.1(17) . 2_666 ?
C16 O87 Cs12 128.0(18) . 2_666 ?
C16 O87 Na2 127(2) . 2_666 ?
Nb6 O88 Nb8 135.9(9) . . ?
Nb6 O88 Cs6 125.7(7) . 2_666 ?
Nb8 O88 Cs6 98.0(6) . 2_666 ?
Nb9 O89 Cs12 140.8(9) . 1_655 ?
Nb9 O89 Cs22 94.8(7) . 2_766 ?
Cs12 O89 Cs22 101.7(5) 1_655 2_766 ?
C13 O89 Nb9 92.0(16) . . ?
C13 O89 Cs12 104.9(17) . 1_655 ?
C13 O89 Cs22 127.8(18) . 2_766 ?
Nb4 O90 Nb7 101.6(7) . . ?
Nb4 O90 Cs13 101.6(6) . . ?
Nb5 O90 Nb4 111.4(7) . . ?
Nb5 O90 Nb7 102.0(7) . . ?
Nb5 O90 Cs13 101.3(6) . . ?
Nb7 O90 Cs13 138.1(7) . . ?
Nb12 O91 Cs9 92.9(7) . . ?
Nb12 O91 Cs10 158.7(9) . . ?
Cs10 O91 Cs9 87.7(5) . . ?
C7 O91 Nb12 93(2) . . ?
C7 O91 Cs9 135.5(19) . . ?
C7 O91 Cs10 101.8(19) . . ?
Nb15 O92 Nb16 151.9(9) . . ?
Nb15 O92 Cs5 103.8(7) . 2_655 ?
Nb16 O92 Cs5 104.3(6) . 2_655 ?
Cs14 O93 Cs15 92.8(5) . . ?
Na1 O93 Cs14 116.6(9) . . ?
Na1 O93 Cs15 94.9(8) . . ?
C10 O93 Cs14 97.9(17) . . ?
C10 O93 Cs15 134.6(18) . . ?
C10 O93 Na1 118.4(18) . . ?
Nb14 O94 Cs9 91.3(6) . 2_756 ?
Nb14 O94 Cs11 100.3(6) . 1_655 ?
Cs11 O94 Cs9 96.3(5) 1_655 2_756 ?
C11 O94 Nb14 93.0(17) . . ?
C11 O94 Cs9 138.9(17) . 2_756 ?
C11 O94 Cs11 123.0(18) . 1_655 ?
Nb4 O95 Nb9 137.1(9) . . ?
Nb4 O95 Cs22 115.2(7) . 2_766 ?
Nb9 O95 Cs22 107.1(7) . 2_766 ?
Nb12 O96 Cs4 111.1(8) . . ?
Nb12 O96 Cs9 102.2(7) . . ?
Cs4 O96 Cs9 144.0(6) . . ?
Nb2 O97 Cs24 105.6(8) . . ?
Nb3 O97 Nb2 117.8(10) . . ?
Nb3 O97 Cs24 93.7(8) . . ?
Cs10 O98 Cs18 128.8(8) . . ?
Cs10 O98 Cs21 124.4(8) . . ?
Cs10 O98 Cs23 90.7(7) . . ?
Cs18 O98 Cs21 106.5(7) . . ?
Cs18 O98 Cs23 111.0(7) . . ?
Cs28 O98 Cs10 155.9(10) . . ?
Cs28 O98 Cs18 27.1(5) . . ?
Cs28 O98 Cs21 79.6(7) . . ?
Cs28 O98 Cs23 99.4(8) . . ?
Cs23 O98 Cs21 71.6(6) . . ?
C7 O98 Cs10 92(2) . . ?
C7 O98 Cs18 100(2) . . ?
C7 O98 Cs28 95(2) . . ?
C7 O98 Cs21 72(2) . . ?
C7 O98 Cs23 137(2) . . ?
Nb10 O99 Cs3 99.6(6) . . ?
Nb10 O99 Cs13 132.7(7) . . ?
Cs13 O99 Cs3 106.5(5) . . ?
C2 O99 Nb10 94.2(17) . . ?
C2 O99 Cs3 134.5(17) . . ?
C2 O99 Cs13 94.7(15) . . ?
Nb13 O100 Cs11 80.1(6) . 1_655 ?
C15 O100 Nb13 95.9(18) . . ?
C15 O100 Cs11 130.8(18) . 1_655 ?
Cs24 O101 Cs17 124.4(11) 1_545 . ?
Cs26 O101 Cs17 44.0(5) . . ?
Cs26 O101 Cs24 130.1(12) . 1_545 ?
Cs26 O101 Na5 83.0(10) . 2_656 ?
Na5 O101 Cs17 109.1(10) 2_656 . ?
Na5 O101 Cs24 125.9(11) 2_656 1_545 ?
Nb8 O102 Nb11 169.6(9) . . ?
Nb8 O102 Cs1 92.4(6) . . ?
Nb8 O102 Cs2 94.4(6) . . ?
Nb11 O102 Cs1 95.9(5) . . ?
Nb11 O102 Cs2 92.1(5) . . ?
Cs2 O102 Cs1 87.8(3) . . ?
Cs12 O104 Cs11 106.4(5) . . ?
C4 O104 Cs11 106.8(16) . . ?
C4 O104 Cs12 135.2(16) . . ?
Cs4 O105 Cs17 135.7(8) . 2_656 ?
Cs9 O105 Cs4 102.6(8) 2_656 . ?
Cs9 O105 Cs17 117.4(8) 2_656 2_656 ?
Cs9 O105 Cs26 96.0(7) 2_656 2_656 ?
Cs26 O105 Cs4 155.8(11) 2_656 . ?
Cs26 O105 Cs17 39.8(4) 2_656 2_656 ?
Nb9 O106 Cs22 104.9(7) . 2_766 ?
C5 O106 Nb9 95.9(17) . . ?
C5 O106 Cs22 115.3(17) . 2_766 ?
Cs15 O107 Cs7 100.9(5) . . ?
C1 O107 Cs7 86.6(16) . . ?
C1 O107 Cs15 126.3(18) . . ?
Na4 O108 Cs27 90.2(16) 1_554 . ?
Cs10 O109 Cs8 147.5(10) . 1_655 ?
Cs27 O110 Cs28 120.0(12) . 1_554 ?
Cs9 O111 Cs10 81.7(6) . . ?
Cs9 O111 Cs18 113.4(8) . . ?
Cs9 O111 Cs26 122.3(8) . 2_756 ?
Cs10 O111 Cs18 117.1(8) . . ?
Cs10 O111 Cs26 110.6(8) . 2_756 ?
Cs26 O111 Cs18 109.6(7) 2_756 . ?
O21 O111 Cs9 143.5(14) 2_756 . ?
O21 O111 Cs10 103.5(13) 2_756 . ?
O21 O111 Cs18 96.6(11) 2_756 . ?
O21 O111 Cs26 21.9(8) 2_756 2_756 ?
Cs5 O112 Cs15 131.8(7) . . ?
Na1 O112 Cs5 99.0(8) . . ?
Na1 O112 Cs15 79.3(7) . . ?
Cs4 O113 Cs14 89.1(6) . 2_656 ?
Cs4 O113 Cs18 111.4(8) . . ?
Cs4 O113 Cs28 89.4(7) . . ?
Cs14 O113 Cs28 96.1(7) 2_656 . ?
Cs18 O113 Cs14 88.8(6) . 2_656 ?
Cs18 O113 Cs28 23.3(4) . . ?
Cs6 O115 Cs8 116.2(8) . . ?
Cs12 O115 Cs6 88.5(7) . . ?
Cs12 O115 Cs8 81.5(7) . . ?
O211 O116 Cs21 130(9) . . ?
Cs6 O117 Cs20 90.1(8) . . ?
Cs21 O117 Cs6 105.7(9) . . ?
Cs21 O117 Cs20 27.6(4) . . ?
Cs19 O118 Cs15 167.7(11) 1_455 . ?
Na1 O118 Cs15 89.3(9) . . ?
Na1 O118 Cs19 90.6(10) . 1_455 ?
Cs2 O205 Cs8 146.0(8) . 1_655 ?
Na2 O205 Cs2 119.7(12) 2_666 . ?
Na2 O205 Cs8 94.2(10) 2_666 1_655 ?
Cs23 O122 Cs22 86(3) . . ?
Cs23 O122 Na2 109(3) . 2_666 ?
Na2 O122 Cs22 79(2) 2_666 . ?
Na3 O122 Cs22 50(4) . . ?
Na3 O122 Cs23 115(5) . . ?
Na3 O122 Na2 34(3) . 2_666 ?
O211 O123 Cs28 156(7) . . ?
Cs19 O127 Cs3 134.7(9) 2_755 . ?
Cs23 O150 Cs22 72.3(15) . . ?
O207 O150 Cs22 19(7) . . ?
O207 O150 Cs23 85(7) . . ?
Cs22 O151 Cs23 95(4) . . ?
Cs22 O151 Na2 162(6) . 2_666 ?
Na2 O151 Cs23 91(3) 2_666 . ?
Na3 O151 Cs22 153(9) . . ?
Na3 O151 Cs23 72(5) . . ?
Na3 O151 Na2 45(5) . 2_666 ?
Cs22 O152 Cs12 99.9(14) 2_666 . ?
Na2 O152 Cs12 83.2(14) . . ?
Na2 O152 Cs22 82.8(15) . 2_666 ?
Cs27 O156 Cs25 132.9(13) . 1_554 ?
Na5 O158 Cs26 100(2) . 2_656 ?
Cs16 O203 Cs17 22.9(7) . . ?
Cs16 O203 Cs19 106.5(17) . . ?
Cs19 O203 Cs17 111.6(15) . . ?
Na4 O206 Cs25 90(2) . . ?
Cs23 O207 Cs22 85.1(17) . . ?
O150 O207 Cs22 156(9) . . ?
O150 O207 Cs23 78(6) . . ?
Cs20 O208 Cs21 23.9(4) 2_666 2_666 ?
Cs20 O208 Cs24 170.3(16) 2_666 . ?
Cs21 O208 Cs24 163.2(15) 2_666 . ?
Na5 O208 Cs20 69.0(12) 2_666 2_666 ?
Na5 O208 Cs21 85.4(13) 2_666 2_666 ?
Na5 O208 Cs24 109.7(16) 2_666 . ?
Cs16 O209 Cs19 166.4(17) . 2_755 ?
Cs16 O209 Cs19 89.7(14) . . ?
Cs19 O209 Cs19 89.0(11) . 2_755 ?
Cs18 O210 Cs21 113.8(16) . . ?
Cs28 O210 Cs18 15.6(10) . . ?
Cs28 O210 Cs21 107(2) . . ?
Cs28 O211 Cs21 72.9(17) . . ?
O116 O211 Cs28 107(9) . . ?
O116 O211 Cs21 39(7) . . ?
O116 O211 O123 119(10) . . ?
O123 O211 Cs28 16(5) . . ?
O123 O211 Cs21 88(7) . . ?
Cs16 O250 Cs18 130(2) . 2_756 ?
Cs19 O250 Cs16 93.5(19) . . ?
Cs19 O250 Cs18 134(2) . 2_756 ?
Cs18 O252 Cs28 23.7(4) . . ?

# end Validation Reply Form
_shelx_res_file                  
;
    mak25.res created by SHELXL-2014/7


TITL csnb6-nage_05022025_auto_a.res in P-1
CELL 1.54184 15.6974 22.9741 23.8925 107.055 93.784 93.127
ZERR 2 0.0002 0.0004 0.0003 0.001 0.001 0.001
LATT 1
SFAC O  Ge Nb C  Cs Na H
UNIT 255.11  6  32  36  42  6  134.24
OMIT 0 -3 1
L.S. 40
ACTA
FMAP 2
PLAN 40
SIZE 0.01 0.05 0.10
RIGU
TEMP -100
WGHT    0.245800   27.018499
FVAR       0.08832   0.82866   0.71438   0.71547
NB1   3    0.808780    0.581482    0.269976    11.00000    0.09172    0.03203 =
         0.06990    0.02489   -0.01103   -0.01120
NB2   3    0.630431    0.526847    0.180085    11.00000    0.08621    0.04169 =
         0.06712    0.03212   -0.01197    0.00176
NB3   3    0.822820    0.495855    0.130299    11.00000    0.08483    0.04981 =
         0.06557    0.03534   -0.00591   -0.01492
NB4   3    0.874293    0.442075    0.241449    11.00000    0.05266    0.03494 =
         0.05238    0.02121   -0.00637   -0.01109
NB5   3    0.692474    0.386711    0.150293    11.00000    0.05665    0.03823 =
         0.04091    0.02103   -0.00812   -0.00515
NB6   3    0.677823    0.474019    0.292958    11.00000    0.05991    0.02362 =
         0.04690    0.01384   -0.00647    0.00262
NB7   3    0.742629    0.337471    0.261797    11.00000    0.03634    0.02380 =
         0.03049    0.00854   -0.00596   -0.00254
NB8   3    0.615293    0.386255    0.392663    11.00000    0.03754    0.02089 =
         0.03731    0.00463   -0.00131    0.00359
NB9   3    0.975709    0.325836    0.295442    11.00000    0.03419    0.03363 =
         0.04847    0.01595   -0.00449   -0.00684
NB10  3    0.637330    0.223061    0.126624    11.00000    0.03805    0.03372 =
         0.02683    0.00742   -0.00422   -0.00497
NB11  3    0.589478    0.264139    0.479066    11.00000    0.03592    0.02386 =
         0.03523    0.00370    0.00267    0.00591
NB12  3    0.584818    0.119179    0.532399    11.00000    0.04835    0.03699 =
         0.03763    0.01633    0.00940    0.01017
NB13  3    1.028479    0.189146    0.357499    11.00000    0.02644    0.04352 =
         0.05557    0.02297    0.00044    0.00075
NB14  3    1.024532    0.043550    0.410110    11.00000    0.03175    0.04002 =
         0.05241    0.01741    0.00093    0.00762
NB15  3    0.601165    0.058193    0.142623    11.00000    0.03691    0.03064 =
         0.02475    0.00031   -0.00370   -0.00361
NB16  3    0.589168   -0.087191    0.193129    11.00000    0.06903    0.03073 =
         0.04837    0.00456   -0.00419   -0.00468
GE1   2    0.679273    0.056595    0.275387    11.00000    0.03319    0.03082 =
         0.02938    0.00298   -0.00233   -0.00443
GE2   2    0.671978    0.133714    0.408445    11.00000    0.03007    0.02502 =
         0.02762    0.00457   -0.00043    0.00044
GE3   2    0.850245    0.102455    0.358986    11.00000    0.02545    0.02908 =
         0.03680    0.00843   -0.00070    0.00359
CS1   5    0.552810    0.213084    0.284556    11.00000    0.05163    0.03047 =
         0.03269    0.00386   -0.00034   -0.00206
CS2   5    0.818722    0.294210    0.409323    11.00000    0.03708    0.03816 =
         0.04722    0.01327    0.00129    0.00524
CS3   5    0.838934    0.165718    0.211177    11.00000    0.04490    0.03940 =
         0.04205    0.00949   -0.00395   -0.00522
CS4   5    0.478082    0.020300    0.633210    11.00000    0.04833    0.04100 =
         0.04563    0.01280    0.00471   -0.00674
CS5   5    0.514623    0.087507   -0.022790    11.00000    0.05062    0.05163 =
         0.03166   -0.00403   -0.00408   -0.00593
CS6   5    0.479756    0.439945    0.552383    11.00000    0.07091    0.03068 =
         0.06156    0.00740    0.01111    0.01673
CS7   5    0.452620    0.385710    0.210562    11.00000    0.05790    0.05410 =
         0.06130    0.01870   -0.00431    0.01026
CS8   5    0.117182    0.480975    0.578943    11.00000    0.06530    0.04466 =
         0.06349    0.00969   -0.00403   -0.01079
CS9   5    0.801010    0.024586    0.495065    11.00000    0.04689    0.06504 =
         0.09405    0.04742    0.00590    0.01324
CS10  5    0.886062    0.225733    0.544086    11.00000    0.05513    0.06106 =
         0.06912    0.01084   -0.00466    0.00610
CS11  5    0.246987    0.161474    0.440762    11.00000    0.03423    0.07641 =
         0.11413    0.05418   -0.00750   -0.00540
CS12  5    0.242339    0.370369    0.423759    11.00000    0.05268    0.05337 =
         0.10039    0.00871   -0.00002    0.00426
CS13  5    0.909008    0.309224    0.089348    11.00000    0.07307    0.07873 =
         0.06648    0.02807    0.01228   -0.00343
CS14  5    0.326913    0.056195    0.254025    11.00000    0.07653    0.08466 =
         0.06047    0.01781    0.00459   -0.01789
CS15  5    0.254250    0.203198    0.168233    11.00000    0.07984    0.09059 =
         0.11611    0.03686    0.02470    0.01567
CS16  5    0.909351   -0.013394    0.205291    31.00000    0.08513    0.08512 =
         0.08677   -0.00105    0.01488    0.02004
CS17  5    0.879446   -0.061965    0.247601   -31.00000    0.08088    0.07470 =
         0.10825   -0.00626   -0.01078    0.01644
CS18  5    0.757015    0.144674    0.742380    21.00000    0.13211    0.11055 =
         0.13150    0.05147    0.03046   -0.00408
CS28  5    0.681435    0.184820    0.751084   -21.00000    0.16521    0.12322 =
         0.09646    0.03481    0.02006    0.00557
CS19  5    1.072088   -0.068273    0.044126    10.80000    0.09789    0.13982 =
         0.11862    0.01018    0.02088    0.00883
CS20  5    0.466468    0.278728    0.625236    41.00000    0.18035    0.08739 =
         0.10767    0.03022    0.08176    0.04751
CS21  5    0.551878    0.298570    0.659193   -41.00000    0.17759    0.10626 =
         0.11726    0.03697    0.05421    0.03369
CS22  5    0.847355    0.548482    0.750813    10.50000    0.12084    0.13077 =
         0.24053    0.06439   -0.00183   -0.01977
CS23  5    0.798665    0.373797    0.711631    10.20000    0.14632    0.13207 =
         0.10952    0.02475   -0.00648   -0.02369
CS24  5    0.797231    0.678804    0.153316    10.20000    0.15059    0.06405 =
         0.12272    0.06800   -0.00185   -0.00080
CS25  5    0.809691    0.478292    0.933767    10.20000    0.20207    0.27825 =
         0.18777    0.12265    0.04533    0.01480
CS26  5    0.895412   -0.114116    0.320924    10.35000    0.14636    0.12438 =
         0.14182    0.02630   -0.01037   -0.00662
CS27  5    0.560003    0.266990   -0.028204    10.75000    0.13451    0.13455 =
         0.08631    0.07216    0.00055    0.00615
NA1   6    0.283382    0.036759    0.055780    11.00000    0.08183    0.08764 =
         0.07263    0.01366   -0.01092   -0.00049
NA2   6    0.147957    0.538813    0.420618    10.66667    0.10138    0.08064 =
         0.11072    0.01795   -0.00170    0.00048
NA3   6    0.896348    0.472507    0.658830    10.33333    0.06867    0.11515 =
         0.15877    0.05849   -0.03761   -0.03442
NA4   6    0.559273    0.449651    0.957434    10.50000    0.18339    0.29829 =
         0.21971    0.21899    0.04234    0.07498
NA5   6    0.316007    0.180991    0.652220    10.50000    0.10846    0.08724 =
         0.09186    0.04503    0.04320    0.03871
C1    4    0.477012    0.239505    0.120546    11.00000    0.04907    0.04932 =
         0.04205    0.01086   -0.00523    0.00094
C2    4    0.745557    0.190876    0.052110    11.00000    0.05726    0.04943 =
         0.04241    0.01386    0.00312   -0.00504
C3    4    0.426218   -0.076300    0.190393    11.00000    0.07197    0.05950 =
         0.06162    0.01995   -0.00068   -0.00951
C4    4    0.433107    0.265581    0.436765    11.00000    0.04224    0.03796 =
         0.05238    0.00881    0.01002    0.00303
C5    4    1.047141    0.280909    0.201337    11.00000    0.05453    0.05572 =
         0.06584    0.02106    0.00578   -0.00448
C6    4    0.422132    0.104046    0.523887    11.00000    0.05675    0.05767 =
         0.06842    0.03000    0.01629    0.01648
C7    4    0.696525    0.190689    0.608025    11.00000    0.07790    0.06786 =
         0.06588    0.02135    0.00586    0.00283
C8    4    0.693346    0.337857    0.556308    11.00000    0.05892    0.05538 =
         0.06482    0.01284    0.00292    0.00548
C9    4    0.456405    0.382679    0.358957    11.00000    0.05239    0.03063 =
         0.05436    0.00873   -0.00085    0.00280
C10   4    0.442465    0.081329    0.139606    11.00000    0.04958    0.04861 =
         0.04162    0.00651    0.00011   -0.00472
C11   4    1.124604    0.003436    0.328651    11.00000    0.05632    0.05943 =
         0.07554    0.01978    0.01073    0.01890
C12   4    1.046648    0.119919    0.513983    11.00000    0.05204    0.04949 =
         0.06618    0.02188   -0.00256   -0.00210
C13   4    1.022353    0.401924    0.393804    11.00000    0.04656    0.05349 =
         0.06517    0.01508   -0.00681   -0.00579
C14   4    1.069604    0.275725    0.448369    11.00000    0.04689    0.05394 =
         0.06860    0.01891   -0.00666    0.00363
C15   4    1.093453    0.141998    0.258390    11.00000    0.05655    0.05884 =
         0.06967    0.02715    0.00898    0.01283
C16   4    0.711599    0.457932    0.479171    11.00000    0.05385    0.02465 =
         0.04900    0.00677   -0.00319    0.00400
C17   4    0.692139   -0.128932    0.118209    11.00000    0.08582    0.05525 =
         0.06553    0.00562    0.00086    0.00839
C18   4    0.718463    0.032102    0.070255    11.00000    0.04715    0.05159 =
         0.03798    0.00593    0.00153   -0.00181
O1    1    0.847540    0.311283    0.283488    11.00000    0.03446    0.03481 =
         0.03702    0.01230   -0.00410   -0.00244
O3    1    0.692139    0.264910    0.205990    11.00000    0.03922    0.02930 =
         0.03200    0.00734   -0.00395   -0.00509
O5    1    0.790335    0.428727    0.300908    11.00000    0.04612    0.02816 =
         0.04303    0.01705   -0.00752   -0.00611
O6    1    0.684964    0.338878    0.328219    11.00000    0.04167    0.02326 =
         0.03248    0.00800   -0.00229    0.00026
O7    1    0.488152    0.230300    0.409917    11.00000    0.04129    0.03502 =
         0.04395    0.00707    0.00612    0.00153
O8    1    0.734247    0.053321    0.127110    11.00000    0.04177    0.04335 =
         0.03766    0.00653    0.00168   -0.00071
O9    1    0.655103    0.089937    0.223696    11.00000    0.04593    0.03360 =
         0.03247    0.00434   -0.00113   -0.00548
O10   1    0.903564    0.166998    0.350376    11.00000    0.03214    0.03921 =
         0.05040    0.01990   -0.00096    0.00423
O11   1    0.740495    0.420538    0.432391    11.00000    0.04675    0.03076 =
         0.04714    0.00594   -0.00398   -0.00036
O12   1    0.789306    0.066262    0.291808    11.00000    0.03975    0.04062 =
         0.04092    0.00760   -0.00029   -0.00300
O13   1    0.780698    0.127968    0.414101    11.00000    0.03405    0.03777 =
         0.04404    0.00797    0.00004   -0.00083
O14   1    0.623374    0.096607    0.454044    11.00000    0.04229    0.02457 =
         0.04552    0.01612    0.00798    0.01026
O15   1    0.626789    0.093647    0.337610    11.00000    0.04137    0.03029 =
         0.03563    0.00468    0.00095   -0.00302
O16   1    0.719617    0.295423    0.513799    11.00000    0.04764    0.04576 =
         0.05527    0.01210    0.00020    0.00384
O17   1    1.124053    0.255674    0.408925    11.00000    0.04422    0.05054 =
         0.06807    0.02663   -0.00842    0.00584
O18   1    0.647279   -0.019103    0.256551    11.00000    0.06873    0.03202 =
         0.04789    0.01036   -0.00413   -0.00563
O19   1    1.106983    0.089035    0.485259    11.00000    0.04876    0.05271 =
         0.06579    0.02511   -0.00311    0.00140
O20   1    0.466514    0.088790    0.479775    11.00000    0.04992    0.05151 =
         0.06208    0.02379    0.00960    0.00847
O21   1    1.006232   -0.146269    0.328161    11.00000    0.12037    0.03202 =
         0.04295   -0.00552    0.01935    0.00450
O22   1    1.004769   -0.023042    0.426379    11.00000    0.05024    0.04439 =
         0.07111    0.01867    0.00487    0.00844
O23   1    0.465127   -0.116487    0.148502    11.00000    0.07182    0.05251 =
         0.06006    0.02171   -0.00222   -0.01079
O24   1    0.627174    0.457087    0.474119    11.00000    0.05458    0.02168 =
         0.04939    0.00016   -0.00149    0.00419
O25   1    0.749969    0.480367    0.212214    11.00000    0.06484    0.03807 =
         0.05658    0.02317   -0.01063   -0.00589
O26   1    0.601593    0.438839    0.138628    11.00000    0.06053    0.04748 =
         0.05624    0.02406   -0.01060   -0.00060
O27   1    0.620955    0.178008    0.618482    11.00000    0.08261    0.06690 =
         0.06298    0.01798    0.01144    0.00190
O28   1    0.801608    0.171717    0.016299    11.00000    0.06205    0.07777 =
         0.05834    0.00953    0.01310   -0.00408
O29   1    1.014004    0.133418    0.266428    11.00000    0.05604    0.06256 =
         0.05845    0.02048    0.00544    0.00850
O30   1    1.174546   -0.009281    0.286926    11.00000    0.06317    0.13462 =
         0.08506    0.01346    0.02120    0.01732
O31   1    0.857026    0.571607    0.194421    11.00000    0.09571    0.04785 =
         0.07053    0.02730   -0.00958   -0.01461
O32   1    0.480493   -0.047638    0.231741    11.00000    0.07602    0.05566 =
         0.05887    0.01842    0.00255   -0.00682
O33   1    0.346680   -0.078264    0.184781    11.00000    0.07312    0.08068 =
         0.07621    0.01940   -0.00132   -0.00967
O35   1    0.707199    0.057359   -0.073694    11.00000    0.08457    0.09339 =
         0.06538    0.01668    0.01532    0.00477
O36   1    0.342750    0.099035    0.519205    11.00000    0.05704    0.09796 =
         0.09770    0.04943    0.01640    0.01846
O37   1    1.048137    0.442529    0.441738    11.00000    0.06531    0.10563 =
         0.09426   -0.02373   -0.01978   -0.00216
O38   1    0.744294   -0.146868    0.077063    11.00000    0.10436    0.19889 =
         0.08944   -0.02971    0.01766    0.00434
O39   1    1.057435    0.160604    0.561393    11.00000    0.07132    0.07574 =
         0.07686    0.00810   -0.01421    0.00474
O40   1    0.590459   -0.140033    0.230856    11.00000    0.09406    0.05310 =
         0.07813    0.02205   -0.01016   -0.00774
O41   1    1.095213    0.321392    0.493238    11.00000    0.08556    0.08390 =
         0.08543    0.00007   -0.00606   -0.01199
O42   1    0.771070    0.018336    0.036190    11.00000    0.04973    0.11916 =
         0.04416   -0.01169    0.00503   -0.00852
O43   1    0.653665    0.208465    0.419869    11.00000    0.04417    0.02624 =
         0.04496    0.01032    0.00753    0.00576
O44   1    0.633038    0.028912    0.054504    11.00000    0.04484    0.05235 =
         0.03316    0.00241   -0.00183   -0.00569
O45   1    0.469965    0.302510    0.488017    11.00000    0.04627    0.03304 =
         0.05564    0.00865    0.00775    0.00425
O46   1    0.563509    0.210719    0.516731    11.00000    0.05520    0.04387 =
         0.05803    0.01631    0.01373    0.01160
O47   1    0.354751    0.269612    0.000485    11.00000    0.11752    0.09460 =
         0.04615    0.01174   -0.03307    0.01400
O48   1    0.653454    0.387792    0.231055    11.00000    0.04708    0.03328 =
         0.04393    0.01796   -0.00886    0.00036
O49   1    0.907444    0.454566    0.170463    11.00000    0.07279    0.04672 =
         0.05580    0.02319   -0.00256   -0.01024
O50   1    1.078190    0.254362    0.153481    11.00000    0.06841    0.09152 =
         0.06819    0.02190    0.01179    0.00871
O51   1    0.650048    0.309835    0.109793    11.00000    0.06252    0.04290 =
         0.04689    0.01708   -0.00613   -0.00576
O52   1    0.763403    0.411969    0.098449    11.00000    0.06802    0.04868 =
         0.04712    0.02501   -0.00634   -0.00987
O53   1    0.745020    0.379412    0.594943    11.00000    0.06374    0.08304 =
         0.09345    0.00577   -0.00705   -0.00339
O54   1    0.621985    0.150470    0.137251    11.00000    0.04545    0.03805 =
         0.03073    0.00515   -0.00261   -0.00503
O55   1    0.969565    0.105930    0.482587    11.00000    0.04864    0.04713 =
         0.06093    0.01784    0.00209    0.00209
O56   1    0.854164    0.654738    0.313915    11.00000    0.10466    0.03296 =
         0.08132    0.02906   -0.01411   -0.01281
O57   1    0.666591    0.186035    0.036507    11.00000    0.05746    0.05882 =
         0.03867    0.00848    0.00278   -0.00492
O58   1    0.962322    0.273553    0.206116    11.00000    0.04972    0.04449 =
         0.05305    0.01779    0.00401   -0.00308
O59   1    0.482865    0.055891    0.092766    11.00000    0.05012    0.05118 =
         0.03771    0.00373   -0.00363   -0.00719
O60   1    0.997644    0.250764    0.438274    11.00000    0.04584    0.04954 =
         0.06101    0.01941   -0.00710    0.00311
O61   1    0.741392    0.550869    0.325415    11.00000    0.06992    0.02350 =
         0.06354    0.01654   -0.01038   -0.00417
O62   1    0.593576    0.506533    0.251312    11.00000    0.06716    0.04289 =
         0.05961    0.02364   -0.01285    0.00620
O63   1    0.911814   -0.228782    0.307529    11.00000    0.12523    0.06630 =
         0.06873    0.00296    0.01699   -0.00661
O64   1    0.491193    0.413542    0.409721    11.00000    0.04712    0.02899 =
         0.05134    0.00782    0.00166    0.00531
O65   1    0.945559    0.383279    0.378035    11.00000    0.04510    0.04475 =
         0.05347    0.01573   -0.00514   -0.00641
O66   1    1.059470    0.132906    0.386486    11.00000    0.03340    0.04755 =
         0.06003    0.02220    0.00338    0.00284
O67   1    0.415929    0.110537    0.376698    11.00000    0.06642    0.05242 =
         0.06858    0.01573    0.00491   -0.00355
O68   1    0.608534   -0.143003    0.108191    11.00000    0.08680    0.06679 =
         0.06439   -0.00179    0.00121    0.00525
O69   1    0.520739    0.213081    0.075489    11.00000    0.05242    0.05239 =
         0.04060    0.00595   -0.00712    0.00091
O70   1    0.712951   -0.093589    0.166121    11.00000    0.08307    0.06899 =
         0.07003    0.00133    0.00172    0.00681
O71   1    0.492491    0.094694    0.187724    11.00000    0.04464    0.03471 =
         0.03708    0.00235    0.00129   -0.00431
O72   1    1.041427    0.001939    0.318189    11.00000    0.05617    0.06033 =
         0.06787    0.01193    0.00809    0.01566
O73   1    1.125186    0.121482    0.213046    11.00000    0.10422    0.12048 =
         0.09160    0.00790    0.04346   -0.00465
O74   1    0.510891    0.349808    0.327380    11.00000    0.04794    0.03512 =
         0.04692    0.00800   -0.00303    0.00261
O75   1    0.379561    0.384049    0.340046    11.00000    0.05648    0.06286 =
         0.07306    0.01731   -0.00416    0.00577
O76   1    0.609086    0.338038    0.552267    11.00000    0.05821    0.04050 =
         0.05131    0.00190    0.00242    0.00791
O77   1    0.468496    0.129441    0.572116    11.00000    0.06489    0.06752 =
         0.06544    0.03096    0.01712    0.01626
O78   1    0.542467    0.559420    0.155798    11.00000    0.09873    0.06162 =
         0.09211    0.04106   -0.01789    0.00599
O79   1    0.525364    0.256540    0.168696    11.00000    0.04604    0.04021 =
         0.04091    0.01168   -0.00467   -0.00160
O80   1    0.987821    0.260834    0.319612    11.00000    0.04071    0.04453 =
         0.05615    0.01854   -0.00053    0.00135
O81   1    0.315485    0.199324    0.300909    11.00000    0.07415    0.08091 =
         0.08013    0.02036    0.01076    0.00294
O82   1    0.263337    0.335541    0.241083    11.00000    0.07630    0.10289 =
         0.09293    0.02185    0.00513    0.00668
O83   1    0.897614    0.525372    0.286855    11.00000    0.07218    0.03449 =
         0.05972    0.02427   -0.00677   -0.01099
O84   1    0.698079    0.596722    0.234038    11.00000    0.09371    0.04596 =
         0.07791    0.02773   -0.01358   -0.00425
O85   1    0.879804    0.505905    0.071980    11.00000    0.09674    0.07088 =
         0.07198    0.03824   -0.00282   -0.01225
O86   1    0.910056    0.046837    0.375461    11.00000    0.03736    0.03620 =
         0.06668    0.01875    0.00041    0.00261
O87   1    0.759643    0.490901    0.519192    11.00000    0.05876    0.06400 =
         0.05998   -0.01299   -0.00154   -0.00758
O88   1    0.623747    0.459793    0.352158    11.00000    0.05467    0.02658 =
         0.05383    0.01441   -0.00269    0.00231
O89   1    1.075038    0.380953    0.354059    11.00000    0.04263    0.06495 =
         0.06966    0.01115   -0.00756   -0.00884
O90   1    0.798035    0.364687    0.193868    11.00000    0.05018    0.03877 =
         0.03849    0.01966   -0.00332   -0.00361
O91   1    0.713759    0.160001    0.555653    11.00000    0.06182    0.06824 =
         0.06279    0.02239    0.00303    0.00189
O92   1    0.581974   -0.017245    0.146153    11.00000    0.05785    0.03653 =
         0.03312    0.00037   -0.00130   -0.00694
O93   1    0.365632    0.088154    0.137749    11.00000    0.05119    0.07066 =
         0.06232    0.01370    0.00112   -0.00088
O94   1    1.151148    0.026271    0.385017    11.00000    0.04707    0.04422 =
         0.07786    0.02347    0.00887    0.01135
O95   1    0.963220    0.402976    0.267144    11.00000    0.04451    0.04109 =
         0.06259    0.02262   -0.00484   -0.00850
O96   1    0.605722    0.050418    0.546451    11.00000    0.06021    0.05208 =
         0.06732    0.02952    0.01642    0.01159
O97   1    0.711969    0.526837    0.120460    11.00000    0.09580    0.05376 =
         0.06807    0.03076   -0.00901   -0.00613
O98   1    0.751266    0.223042    0.644901    11.00000    0.09005    0.08869 =
         0.07578    0.02222   -0.00055   -0.00635
O99   1    0.764988    0.214830    0.106080    11.00000    0.05201    0.04581 =
         0.04005    0.01310    0.00304   -0.00322
O100  1    1.132784    0.181140    0.303114    11.00000    0.04954    0.06305 =
         0.07647    0.02967    0.01364    0.00799
O101  1    0.774333   -0.198130    0.243998    11.00000    0.12109    0.06633 =
         0.12447    0.01989   -0.02673   -0.00907
O102  1    0.608177    0.327024    0.424922    11.00000    0.04521    0.02935 =
         0.04190    0.00541    0.00323   -0.00007
O104  1    0.358704    0.268624    0.417690    11.00000    0.04058    0.04685 =
         0.07275    0.01550    0.00379   -0.00169
O105  1    0.273326    0.039409    0.638357    11.00000    0.08681    0.12764 =
         0.12223    0.08263    0.02297    0.02965
O106  1    1.084794    0.313672    0.248672    11.00000    0.04864    0.04651 =
         0.06473    0.02609    0.00781   -0.00522
O107  1    0.401782    0.249214    0.113668    11.00000    0.05053    0.07085 =
         0.05832    0.01683   -0.00239    0.00904
O108  1    0.491118    0.397554    0.039855    11.00000    0.14850    0.11475 =
         0.12521    0.04408   -0.04388    0.00842
O109  1    1.029326    0.342206    0.593450    11.00000    0.10963    0.09472 =
         0.10055    0.01239   -0.00153   -0.01502
O110  1    0.690864    0.216236   -0.087884    11.00000    0.15310    0.14931 =
         0.09705    0.04293    0.01028   -0.02324
O111  1    0.892863    0.122728    0.625578    11.00000    0.09718    0.11334 =
         0.09872    0.04156    0.00556    0.01662
O112  1    0.323314    0.125701    0.021767    11.00000    0.07343    0.08941 =
         0.07517    0.01800   -0.00595    0.00378
O113  1    0.675135    0.027128    0.640360    11.00000    0.08611    0.11342 =
         0.10625    0.06001    0.00536    0.01295
O115  1    0.287235    0.379431    0.560598    11.00000    0.10954    0.09507 =
         0.10275    0.01835    0.02955    0.01547
O116  1    0.551163    0.335814    0.791758    10.33333    0.15746    0.10677 =
         0.08825    0.02824    0.03876    0.01498
O117  1    0.515513    0.423973    0.678933    10.80000    0.13988    0.08788 =
         0.06718    0.01346    0.02864    0.02929
O118  1    0.154904    0.067742    0.091815    11.00000    0.08713    0.13910 =
         0.11463    0.02006   -0.00017   -0.00021
O119  1    0.961783    0.423183    0.955912    11.00000    0.13077    0.12700 =
         0.36311    0.06673   -0.01138   -0.07905
O120  1    0.234945    0.305971    0.324896    11.00000    0.06420    0.08823 =
         0.11885    0.03153   -0.00406   -0.00990
O205  1    0.920490    0.405454    0.517239    11.00000    0.09236    0.08486 =
         0.07207    0.01824   -0.01354   -0.01750
O122  1    0.914160    0.416257    0.679365    10.33333    0.09266    0.10699 =
         0.12030    0.03796   -0.02792   -0.01961
O123  1    0.616060    0.279988    0.811598    10.33333    0.12234    0.09470 =
         0.08462    0.03261    0.03371   -0.01306
O271  1    0.474133    0.267077   -0.159597    11.00000    0.18776    0.08089 =
         0.11323    0.03600   -0.02707   -0.03576
O127  1    0.955619    0.148573    0.091232    11.00000    0.09267    0.10972 =
         0.08502    0.01816    0.01902    0.00539
O150  1    0.945174    0.418148    0.783116    10.50000    0.08680    0.09637 =
         0.12203    0.03522   -0.01709   -0.03750
O151  1    0.864237    0.509955    0.690311    10.33333    0.05876    0.10465 =
         0.18039    0.05837   -0.03079   -0.03997
O152  1    0.289806    0.490589    0.363763    10.50000    0.10796    0.06899 =
         0.12633    0.03507    0.02240    0.02657
O156  1    0.748127    0.346358   -0.021106    11.00000    0.18375    0.15433 =
         0.10665    0.05133    0.00737   -0.03421
O158  1    0.233572    0.153331    0.602290    10.50000    0.10727    0.10525 =
         0.10081    0.02870    0.04204    0.05363
O201  1    0.673265    0.652578    0.088800    11.00000    0.18949    0.11085 =
         0.15917    0.08077   -0.01346    0.00421
O203  1    0.883949   -0.041089    0.096715    10.50000    0.08204    0.11445 =
         0.08374    0.01077    0.00657    0.01338
O206  1    0.675396    0.538281    1.014946    11.00000    0.22913    0.35636 =
         0.19463    0.18157    0.04556    0.06449
O207  1    0.926074    0.451008    0.787807    10.50000    0.08012    0.09509 =
         0.12329    0.03089   -0.02469   -0.04160
O208  1    0.643033    0.705171    0.264845    10.65000    0.15512    0.06790 =
         0.13983    0.04320    0.01721    0.01485
O209  1    0.936570    0.038994    0.094245    10.50000    0.07123    0.12554 =
         0.07872    0.01809    0.00409    0.00903
O210  1    0.566019    0.188729    0.730571    10.50000    0.13675    0.09419 =
         0.08040    0.03238    0.03121    0.00506
O211  1    0.591594    0.327164    0.821404    10.33333    0.15151    0.10046 =
         0.09091    0.03265    0.03573    0.00168
O250  1    1.096720   -0.067727    0.173903     0.36916    0.08171    0.10701 =
         0.09037    0.00068    0.01057    0.02486
O251  1    0.938747    0.662860    0.143210     0.53948    0.14230    0.07858 =
         0.15398    0.07640    0.00924   -0.01259
O252  1    0.814454    0.180722    0.888552    11.00000    0.22409    0.23209 =
         0.13501    0.06719   -0.01485    0.03087
HKLF 4

REM  csnb6-nage_05022025_auto_a.res in P-1
REM R1 =  0.0963 for   13537 Fo > 4sig(Fo)  and  0.1108 for all   17293 data
REM   1860 parameters refined using   6447 restraints

END

WGHT      0.2000      0.0000

REM Highest difference peak  2.534,  deepest hole -2.610,  1-sigma level  0.384
Q1    1   0.8575 -0.0759  0.2909  11.00000  0.05    2.53
Q2    1   0.8983  0.4952  0.8033  11.00000  0.05    2.41
Q3    1   0.9299  0.4424  0.6603  11.00000  0.05    2.38
Q4    1   0.6001  0.2994  0.4559  11.00000  0.05    2.36
Q5    1   0.7400  0.6663  0.1265  11.00000  0.05    2.36
Q6    1   0.5569  0.2375  0.2609  11.00000  0.05    2.16
Q7    1   0.3533  0.5139  0.3653  11.00000  0.05    2.09
Q8    1   0.8231  0.3160  0.3838  11.00000  0.05    2.08
Q9    1   0.5091  0.1143 -0.0490  11.00000  0.05    2.05
Q10   1   0.4740  0.0501  0.6072  11.00000  0.05    2.03
Q11   1   0.9405  0.4395  0.8022  11.00000  0.05    2.02
Q12   1   0.8372  0.6652  0.1281  11.00000  0.05    2.01
Q13   1   0.8851  0.2548  0.5171  11.00000  0.05    1.96
Q14   1   0.7430  0.3656  0.2369  11.00000  0.05    1.94
Q15   1   0.4616  0.4079  0.1846  11.00000  0.05    1.92
Q16   1   0.9844  0.3514  0.2703  11.00000  0.05    1.91
Q17   1   0.7991 -0.0049  0.5239  11.00000  0.05    1.90
Q18   1   0.8375  0.1945  0.1909  11.00000  0.05    1.90
Q19   1   0.4806  0.4657  0.5272  11.00000  0.05    1.86
Q20   1   0.8994  0.3402  0.0674  11.00000  0.05    1.84
Q21   1   0.8447  0.1721  0.2271  11.00000  0.05    1.84
Q22   1   0.5476  0.1866  0.3089  11.00000  0.05    1.80
Q23   1   0.6526  0.6221  0.9917  11.00000  0.05    1.79
Q24   1   1.2050  0.3242  0.0881  11.00000  0.05    1.79
Q25   1   0.4683  0.4130  0.5774  11.00000  0.05    1.78
Q26   1   1.0286  0.2132  0.3319  11.00000  0.05    1.74
Q27   1   0.6787  0.4974  0.3233  11.00000  0.05    1.74
Q28   1   0.2400  0.2636  0.5540  11.00000  0.05    1.71
Q29   1   1.1081 -0.0171  0.1825  11.00000  0.05    1.70
Q30   1   0.6857  0.4997  0.2671  11.00000  0.05    1.68
Q31   1   0.8205  0.2664  0.4293  11.00000  0.05    1.66
Q32   1   0.6228  0.5513  0.1521  11.00000  0.05    1.65
Q33   1   0.7397  0.3108  0.2913  11.00000  0.05    1.63
Q34   1   0.7979  0.5251  0.6601  11.00000  0.05    1.61
Q35   1   0.6038  0.3512  0.4215  11.00000  0.05    1.60
Q36   1   0.6021  0.0844  0.1209  11.00000  0.05    1.59
Q37   1   0.8082  0.5354  0.9750  11.00000  0.05    1.56
Q38   1   0.1872  0.2453  0.5933  11.00000  0.05    1.55
Q39   1   0.4764 -0.0046  0.6617  11.00000  0.05    1.54
Q40   1   0.8007  0.7045  0.1767  11.00000  0.05    1.54
;
_shelx_res_checksum              6168
_olex2_submission_special_instructions 'No special instructions were received'
_vrf_PLAT306_mak25               
;
PROBLEM: Isolated Oxygen Atom (H-atoms Missing ?) .......        O21 Check 
RESPONSE: H atoms are not located in the structure and were
not taken into consideration.
;
_vrf_PLAT601_mak25               
;
PROBLEM: Unit Cell Contains Solvent Accessible VOIDS   <=        193 Ang**3
RESPONSE: In the structure there are 21 Cs and three Na 
counterions and a lot of disordered solvent water molecules.
Some positions for solvent water molecules are partially
occupied. On the residual density there are some 
relatively high peaks/holes near the O atoms indicating 
a complex disorder.
;
_vrf_PLAT922_mak25               
;
PROBLEM: wR2 in the CIF and FCF Differ by ...............     0.0090 Check 
RESPONSE: Probably there is some disagreement inside 
the SHELXTL used for the refinement.
;
_vrf_PLAT971_mak25               
;
PROBLEM: Check Calcd Resid. Dens.  1.23Ang From Cs17            2.75 eA-3  
RESPONSE: In the structure there are 21 Cs and three Na 
counterions. There are Cs atoms disordered over two and 
three positions. On the residual density there are some 
relatively high peaks/holes  near the Cs atoms indicating 
a complex disorder.
;
_vrf_PLAT972_mak25               
;
PROBLEM: Check Calcd Resid. Dens.  0.25Ang From Cs26           -2.59 eA-3  
RESPONSE: In the structure there are 21 Cs and three Na 
counterions. There are Cs atoms disordered over two and 
three positions. On the residual density there are some 
relatively high peaks/holes  near the Cs atoms indicating 
a complex disorder.
;
_vrf_PLAT973_mak25               
;
PROBLEM: Check Calcd Positive Resid. Density on      Nb10       1.84 eA-3  
RESPONSE: In the structure there are 21 Cs and three Na 
counterions. There are Cs atoms disordered over two and 
three positions. On the residual density there are some 
relatively high peaks/holes  near the Cs atoms indicating 
a complex disorder.
;
_vrf_PLAT974_mak25               
;
PROBLEM: Check Calcd Negative Resid. Density on      Cs23      -2.24 eA-3  
RESPONSE: In the structure there are 21 Cs and three Na 
counterions. There are Cs atoms disordered over two and 
three positions. On the residual density there are some 
relatively high peaks/holes  near the Cs atoms indicating 
a complex disorder.
;
# start Validation Reply Form
_vrf_THETM01_mak25               
;
PROBLEM: The value of sine(theta_max)/wavelength is less than 0.550
RESPONSE: Crystals are very tiny strips giving very weak 
X-ray diffraction at high anles. The diffraction data were
collected only up to 100 degrees. However it provides
17293 reflections per 1860 refined parameters.
;
####################################################################### 
# 
# This file contains crystal structure data downloaded from the 
# Cambridge Structural Database (CSD) hosted by the Cambridge 
# Crystallographic Data Centre (CCDC).
# 
# Full information about CCDC data access policies and citation 
# guidelines are available at http://www.ccdc.cam.ac.uk/access/V1 
# 
# Audit and citation data items may have been added by the CCDC. 
# Please retain this information to preserve the provenance of 
# this file and to allow appropriate attribution of the data. 
# 
#######################################################################

data_mak050624_twin1_hklf4_a
_database_code_depnum_ccdc_archive 'CCDC 2494764'
loop_
_audit_author_name
_audit_author_address
'Lev Zakharov'
;Oregon State University
United States of America
;
_audit_update_record             
;
2025-10-12 deposited with the CCDC.	2026-05-13 downloaded from the CCDC.
;
_audit_creation_date             2025-10-09
_audit_creation_method           
;
Olex2 1.5
(compiled 2025.07.13 svn.rb7424aed for OlexSys, GUI svn.r7314)
;
_shelx_SHELXL_version_number     2014/7
_chemical_name_common            ?
_chemical_name_systematic        ?
_chemical_formula_moiety         'C18 Cs24 Nb16 O113.63 Si3'
_chemical_formula_sum            'C18 H39.15 Cs24 Nb16 O113.57 Si3'
_chemical_formula_weight         6833.51
_chemical_melting_point          ?
loop_
_atom_type_symbol
_atom_type_description
_atom_type_scat_dispersion_real
_atom_type_scat_dispersion_imag
_atom_type_scat_source
C C 0.0181 0.0091 'International Tables Vol C Tables 4.2.6.8 and 6.1.1.4'
Cs Cs -0.7457 7.9052 'International Tables Vol C Tables 4.2.6.8 and 6.1.1.4'
Nb Nb -0.1121 2.4826 'International Tables Vol C Tables 4.2.6.8 and 6.1.1.4'
O O 0.0492 0.0322 'International Tables Vol C Tables 4.2.6.8 and 6.1.1.4'
Si Si 0.2541 0.3302 'International Tables Vol C Tables 4.2.6.8 and 6.1.1.4'
H H 0.0000 0.0000 'International Tables Vol C Tables 4.2.6.8 and 6.1.1.4'

_shelx_space_group_comment       
;
The symmetry employed for this shelxl refinement is uniquely defined
by the following loop, which should always be used as a source of
symmetry information in preference to the above space-group names.
They are only intended as comments.
;
_space_group_crystal_system      monoclinic
_space_group_IT_number           15
_space_group_name_H-M_alt        'C 1 2/c 1'
_space_group_name_Hall           '-C 2yc'
loop_
_space_group_symop_operation_xyz
'x, y, z'
'-x, y, -z+1/2'
'x+1/2, y+1/2, z'
'-x+1/2, y+1/2, -z+1/2'
'-x, -y, -z'
'x, -y, z-1/2'
'-x+1/2, -y+1/2, -z'
'x+1/2, -y+1/2, z-1/2'

_cell_length_a                   28.8284(4)
_cell_length_b                   16.3406(2)
_cell_length_c                   65.4933(7)
_cell_angle_alpha                90
_cell_angle_beta                 92.4720(10)
_cell_angle_gamma                90
_cell_volume                     30823.4(7)
_cell_formula_units_Z            8
_cell_measurement_reflns_used    42878
_cell_measurement_temperature    223(2)
_cell_measurement_theta_max      50.8610
_cell_measurement_theta_min      3.0250
_shelx_estimated_absorpt_T_max   0.774
_shelx_estimated_absorpt_T_min   0.042
_exptl_absorpt_coefficient_mu    54.034
_exptl_absorpt_correction_T_max  1.00000
_exptl_absorpt_correction_T_min  0.00008
_exptl_absorpt_correction_type   multi-scan
_exptl_absorpt_process_details   SADABS
_exptl_absorpt_special_details   ?
_exptl_crystal_colour            colorless
_exptl_crystal_density_diffrn    2.945
_exptl_crystal_density_meas      ?
_exptl_crystal_density_method    ?
_exptl_crystal_description       hexagonal
_exptl_crystal_F_000             24590
_exptl_crystal_size_max          0.16
_exptl_crystal_size_mid          0.01
_exptl_crystal_size_min          0.005
_exptl_transmission_factor_max   ?
_exptl_transmission_factor_min   ?
_diffrn_reflns_av_R_equivalents  0.2324
_diffrn_reflns_av_unetI/netI     0.1091
_diffrn_reflns_Laue_measured_fraction_full 0.990
_diffrn_reflns_Laue_measured_fraction_max 0.990
_diffrn_reflns_limit_h_max       28
_diffrn_reflns_limit_h_min       -25
_diffrn_reflns_limit_k_max       16
_diffrn_reflns_limit_k_min       -16
_diffrn_reflns_limit_l_max       65
_diffrn_reflns_limit_l_min       -63
_diffrn_reflns_number            100056
_diffrn_reflns_point_group_measured_fraction_full 0.990
_diffrn_reflns_point_group_measured_fraction_max 0.990
_diffrn_reflns_theta_full        51.014
_diffrn_reflns_theta_max         51.014
_diffrn_reflns_theta_min         2.701
_diffrn_ambient_temperature      223(2)
_diffrn_detector_area_resol_mean ?
_diffrn_measured_fraction_theta_full 0.990
_diffrn_measured_fraction_theta_max 0.990
_diffrn_measurement_device_type  'Synergy S'
_diffrn_measurement_method       '\w and \f scans'
_diffrn_radiation_type           CuK\a
_diffrn_radiation_wavelength     1.54184
_diffrn_source                   'micro-focus sealed X-ray tube'
_reflns_Friedel_coverage         0.000
_reflns_Friedel_fraction_full    .
_reflns_Friedel_fraction_max     .
_reflns_number_gt                13842
_reflns_number_total             16398
_reflns_special_details          
;
 Reflections were merged by SHELXL according to the crystal
 class for the calculation of statistics and refinement.
 
 _reflns_Friedel_fraction is defined as the number of unique
 Friedel pairs measured divided by the number that would be
 possible theoretically, ignoring centric projections and
 systematic absences.
;
_reflns_threshold_expression     'I > 2\s(I)'
_computing_cell_refinement       'CrysAlisPro (Rigaku OD, 2021)'
_computing_data_collection       'CrysAlisPro (Rigaku OD, 2021)'
_computing_data_reduction        'CrysAlisPro (Rigaku OD, 2021)'
_computing_molecular_graphics    'Olex2 1.5 (Dolomanov et al., 2009)'
_computing_publication_material  'Olex2 1.5 (Dolomanov et al., 2009)'
_computing_structure_refinement  'SHELXL-2014/7 (Sheldrick, 2014)'
_computing_structure_solution    'CrysAlisPro (Rigaku OD, 2021)'
_refine_diff_density_max         3.554
_refine_diff_density_min         -3.384
_refine_diff_density_rms         0.526
_refine_ls_extinction_coef       .
_refine_ls_extinction_method     none
_refine_ls_goodness_of_fit_ref   1.337
_refine_ls_hydrogen_treatment    undef
_refine_ls_matrix_type           full
_refine_ls_number_parameters     1740
_refine_ls_number_reflns         16398
_refine_ls_number_restraints     6615
_refine_ls_R_factor_all          0.1292
_refine_ls_R_factor_gt           0.1178
_refine_ls_restrained_S_all      1.217
_refine_ls_shift/su_max          0.008
_refine_ls_shift/su_mean         0.000
_refine_ls_structure_factor_coef Fsqd
_refine_ls_weighting_details     
'w=1/[\s^2^(Fo^2^)+(0.1800P)^2^+900.0000P] where P=(Fo^2^+2Fc^2^)/3'
_refine_ls_weighting_scheme      calc
_refine_ls_wR_factor_gt          0.3254
_refine_ls_wR_factor_ref         0.3366
_refine_special_details          ?
_olex2_refinement_description    
;
1. Rigid body (RIGU) restrains
 All non-hydrogen atoms
 with sigma for 1-2 distances of 0.004 and sigma for 1-3 distances of 0.004
2. Others
 Sof(Cs25)=1-FVAR(1)
 Sof(Cs12)=FVAR(1)
 Sof(Cs26)=1-FVAR(2)
 Sof(Cs13)=FVAR(2)
 Sof(Cs27)=1-FVAR(3)
 Sof(Cs17)=FVAR(3)
 Sof(Cs32)=1-FVAR(4)
 Sof(Cs23)=FVAR(4)
 Sof(Cs33)=1-FVAR(5)
 Sof(Cs5)=FVAR(5)
 Sof(Cs31)=1-FVAR(6)
 Sof(Cs20)=FVAR(6)
 Fixed Sof: Cs18(0.25) Cs59(0.25) Cs28(0.25) Cs50(0.25) Cs19(0.3333)
 Cs29(0.3333) Cs30(0.3333) Cs34(0.5) Cs35(0.5) Cs36(0.25) Cs37(0.25) O1(0.5)
 O113(0.5)
;
_atom_sites_solution_hydrogens   .
_atom_sites_solution_primary     ?
_atom_sites_solution_secondary   ?
loop_
_atom_site_label
_atom_site_type_symbol
_atom_site_fract_x
_atom_site_fract_y
_atom_site_fract_z
_atom_site_U_iso_or_equiv
_atom_site_adp_type
_atom_site_occupancy
_atom_site_site_symmetry_order
_atom_site_calc_flag
_atom_site_refinement_flags_posn
_atom_site_refinement_flags_adp
_atom_site_refinement_flags_occupancy
_atom_site_disorder_assembly
_atom_site_disorder_group
Nb1 Nb 0.32507(8) 0.20496(13) 0.66723(3) 0.0227(5) Uani 1 1 d . U . . .
Nb2 Nb 0.39614(8) 0.23709(14) 0.70624(3) 0.0291(6) Uani 1 1 d . U . . .
Nb3 Nb 0.31287(8) 0.08775(14) 0.70664(3) 0.0286(6) Uani 1 1 d . U . . .
Nb4 Nb 0.28129(8) 0.28974(14) 0.70691(3) 0.0289(6) Uani 1 1 d . U . . .
Nb5 Nb 0.23218(8) 0.36058(14) 0.65711(3) 0.0319(6) Uani 1 1 d . U . . .
Nb6 Nb 0.29234(9) -0.01339(13) 0.65671(3) 0.0323(6) Uani 1 1 d . U . . .
Nb7 Nb 0.44662(8) 0.26454(17) 0.65592(3) 0.0385(7) Uani 1 1 d . U . . .
Nb8 Nb 0.35255(9) 0.31935(15) 0.74741(3) 0.0374(7) Uani 1 1 d . U . . .
Nb9 Nb 0.27872(10) -0.06503(14) 0.59773(3) 0.0407(7) Uani 1 1 d . U . . .
Nb10 Nb 0.38265(9) 0.12145(15) 0.74727(3) 0.0377(7) Uani 1 1 d . U . . .
Nb11 Nb 0.20124(9) 0.39573(15) 0.59836(3) 0.0379(7) Uani 1 1 d . U . . .
Nb12 Nb 0.19922(9) 0.38265(15) 0.53960(3) 0.0391(7) Uani 1 1 d . U . . .
Nb13 Nb 0.27057(9) 0.17426(15) 0.74784(3) 0.0375(7) Uani 1 1 d . U . . .
Nb14 Nb 0.27357(10) -0.05973(14) 0.53891(3) 0.0428(7) Uani 1 1 d . U . . .
Nb15 Nb 0.46946(9) 0.27335(19) 0.59685(3) 0.0489(8) Uani 1 1 d . U . . .
Nb16 Nb 0.45577(9) 0.2674(2) 0.53816(4) 0.0535(8) Uani 1 1 d . U . . .
Cs1 Cs 0.34375(7) 0.37368(12) 0.62135(2) 0.0430(5) Uani 1 1 d . U . . .
Cs2 Cs 0.39007(7) 0.08149(12) 0.62177(2) 0.0440(5) Uani 1 1 d . U . . .
Cs3 Cs 0.22546(7) 0.15787(11) 0.62221(2) 0.0439(5) Uani 1 1 d . U . . .
Cs4 Cs 0.28112(8) 0.34782(13) 0.48170(3) 0.0558(6) Uani 1 1 d . U . . .
Cs5 Cs 0.3669(3) 0.0935(5) 0.51689(15) 0.055(2) Uani 0.92(5) 1 d . U P . .
Cs33 Cs 0.375(3) 0.077(6) 0.5123(14) 0.067(5) Uani 0.08(5) 1 d . U P . .
Cs6 Cs 0.44237(9) 0.00467(15) 0.69345(3) 0.0661(7) Uani 1 1 d . U . . .
Cs7 Cs 0.17447(8) 0.12869(16) 0.69487(3) 0.0691(7) Uani 1 1 d . U . . .
Cs8 Cs 0.36899(9) 0.47788(14) 0.69334(4) 0.0684(7) Uani 1 1 d . U . . .
Cs9 Cs 0.27186(11) -0.16825(15) 0.70724(3) 0.0788(8) Uani 1 1 d . U . . .
Cs10 Cs 0.32747(10) -0.02630(17) 0.79226(3) 0.0787(8) Uani 1 1 d . U . . .
Cs11 Cs 0.54324(9) 0.3058(2) 0.70550(4) 0.0856(9) Uani 1 1 d . U . . .
Cs12 Cs 0.6100(2) 0.0486(4) 0.57018(6) 0.0727(18) Uani 0.688(11) 1 d . U P . .
Cs25 Cs 0.5904(5) 0.0055(9) 0.57277(14) 0.073(3) Uani 0.312(11) 1 d . U P . .
Cs13 Cs 0.58841(13) 0.3262(3) 0.57255(5) 0.0725(15) Uani 0.710(8) 1 d . U P . .
Cs26 Cs 0.5752(4) 0.3868(9) 0.57272(13) 0.075(3) Uani 0.290(8) 1 d . U P . .
Cs14 Cs 0.35257(13) 0.4717(2) 0.56021(6) 0.1114(11) Uani 1 1 d . U . . .
Cs16 Cs 0.2500 -0.2500 0.5000 0.136(2) Uani 1 2 d S U P . .
Cs17 Cs 0.2456(3) -0.2607(3) 0.64181(7) 0.085(2) Uani 0.577(10) 1 d . U P . .
Cs27 Cs 0.2830(5) -0.2692(5) 0.64145(10) 0.089(2) Uani 0.423(10) 1 d . U P . .
Cs18 Cs 0.6324(6) 0.0569(11) 0.6416(3) 0.071(4) Uani 0.25 1 d . U P . .
Cs59 Cs 0.6191(6) 0.0328(11) 0.6431(3) 0.065(4) Uani 0.25 1 d . U P . .
Cs28 Cs 0.6113(8) 0.0044(10) 0.6440(2) 0.066(4) Uani 0.25 1 d . U P . .
Cs50 Cs 0.5808(6) -0.0243(9) 0.64166(18) 0.088(3) Uani 0.25 1 d . U P . .
Cs19 Cs 0.5737(3) 0.3899(9) 0.64083(13) 0.072(3) Uani 0.3333 1 d . U P . .
Cs29 Cs 0.5778(3) 0.4402(8) 0.63800(13) 0.078(2) Uani 0.3333 1 d . U P . .
Cs30 Cs 0.5865(4) 0.3385(8) 0.64125(14) 0.088(3) Uani 0.3333 1 d . U P . .
Cs20 Cs 0.0818(3) -0.0454(6) 0.50535(11) 0.149(4) Uani 0.597(11) 1 d . U P . .
Cs31 Cs 0.0639(9) -0.1212(16) 0.4987(4) 0.301(11) Uani 0.403(11) 1 d . U P . .
Cs21 Cs 0.4862(3) -0.2162(5) 0.51849(12) 0.235(3) Uani 1 1 d . U . . .
Cs22 Cs 0.43807(10) -0.0237(2) 0.56938(4) 0.0909(9) Uani 1 1 d . U . . .
Cs23 Cs 0.2355(3) 0.7238(3) 0.57222(7) 0.076(2) Uani 0.591(10) 1 d . U P . .
Cs32 Cs 0.2702(5) 0.7146(5) 0.57095(10) 0.076(3) Uani 0.409(10) 1 d . U P . .
Cs24 Cs 0.14781(11) 0.1086(2) 0.57172(5) 0.0958(9) Uani 1 1 d . U . . .
Cs34 Cs 0.4395(6) 0.6876(8) 0.5778(3) 0.240(6) Uani 0.5 1 d . U P . .
Cs35 Cs 0.4807(8) 0.6983(12) 0.6884(3) 0.298(8) Uani 0.5 1 d . U P . .
Cs36 Cs 0.4922(8) 0.8051(14) 0.6383(4) 0.181(7) Uani 0.25 1 d . U P . .
Cs37 Cs 0.4425(7) 0.6611(10) 0.6380(3) 0.145(5) Uani 0.25 1 d . U P . .
Si1 Si 0.2708(3) 0.2780(4) 0.57283(10) 0.0277(15) Uani 1 1 d . U . . .
Si2 Si 0.3711(3) 0.2298(5) 0.57197(10) 0.0326(16) Uani 1 1 d . U . . .
Si3 Si 0.2978(3) 0.1013(4) 0.57058(10) 0.0298(15) Uani 1 1 d . U . . .
O1 O 0.486(2) 0.732(4) 0.6152(14) 0.125(10) Uani 0.5 1 d . U P . .
O2 O 0.3650(6) 0.1423(11) 0.6904(2) 0.032(3) Uani 1 1 d . U . . .
O3 O 0.3103(6) 0.1053(11) 0.6545(2) 0.033(3) Uani 1 1 d . U . . .
O4 O 0.2811(6) 0.2759(10) 0.6541(2) 0.031(3) Uani 1 1 d . U . . .
O5 O 0.2181(7) 0.3706(11) 0.6306(3) 0.040(3) Uani 1 1 d . U . . .
O6 O 0.3787(6) 0.2328(11) 0.6539(2) 0.033(3) Uani 1 1 d . U . . .
O7 O 0.2633(6) 0.1784(11) 0.5716(2) 0.032(3) Uani 1 1 d . U . . .
O8 O 0.2381(7) 0.2447(12) 0.7257(3) 0.039(3) Uani 1 1 d . U . . .
O9 O 0.3501(7) 0.1389(12) 0.5699(3) 0.039(3) Uani 1 1 d . U . . .
O10 O 0.4056(7) 0.2361(13) 0.5919(3) 0.042(3) Uani 1 1 d . U . . .
O11 O 0.3404(6) 0.2932(11) 0.6907(2) 0.031(3) Uani 1 1 d . U . . .
O12 O 0.3267(6) 0.2911(11) 0.5753(2) 0.035(3) Uani 1 1 d . U . . .
O13 O 0.2794(6) 0.1804(11) 0.6909(2) 0.033(3) Uani 1 1 d . U . . .
O14 O 0.3602(7) 0.0451(11) 0.7247(2) 0.038(3) Uani 1 1 d . U . . .
O15 O 0.2939(7) 0.0490(11) 0.5909(2) 0.037(3) Uani 1 1 d . U . . .
O16 O 0.2479(7) 0.3136(11) 0.5930(2) 0.037(3) Uani 1 1 d . U . . .
O17 O 0.2529(7) 0.3247(12) 0.5525(2) 0.039(3) Uani 1 1 d . U . . .
O18 O 0.2655(7) 0.0859(12) 0.7251(3) 0.041(3) Uani 1 1 d . U . . .
O19 O 0.2909(7) 0.4387(12) 0.6585(3) 0.042(3) Uani 1 1 d . U . . .
O20 O 0.5122(8) 0.2129(16) 0.6619(3) 0.059(3) Uani 1 1 d . U . . .
O21 O 0.3089(7) 0.3655(11) 0.7257(3) 0.040(3) Uani 1 1 d . U . . .
O22 O 0.2246(8) 0.4882(12) 0.6629(3) 0.047(4) Uani 1 1 d . U . . .
O23 O 0.4244(7) 0.1617(11) 0.7249(3) 0.039(3) Uani 1 1 d . U . . .
O24 O 0.2228(9) -0.1401(14) 0.6074(3) 0.058(4) Uani 1 1 d . U . . .
O25 O 0.2366(8) -0.0871(13) 0.6626(3) 0.053(3) Uani 1 1 d . U . . .
O26 O 0.3214(7) 0.1107(12) 0.7593(3) 0.042(3) Uani 1 1 d . U . . .
O27 O 0.5357(8) 0.2334(18) 0.6070(3) 0.070(3) Uani 1 1 d . U . . .
O28 O 0.1943(9) 0.5204(13) 0.6077(3) 0.056(4) Uani 1 1 d . U . . .
O29 O 0.1625(7) 0.3771(13) 0.6645(3) 0.044(3) Uani 1 1 d . U . . .
O30 O 0.2858(7) 0.0521(12) 0.5498(3) 0.044(3) Uani 1 1 d . U . . .
O31 O 0.3978(7) 0.3293(12) 0.7244(3) 0.041(3) Uani 1 1 d . U . . .
O32 O 0.2489(8) 0.4760(13) 0.5416(3) 0.060(4) Uani 1 1 d . U . . .
O33 O 0.2247(7) 0.0405(12) 0.6585(3) 0.043(3) Uani 1 1 d . U . . .
O34 O 0.3895(7) 0.2299(12) 0.7596(3) 0.041(3) Uani 1 1 d . U . . .
O35 O 0.3945(7) 0.2577(13) 0.5508(3) 0.047(3) Uani 1 1 d . U . . .
O36 O 0.3658(7) 0.4080(12) 0.7625(3) 0.047(4) Uani 1 1 d . U . . .
O37 O 0.4184(7) 0.0582(13) 0.7630(3) 0.051(4) Uani 1 1 d . U . . .
O38 O 0.4537(7) 0.1364(13) 0.6578(3) 0.050(3) Uani 1 1 d . U . . .
O39 O 0.2448(7) 0.3481(11) 0.6893(2) 0.035(3) Uani 1 1 d . U . . .
O40 O 0.3499(8) -0.0731(13) 0.5994(3) 0.057(3) Uani 1 1 d . U . . .
O41 O 0.3321(7) 0.2043(11) 0.7248(2) 0.036(2) Uani 1 1 d . U . . .
O42 O 0.3190(9) -0.1281(12) 0.6630(3) 0.050(3) Uani 1 1 d . U . . .
O43 O 0.2614(8) 0.4709(13) 0.6007(3) 0.052(3) Uani 1 1 d . U . . .
O44 O 0.3635(7) -0.0278(12) 0.6586(3) 0.046(3) Uani 1 1 d . U . . .
O45 O 0.3461(9) -0.0679(15) 0.5451(3) 0.067(3) Uani 1 1 d . U . . .
O46 O 0.1865(7) 0.4160(12) 0.5722(3) 0.046(3) Uani 1 1 d . U . . .
O47 O 0.2976(7) 0.2717(12) 0.7594(3) 0.042(3) Uani 1 1 d . U . . .
O48 O 0.4897(8) 0.3662(15) 0.6624(3) 0.060(3) Uani 1 1 d . U . . .
O49 O 0.4356(8) 0.3858(15) 0.5974(3) 0.063(3) Uani 1 1 d . U . . .
O50 O 0.4170(8) 0.3836(13) 0.6577(3) 0.052(3) Uani 1 1 d . U . . .
O51 O 0.2118(8) -0.0112(13) 0.6007(3) 0.052(3) Uani 1 1 d . U . . .
O52 O 0.2985(7) 0.0039(11) 0.6891(3) 0.041(3) Uani 1 1 d . U . . .
O53 O 0.1896(7) 0.2513(13) 0.6599(3) 0.045(3) Uani 1 1 d . U . . .
O54 O 0.4795(8) 0.1432(15) 0.6008(3) 0.062(3) Uani 1 1 d . U . . .
O55 O 0.1594(8) 0.2897(13) 0.6014(3) 0.054(3) Uani 1 1 d . U . . .
O56 O 0.1274(8) 0.3763(15) 0.5382(3) 0.061(4) Uani 1 1 d . U . . .
O58 O 0.2030(9) -0.0206(14) 0.5429(3) 0.062(4) Uani 1 1 d . U . . .
O59 O 0.2074(8) 0.3519(13) 0.5154(3) 0.052(4) Uani 1 1 d . U . . .
O60 O 0.2242(8) 0.1492(13) 0.7637(3) 0.051(4) Uani 1 1 d . U . . .
O61 O 0.1657(8) 0.2699(14) 0.5481(3) 0.057(4) Uani 1 1 d . U . . .
O62 O 0.3072(10) -0.1756(14) 0.5380(3) 0.067(4) Uani 1 1 d . U . . .
O63 O 0.4846(8) 0.2784(16) 0.5707(3) 0.063(3) Uani 1 1 d . U . . .
O64 O 0.4532(7) 0.2683(14) 0.6293(3) 0.052(3) Uani 1 1 d . U . . .
O65 O 0.4336(8) 0.2593(16) 0.5130(3) 0.062(4) Uani 1 1 d . U . . .
O67 O 0.1615(9) -0.0372(15) 0.6638(4) 0.067(5) Uani 1 1 d . U . . .
O68 O 0.2738(9) -0.0361(14) 0.5134(3) 0.062(4) Uani 1 1 d . U . . .
O69 O 0.5176(8) 0.1987(18) 0.5355(3) 0.074(4) Uani 1 1 d . U . . .
O70 O 0.3177(8) 0.2822(14) 0.5234(3) 0.060(4) Uani 1 1 d . U . . .
O71 O 0.4538(8) 0.1368(16) 0.5450(3) 0.065(3) Uani 1 1 d . U . . .
O72 O 0.4394(7) 0.2645(12) 0.6887(3) 0.042(3) Uani 1 1 d . U . . .
O73 O 0.2710(8) -0.0970(12) 0.5719(3) 0.050(3) Uani 1 1 d . U . . .
O74 O 0.2195(9) -0.1454(15) 0.5361(3) 0.065(4) Uani 1 1 d . U . . .
O75 O 0.1333(8) 0.4088(15) 0.6078(3) 0.059(4) Uani 1 1 d . U . . .
O76 O 0.1755(9) 0.5052(13) 0.5336(3) 0.057(4) Uani 1 1 d . U . . .
O77 O 0.2868(7) -0.0286(12) 0.6298(3) 0.044(3) Uani 1 1 d . U . . .
O78 O 0.4382(9) 0.3942(17) 0.5407(4) 0.075(4) Uani 1 1 d . U . . .
O79 O 0.1150(9) 0.2625(17) 0.6691(4) 0.077(5) Uani 1 1 d . U . . .
O80 O 0.5063(9) 0.3816(17) 0.6051(4) 0.073(3) Uani 1 1 d . U . . .
O81 O 0.2867(9) 0.5738(14) 0.6642(3) 0.068(5) Uani 1 1 d . U . . .
O82 O 0.3113(10) -0.1788(14) 0.6067(3) 0.066(4) Uani 1 1 d . U . . .
O83 O 0.4601(10) 0.4923(18) 0.6661(5) 0.091(5) Uani 1 1 d . U . . .
O84 O 0.4133(16) -0.278(2) 0.4973(6) 0.139(9) Uani 1 1 d . U . . .
O85 O 0.1500(12) -0.090(2) 0.6091(6) 0.111(10) Uani 1 1 d . U . . .
O86 O 0.5215(9) 0.0749(17) 0.6639(4) 0.077(4) Uani 1 1 d . U . . .
O87 O 0.5101(9) 0.3503(19) 0.5332(4) 0.080(4) Uani 1 1 d . U . . .
O88 O 0.3936(10) -0.1500(15) 0.6672(4) 0.075(5) Uani 1 1 d . U . . .
O89 O 0.3486(11) -0.1989(18) 0.7687(5) 0.093(7) Uani 1 1 d . U . . .
O90 O 0.0883(10) 0.2621(19) 0.5502(5) 0.092(6) Uani 1 1 d . U . . .
O91 O 0.2560(11) 0.6053(16) 0.6087(4) 0.085(5) Uani 1 1 d . U . . .
O92 O 0.2717(10) -0.0710(16) 0.7496(4) 0.077(5) Uani 1 1 d . U . . .
O94 O 0.1424(12) -0.110(2) 0.5377(5) 0.112(6) Uani 1 1 d . U . . .
O95 O 0.3721(12) -0.1262(19) 0.7313(4) 0.098(7) Uani 1 1 d . U . . .
O96 O 0.5000 0.263(2) 0.7500 0.075(7) Uani 1 2 d S TU P . .
O97 O 0.5176(10) 0.059(2) 0.5436(4) 0.095(5) Uani 1 1 d . U . . .
O98 O 0.4376(12) -0.067(2) 0.5174(5) 0.109(5) Uani 1 1 d . U . . .
O99 O 0.2277(11) 0.6108(16) 0.5363(4) 0.090(6) Uani 1 1 d . U . . .
O100 O 0.5513(10) 0.096(2) 0.6088(4) 0.092(5) Uani 1 1 d . U . . .
O101 O 0.1104(16) 0.127(3) 0.5127(7) 0.153(11) Uani 1 1 d . U . . .
O102 O 0.6549(11) 0.201(2) 0.6015(5) 0.108(6) Uani 1 1 d . U . . .
O103 O 0.4971(11) 0.485(2) 0.5333(5) 0.103(6) Uani 1 1 d . U . . .
O105 O 0.5141(9) 0.1281(18) 0.7112(4) 0.079(4) Uani 1 1 d . U . . .
O107 O 0.3845(12) -0.1821(19) 0.5451(5) 0.099(5) Uani 1 1 d . U . . .
O108 O 0.4748(12) 0.496(2) 0.6063(5) 0.105(6) Uani 1 1 d . U . . .
O109 O 0.3856(12) -0.1897(19) 0.6088(6) 0.111(9) Uani 1 1 d . U . . .
O110 O 0.0884(11) 0.292(2) 0.6098(6) 0.111(10) Uani 1 1 d . U . . .
O111 O 0.3210(15) -0.218(2) 0.4928(5) 0.127(8) Uani 1 1 d . U . . .
O112 O 0.1743(17) -0.009(3) 0.4909(7) 0.163(10) Uani 1 1 d . U . . .
O113 O 0.467(3) 0.632(5) 0.7382(16) 0.155(19) Uani 0.5 1 d . U P . .
O114 O 0.1966(10) -0.0345(18) 0.7108(4) 0.087(4) Uani 1 1 d . U . . .
O115 O 0.253(3) 0.162(4) 0.8066(8) 0.29(4) Uani 1 1 d . . . . .
O116 O 0.3617(14) 0.557(2) 0.7431(5) 0.124(8) Uani 1 1 d . U . . .
O117 O 0.4494(18) 0.055(3) 0.4836(7) 0.090(9) Uani 0.56(6) 1 d . U . . .
O118 O 0.3608(18) -0.121(3) 0.4973(6) 0.088(9) Uani 0.59(6) 1 d . U . . .
O121 O 0.4749(13) 0.436(3) 0.7287(6) 0.074(8) Uani 0.63(6) 1 d . U . . .
O122 O 0.6550(15) 0.213(3) 0.6990(7) 0.107(12) Uani 0.68(7) 1 d . U . . .
O123 O 0.530(2) -0.134(4) 0.5700(9) 0.103(7) Uani 0.53(6) 1 d . U . . .
O124 O 0.5000 0.696(4) 0.7500 0.19(2) Uani 1 2 d S TU P . .
O125 O 0.540(2) 0.778(3) 0.6988(12) 0.155(16) Uani 0.64(8) 1 d . U . . .
C1 C 0.5004(13) 0.141(3) 0.6616(5) 0.059(4) Uani 1 1 d . U . . .
C2 C 0.2650(13) 0.5000(19) 0.6619(4) 0.046(4) Uani 1 1 d . U . . .
C3 C 0.2384(15) 0.535(2) 0.6060(5) 0.060(4) Uani 1 1 d . U . . .
C4 C 0.3436(17) -0.147(3) 0.5414(5) 0.072(4) Uani 1 1 d . U . . .
C5 C 0.2045(13) -0.026(2) 0.6620(5) 0.053(4) Uani 1 1 d . U . . .
C6 C 0.1531(12) 0.304(2) 0.6644(4) 0.048(4) Uani 1 1 d . U . . .
C7 C 0.1885(17) -0.092(3) 0.5385(6) 0.080(5) Uani 1 1 d . U . . .
C8 C 0.1290(14) 0.305(2) 0.5448(5) 0.063(5) Uani 1 1 d . U . . .
C9 C 0.4565(13) 0.417(3) 0.6616(5) 0.062(4) Uani 1 1 d . U . . .
C10 C 0.2149(15) 0.532(2) 0.5371(5) 0.060(5) Uani 1 1 d . U . . .
C11 C 0.3612(14) -0.107(2) 0.6624(4) 0.050(3) Uani 1 1 d . U . . .
C12 C 0.4960(15) 0.132(3) 0.5407(6) 0.076(4) Uani 1 1 d . U . . .
C13 C 0.3496(16) -0.144(2) 0.6050(5) 0.064(4) Uani 1 1 d . U . . .
C14 C 0.1243(13) 0.337(2) 0.6066(4) 0.054(5) Uani 1 1 d . U . . .
C15 C 0.4854(15) 0.410(3) 0.5365(6) 0.077(4) Uani 1 1 d . U . . .
C16 C 0.4715(15) 0.424(3) 0.6028(6) 0.073(4) Uani 1 1 d . U . . .
C17 C 0.5245(13) 0.162(3) 0.6059(5) 0.068(4) Uani 1 1 d . U . . .
C18 C 0.1946(14) -0.081(2) 0.6061(4) 0.055(4) Uani 1 1 d . U . . .

loop_
_atom_site_aniso_label
_atom_site_aniso_U_11
_atom_site_aniso_U_22
_atom_site_aniso_U_33
_atom_site_aniso_U_23
_atom_site_aniso_U_13
_atom_site_aniso_U_12
Nb1 0.0427(14) 0.0234(13) 0.0020(10) -0.0001(8) 0.0019(8) -0.0001(10)
Nb2 0.0465(15) 0.0328(14) 0.0076(11) -0.0004(9) -0.0028(9) -0.0019(11)
Nb3 0.0550(15) 0.0281(13) 0.0029(10) 0.0000(8) 0.0044(9) -0.0028(11)
Nb4 0.0503(15) 0.0325(14) 0.0041(10) -0.0050(9) 0.0023(9) 0.0040(11)
Nb5 0.0523(15) 0.0350(14) 0.0084(11) -0.0062(9) -0.0004(9) 0.0110(11)
Nb6 0.0732(17) 0.0215(13) 0.0024(10) -0.0010(8) 0.0046(9) -0.0048(11)
Nb7 0.0441(15) 0.0627(17) 0.0084(11) 0.0062(10) -0.0017(9) -0.0103(12)
Nb8 0.0678(17) 0.0364(15) 0.0077(11) -0.0059(9) -0.0021(10) -0.0020(12)
Nb9 0.095(2) 0.0226(14) 0.0053(11) -0.0030(9) 0.0047(11) -0.0037(13)
Nb10 0.0676(17) 0.0405(15) 0.0047(11) 0.0028(9) -0.0011(10) 0.0005(12)
Nb11 0.0638(17) 0.0417(15) 0.0077(11) -0.0080(9) -0.0054(10) 0.0230(12)
Nb12 0.0620(17) 0.0447(16) 0.0099(12) -0.0056(10) -0.0073(10) 0.0194(13)
Nb13 0.0651(17) 0.0431(16) 0.0052(11) -0.0041(9) 0.0095(10) -0.0028(12)
Nb14 0.097(2) 0.0243(14) 0.0075(12) -0.0045(9) 0.0041(11) 0.0024(13)
Nb15 0.0474(16) 0.087(2) 0.0120(12) 0.0096(12) 0.0015(10) -0.0117(14)
Nb16 0.0517(17) 0.096(2) 0.0135(13) 0.0147(12) 0.0071(11) -0.0056(15)
Cs1 0.0646(13) 0.0482(12) 0.0159(9) 0.0037(7) -0.0026(8) 0.0008(10)
Cs2 0.0663(13) 0.0505(13) 0.0157(9) 0.0020(8) 0.0073(8) 0.0053(10)
Cs3 0.0759(14) 0.0390(12) 0.0169(9) -0.0041(7) 0.0031(8) -0.0003(10)
Cs4 0.0893(17) 0.0521(14) 0.0254(11) 0.0062(9) -0.0048(10) 0.0132(11)
Cs5 0.074(3) 0.068(3) 0.023(3) 0.0041(17) -0.0046(16) 0.011(2)
Cs33 0.086(8) 0.078(7) 0.038(8) -0.004(5) 0.008(6) 0.007(5)
Cs6 0.0853(17) 0.0711(16) 0.0417(13) 0.0075(10) 0.0016(11) 0.0264(13)
Cs7 0.0728(16) 0.0875(18) 0.0483(13) -0.0118(11) 0.0182(11) -0.0224(13)
Cs8 0.1057(19) 0.0439(14) 0.0541(14) -0.0022(10) -0.0136(12) -0.0102(12)
Cs9 0.147(2) 0.0598(16) 0.0313(12) 0.0089(10) 0.0240(12) -0.0249(15)
Cs10 0.112(2) 0.0888(19) 0.0349(13) 0.0274(12) -0.0042(12) -0.0394(16)
Cs11 0.0744(17) 0.128(2) 0.0518(15) 0.0183(14) -0.0226(12) -0.0194(16)
Cs12 0.075(3) 0.095(4) 0.048(2) 0.007(2) 0.006(2) 0.045(3)
Cs25 0.078(6) 0.101(6) 0.040(4) 0.007(4) -0.005(4) 0.038(4)
Cs13 0.063(2) 0.099(4) 0.057(2) 0.002(2) 0.0153(16) -0.019(2)
Cs26 0.072(5) 0.108(5) 0.044(4) 0.006(4) 0.011(3) -0.013(4)
Cs14 0.138(3) 0.074(2) 0.122(3) 0.0379(18) 0.007(2) -0.0091(18)
Cs16 0.228(6) 0.119(4) 0.061(3) -0.055(3) 0.010(3) -0.020(4)
Cs17 0.183(6) 0.034(3) 0.038(2) -0.0007(17) 0.005(3) -0.020(3)
Cs27 0.178(6) 0.048(4) 0.039(3) -0.001(2) -0.005(4) -0.031(4)
Cs18 0.087(7) 0.094(9) 0.034(6) -0.005(5) 0.010(5) 0.040(6)
Cs59 0.070(7) 0.084(8) 0.040(8) 0.002(5) 0.006(5) 0.053(6)
Cs28 0.082(7) 0.089(8) 0.027(6) 0.003(5) 0.001(5) 0.045(6)
Cs50 0.101(7) 0.110(7) 0.054(6) -0.008(5) 0.014(5) 0.028(6)
Cs19 0.062(4) 0.114(6) 0.039(4) 0.002(4) 0.008(3) -0.031(4)
Cs29 0.079(5) 0.112(6) 0.044(4) 0.007(4) -0.003(3) -0.037(4)
Cs30 0.078(5) 0.132(6) 0.054(4) 0.008(4) 0.002(3) -0.031(4)
Cs20 0.161(6) 0.192(8) 0.095(5) 0.019(4) 0.010(4) -0.034(5)
Cs31 0.34(2) 0.268(14) 0.29(2) -0.009(12) -0.067(17) -0.101(12)
Cs21 0.273(7) 0.248(7) 0.192(6) -0.020(5) 0.105(5) 0.003(5)
Cs22 0.0891(19) 0.131(2) 0.0532(15) 0.0167(15) 0.0112(13) 0.0319(17)
Cs23 0.156(6) 0.034(3) 0.037(2) -0.0041(16) 0.003(3) -0.017(3)
Cs32 0.156(6) 0.041(4) 0.030(3) -0.002(2) 0.004(4) -0.017(4)
Cs24 0.117(2) 0.103(2) 0.0669(18) -0.0019(15) 0.0013(15) -0.0214(18)
Cs34 0.289(13) 0.171(9) 0.256(12) 0.016(8) -0.028(10) -0.024(8)
Cs35 0.379(17) 0.262(12) 0.253(13) -0.016(9) 0.008(10) -0.096(12)
Cs36 0.181(16) 0.150(11) 0.216(14) -0.005(9) 0.038(11) 0.003(10)
Cs37 0.185(10) 0.105(7) 0.148(9) 0.013(6) 0.020(7) -0.019(6)
Si1 0.051(4) 0.026(3) 0.006(3) -0.002(2) -0.002(2) 0.006(3)
Si2 0.051(4) 0.039(4) 0.008(3) 0.005(2) 0.004(2) 0.001(3)
Si3 0.057(4) 0.027(3) 0.005(3) -0.001(2) 0.003(2) 0.002(3)
O1 0.09(2) 0.097(14) 0.186(14) 0.024(10) 0.031(12) 0.017(13)
O2 0.057(5) 0.032(5) 0.008(4) 0.002(3) 0.002(3) 0.000(3)
O3 0.060(5) 0.029(4) 0.010(4) -0.002(3) 0.005(4) -0.002(3)
O4 0.053(5) 0.032(5) 0.007(4) -0.001(3) 0.001(3) 0.004(4)
O5 0.063(6) 0.043(6) 0.014(4) -0.004(3) -0.004(3) 0.012(4)
O6 0.047(4) 0.042(5) 0.010(4) 0.001(4) 0.004(3) -0.002(3)
O7 0.059(6) 0.031(4) 0.008(5) -0.004(3) 0.003(4) 0.002(4)
O8 0.061(6) 0.046(6) 0.012(5) -0.006(4) 0.010(4) 0.002(4)
O9 0.059(5) 0.045(5) 0.011(5) 0.005(4) 0.001(4) 0.001(4)
O10 0.054(5) 0.060(6) 0.011(5) 0.007(4) 0.003(3) 0.000(4)
O11 0.052(5) 0.035(5) 0.007(4) -0.002(3) 0.001(3) 0.002(4)
O12 0.053(5) 0.039(6) 0.013(6) 0.004(4) 0.003(4) 0.003(4)
O13 0.057(5) 0.035(5) 0.007(4) -0.003(3) 0.005(3) 0.000(4)
O14 0.066(6) 0.038(6) 0.010(5) 0.001(4) -0.002(4) 0.000(4)
O15 0.070(6) 0.032(4) 0.009(4) -0.003(3) 0.004(4) 0.000(4)
O16 0.061(5) 0.038(5) 0.011(5) -0.005(4) -0.001(4) 0.008(4)
O17 0.067(6) 0.043(6) 0.008(5) -0.001(4) 0.000(4) 0.013(5)
O18 0.067(6) 0.046(6) 0.010(5) -0.003(4) 0.009(4) -0.001(4)
O19 0.068(5) 0.039(5) 0.018(6) -0.003(4) 0.001(4) 0.002(4)
O20 0.058(6) 0.083(6) 0.035(7) 0.003(4) 0.001(5) 0.001(4)
O21 0.067(6) 0.041(6) 0.012(5) -0.009(4) -0.002(4) 0.004(4)
O22 0.080(6) 0.041(6) 0.021(8) -0.008(5) 0.006(5) 0.011(4)
O23 0.059(5) 0.041(6) 0.015(5) 0.006(4) -0.004(4) 0.001(4)
O24 0.111(6) 0.047(7) 0.017(7) -0.006(5) 0.010(5) -0.019(5)
O25 0.090(6) 0.045(6) 0.025(6) 0.000(4) 0.006(4) -0.017(4)
O26 0.070(6) 0.048(6) 0.010(6) -0.001(4) 0.006(4) -0.004(4)
O27 0.062(6) 0.110(6) 0.038(7) 0.010(4) 0.004(5) -0.002(4)
O28 0.102(7) 0.045(6) 0.019(8) -0.004(5) -0.009(6) 0.017(5)
O29 0.057(6) 0.057(6) 0.017(8) -0.010(5) 0.001(5) 0.008(4)
O30 0.083(7) 0.040(5) 0.008(5) -0.003(4) 0.002(4) -0.001(4)
O31 0.063(6) 0.044(6) 0.016(5) -0.006(4) -0.002(4) -0.005(4)
O32 0.093(7) 0.050(6) 0.037(9) -0.001(5) -0.001(5) 0.008(5)
O33 0.070(5) 0.042(5) 0.017(5) -0.004(4) 0.005(4) -0.009(4)
O34 0.064(7) 0.043(5) 0.016(6) -0.001(4) -0.001(5) -0.002(4)
O35 0.060(5) 0.069(6) 0.011(5) 0.012(4) 0.004(4) -0.003(4)
O36 0.080(11) 0.048(7) 0.013(7) -0.007(5) -0.003(7) -0.005(6)
O37 0.076(8) 0.054(8) 0.021(7) 0.009(6) -0.009(6) 0.001(6)
O38 0.064(5) 0.062(5) 0.023(5) 0.002(4) 0.004(4) 0.004(4)
O39 0.062(6) 0.036(6) 0.006(5) -0.007(4) -0.003(4) 0.008(5)
O40 0.094(6) 0.049(5) 0.029(6) 0.000(4) 0.004(4) 0.006(4)
O41 0.060(5) 0.036(5) 0.011(4) -0.002(3) 0.002(3) -0.001(3)
O42 0.097(6) 0.035(6) 0.019(6) 0.001(4) 0.009(4) 0.001(4)
O43 0.082(6) 0.044(5) 0.028(7) -0.001(4) -0.010(5) 0.005(4)
O44 0.079(5) 0.041(5) 0.018(5) 0.001(4) 0.005(4) 0.005(4)
O45 0.107(6) 0.065(6) 0.030(7) 0.001(4) 0.004(5) 0.009(4)
O46 0.068(7) 0.050(7) 0.019(4) -0.007(4) -0.004(4) 0.021(5)
O47 0.068(6) 0.046(6) 0.012(6) -0.005(4) 0.003(4) -0.001(5)
O48 0.064(6) 0.075(6) 0.042(6) 0.006(4) -0.002(4) -0.020(4)
O49 0.070(5) 0.085(6) 0.035(6) 0.008(4) 0.008(4) -0.011(4)
O50 0.066(5) 0.062(5) 0.026(6) 0.008(4) -0.003(4) -0.009(4)
O51 0.089(6) 0.045(5) 0.024(6) -0.010(4) 0.006(4) -0.010(4)
O52 0.078(6) 0.035(5) 0.011(4) -0.004(4) 0.004(4) -0.005(4)
O53 0.064(5) 0.050(5) 0.022(5) -0.007(4) 0.002(4) 0.000(4)
O54 0.066(5) 0.088(6) 0.033(6) 0.013(4) 0.008(4) 0.005(4)
O55 0.070(6) 0.063(6) 0.027(6) -0.004(4) -0.003(4) 0.006(4)
O56 0.073(7) 0.074(7) 0.035(9) -0.007(6) -0.005(5) 0.012(5)
O58 0.103(6) 0.061(7) 0.023(8) 0.003(5) 0.005(5) -0.006(5)
O59 0.081(8) 0.055(8) 0.019(6) -0.005(5) -0.008(5) 0.014(6)
O60 0.077(8) 0.065(10) 0.013(7) -0.006(6) 0.015(6) -0.009(7)
O61 0.079(7) 0.061(6) 0.029(8) -0.010(5) -0.003(5) 0.006(5)
O62 0.121(7) 0.046(7) 0.035(9) -0.006(6) 0.007(5) 0.012(5)
O63 0.061(7) 0.100(7) 0.027(5) 0.010(4) 0.005(4) -0.009(5)
O64 0.060(5) 0.076(6) 0.021(4) 0.009(4) 0.005(3) -0.007(4)
O65 0.069(8) 0.092(8) 0.025(6) 0.015(5) 0.003(5) -0.001(6)
O67 0.082(6) 0.068(9) 0.053(10) -0.005(7) 0.007(5) -0.020(5)
O68 0.106(8) 0.065(7) 0.015(5) -0.003(5) 0.001(5) -0.004(5)
O69 0.072(7) 0.115(7) 0.036(8) 0.009(5) 0.004(5) 0.006(5)
O70 0.076(8) 0.075(9) 0.028(8) 0.009(6) -0.005(6) 0.005(6)
O71 0.075(6) 0.095(6) 0.026(7) 0.008(5) 0.002(4) 0.007(4)
O72 0.056(5) 0.055(6) 0.016(5) 0.002(4) 0.002(4) -0.009(4)
O73 0.108(7) 0.027(7) 0.016(4) -0.003(4) 0.006(4) -0.007(5)
O74 0.119(7) 0.063(7) 0.014(8) -0.006(6) 0.002(5) -0.017(5)
O75 0.073(7) 0.075(7) 0.028(9) -0.002(6) -0.002(6) 0.018(5)
O76 0.096(8) 0.052(6) 0.023(8) -0.006(5) -0.002(6) 0.021(5)
O77 0.085(6) 0.035(5) 0.013(4) -0.002(3) 0.005(3) -0.004(4)
O78 0.082(7) 0.094(7) 0.048(9) 0.017(5) 0.000(5) -0.011(5)
O79 0.075(7) 0.082(9) 0.074(12) -0.005(8) 0.010(6) -0.007(5)
O80 0.075(6) 0.101(6) 0.044(6) 0.006(5) 0.006(4) -0.022(4)
O81 0.114(9) 0.050(6) 0.040(10) -0.003(5) -0.002(7) -0.001(5)
O82 0.122(7) 0.043(6) 0.033(7) 0.004(5) 0.004(5) 0.008(5)
O83 0.097(9) 0.082(6) 0.094(10) 0.001(5) 0.008(7) -0.019(5)
O84 0.22(2) 0.117(19) 0.089(16) 0.010(13) 0.097(14) 0.026(15)
O85 0.108(8) 0.088(16) 0.14(3) -0.018(14) 0.032(9) -0.024(7)
O86 0.084(7) 0.088(7) 0.059(9) 0.006(6) 0.012(6) 0.022(5)
O87 0.078(7) 0.113(7) 0.049(7) 0.015(5) 0.009(5) -0.014(5)
O88 0.107(8) 0.059(7) 0.059(11) 0.004(6) 0.002(7) 0.018(5)
O89 0.115(17) 0.085(11) 0.078(17) 0.015(10) 0.009(13) -0.023(10)
O90 0.092(8) 0.108(11) 0.075(13) 0.011(10) -0.002(7) -0.006(7)
O91 0.149(13) 0.052(7) 0.052(10) -0.003(6) -0.011(8) -0.007(7)
O92 0.121(11) 0.069(10) 0.042(8) 0.003(7) 0.006(7) -0.027(8)
O94 0.124(8) 0.116(13) 0.099(14) -0.013(10) 0.018(7) -0.025(7)
O95 0.137(13) 0.093(16) 0.062(12) 0.013(10) -0.003(9) 0.007(11)
O96 0.070(15) 0.109(17) 0.045(9) 0.000 -0.007(8) 0.000
O97 0.097(8) 0.121(7) 0.067(9) 0.013(6) 0.004(6) 0.025(6)
O98 0.130(9) 0.124(8) 0.076(9) -0.006(6) 0.022(7) 0.009(6)
O99 0.156(14) 0.055(7) 0.058(10) -0.008(6) -0.008(9) 0.003(7)
O100 0.093(9) 0.125(8) 0.057(8) 0.013(6) 0.005(6) 0.033(7)
O101 0.18(2) 0.167(15) 0.109(18) 0.022(12) -0.032(16) -0.022(13)
O102 0.110(9) 0.137(10) 0.075(10) 0.010(8) 0.001(7) 0.006(7)
O103 0.109(13) 0.116(8) 0.085(12) 0.020(7) 0.010(9) -0.020(7)
O105 0.083(7) 0.104(9) 0.051(7) 0.005(6) 0.001(5) 0.005(6)
O107 0.128(8) 0.096(9) 0.074(12) 0.004(7) 0.008(6) 0.025(6)
O108 0.114(11) 0.105(7) 0.098(11) 0.003(6) 0.004(8) -0.020(6)
O109 0.132(9) 0.080(12) 0.12(2) 0.019(13) 0.002(9) 0.029(8)
O110 0.092(9) 0.112(14) 0.13(3) -0.002(13) 0.023(12) -0.006(9)
O111 0.208(15) 0.121(18) 0.052(13) -0.026(12) 0.017(11) 0.013(12)
O112 0.208(18) 0.18(2) 0.097(16) 0.009(14) 0.003(12) -0.036(15)
O113 0.15(5) 0.12(3) 0.188(19) -0.012(16) 0.013(18) 0.03(3)
O114 0.117(9) 0.089(8) 0.057(8) -0.001(6) 0.018(6) -0.022(6)
O115 0.58(14) 0.22(6) 0.08(4) 0.01(4) 0.05(6) -0.04(7)
O116 0.19(2) 0.084(11) 0.095(12) -0.019(9) -0.016(11) -0.005(10)
O117 0.107(16) 0.113(14) 0.051(12) -0.008(9) 0.019(11) 0.007(10)
O118 0.129(14) 0.098(14) 0.039(15) -0.003(11) 0.016(10) 0.008(10)
O121 0.059(16) 0.095(13) 0.066(13) -0.010(9) -0.014(10) -0.021(10)
O122 0.084(12) 0.18(3) 0.060(18) 0.007(16) 0.000(10) 0.006(11)
O123 0.110(11) 0.115(10) 0.085(14) 0.006(8) 0.016(9) 0.028(7)
O124 0.21(5) 0.15(4) 0.22(3) 0.000 -0.01(3) 0.000
O125 0.19(3) 0.09(3) 0.19(2) -0.030(18) 0.041(18) 0.06(2)
C1 0.063(5) 0.078(6) 0.036(8) 0.003(4) 0.003(4) 0.006(4)
C2 0.080(6) 0.043(5) 0.014(8) -0.002(5) 0.003(5) 0.008(4)
C3 0.101(8) 0.047(6) 0.030(9) -0.001(5) -0.011(6) 0.011(5)
C4 0.119(6) 0.065(6) 0.031(10) -0.001(5) 0.010(5) 0.011(4)
C5 0.084(5) 0.049(6) 0.026(8) -0.001(5) 0.007(4) -0.016(4)
C6 0.065(6) 0.060(6) 0.020(9) -0.011(5) 0.000(5) 0.003(4)
C7 0.121(6) 0.070(8) 0.049(12) -0.008(7) 0.011(6) -0.016(5)
C8 0.081(7) 0.073(7) 0.035(10) -0.008(6) -0.004(5) 0.009(5)
C9 0.070(6) 0.077(5) 0.037(8) 0.009(4) -0.002(5) -0.016(4)
C10 0.100(8) 0.051(6) 0.030(10) -0.008(5) -0.002(6) 0.015(5)
C11 0.094(6) 0.040(5) 0.016(7) 0.001(4) 0.010(4) 0.006(4)
C12 0.076(6) 0.111(6) 0.042(10) 0.010(5) 0.004(5) 0.010(4)
C13 0.115(7) 0.047(7) 0.031(9) -0.001(5) 0.004(5) 0.008(5)
C14 0.072(6) 0.075(7) 0.014(10) 0.001(6) -0.008(6) 0.014(5)
C15 0.083(8) 0.107(7) 0.041(9) 0.014(5) 0.002(6) -0.013(5)
C16 0.076(6) 0.098(6) 0.046(8) 0.010(5) 0.008(5) -0.020(4)
C17 0.061(6) 0.103(6) 0.040(9) 0.012(5) 0.008(5) 0.006(4)
C18 0.105(6) 0.048(7) 0.013(10) -0.015(6) 0.009(5) -0.019(5)

_geom_special_details            
;
 All esds (except the esd in the dihedral angle between two l.s. planes)
 are estimated using the full covariance matrix.  The cell esds are taken
 into account individually in the estimation of esds in distances, angles
 and torsion angles; correlations between esds in cell parameters are only
 used when they are defined by crystal symmetry.  An approximate (isotropic)
 treatment of cell esds is used for estimating esds involving l.s. planes.
;
loop_
_geom_bond_atom_site_label_1
_geom_bond_atom_site_label_2
_geom_bond_distance
_geom_bond_site_symmetry_2
_geom_bond_publ_flag
Nb1 Nb2 3.248(3) . ?
Nb1 Nb3 3.245(3) . ?
Nb1 Nb4 3.248(3) . ?
Nb1 Cs1 4.130(3) . ?
Nb1 Cs2 4.114(3) . ?
Nb1 Cs3 4.099(3) . ?
Nb1 O2 2.125(17) . ?
Nb1 O3 1.871(17) . ?
Nb1 O4 1.898(17) . ?
Nb1 O6 1.867(18) . ?
Nb1 O11 2.141(16) . ?
Nb1 O13 2.113(17) . ?
Nb2 Nb8 3.309(3) . ?
Nb2 Nb10 3.322(3) . ?
Nb2 Cs6 4.123(3) . ?
Nb2 Cs8 4.093(3) . ?
Nb2 Cs11 4.389(3) . ?
Nb2 O2 2.051(17) . ?
Nb2 O11 2.076(17) . ?
Nb2 O23 1.895(17) . ?
Nb2 O31 1.918(18) . ?
Nb2 O41 2.315(19) . ?
Nb2 O72 1.787(19) . ?
Nb3 Nb10 3.312(3) . ?
Nb3 Nb13 3.324(3) . ?
Nb3 Cs6 4.099(3) . ?
Nb3 Cs7 4.086(3) . ?
Nb3 Cs9 4.348(3) . ?
Nb3 O2 2.080(18) . ?
Nb3 O13 2.050(17) . ?
Nb3 O14 1.900(18) . ?
Nb3 O18 1.864(18) . ?
Nb3 O41 2.299(18) . ?
Nb3 O52 1.826(18) . ?
Nb4 Nb8 3.320(3) . ?
Nb4 Nb13 3.304(3) . ?
Nb4 Cs7 4.101(3) . ?
Nb4 Cs8 4.102(3) . ?
Nb4 Cs10 4.345(3) 4_556 ?
Nb4 O8 1.934(18) . ?
Nb4 O11 2.047(18) . ?
Nb4 O13 2.073(17) . ?
Nb4 O21 1.896(17) . ?
Nb4 O39 1.802(17) . ?
Nb4 O41 2.305(18) . ?
Nb5 Cs1 4.065(3) . ?
Nb5 Cs3 4.024(3) . ?
Nb5 Cs10 4.226(3) 4_556 ?
Nb5 O4 1.991(17) . ?
Nb5 O5 1.774(17) . ?
Nb5 O19 2.12(2) . ?
Nb5 O22 2.134(19) . ?
Nb5 O29 2.10(2) . ?
Nb5 O39 2.131(16) . ?
Nb5 O53 2.18(2) . ?
Nb5 C2 2.48(3) . ?
Nb5 C6 2.52(3) . ?
Nb6 Cs2 4.017(3) . ?
Nb6 Cs3 4.035(3) . ?
Nb6 Cs9 4.228(3) . ?
Nb6 O3 2.014(18) . ?
Nb6 O25 2.06(2) . ?
Nb6 O33 2.15(2) . ?
Nb6 O42 2.06(2) . ?
Nb6 O44 2.06(2) . ?
Nb6 O52 2.137(17) . ?
Nb6 O77 1.778(17) . ?
Nb6 C5 2.58(4) . ?
Nb6 C11 2.52(4) . ?
Nb7 Cs1 4.065(3) . ?
Nb7 Cs2 4.036(3) . ?
Nb7 Cs11 4.240(3) . ?
Nb7 O6 2.023(18) . ?
Nb7 O20 2.09(2) . ?
Nb7 O38 2.11(2) . ?
Nb7 O48 2.11(2) . ?
Nb7 O50 2.13(2) . ?
Nb7 O64 1.761(19) . ?
Nb7 O72 2.169(17) . ?
Nb7 C1 2.57(4) . ?
Nb7 C9 2.53(4) . ?
Nb8 Nb10 3.348(4) . ?
Nb8 Nb13 3.349(4) . ?
Nb8 Cs8 4.430(3) . ?
Nb8 Cs11 4.217(3) 2_656 ?
Nb8 O21 2.006(18) . ?
Nb8 O31 2.042(19) . ?
Nb8 O34 1.958(19) . ?
Nb8 O36 1.788(19) . ?
Nb8 O41 2.451(17) . ?
Nb8 O47 1.96(2) . ?
Nb9 Cs2 4.252(3) . ?
Nb9 Cs23 4.008(5) 1_545 ?
Nb9 Cs32 4.008(8) 1_545 ?
Nb9 O15 1.970(18) . ?
Nb9 O24 2.14(2) . ?
Nb9 O40 2.05(2) . ?
Nb9 O51 2.14(2) . ?
Nb9 O73 1.776(18) . ?
Nb9 O77 2.188(17) . ?
Nb9 O82 2.15(2) . ?
Nb9 C13 2.45(4) . ?
Nb9 C18 2.52(4) . ?
Nb10 Nb13 3.346(4) . ?
Nb10 Cs6 4.422(3) . ?
Nb10 Cs10 4.177(3) . ?
Nb10 O14 2.019(17) . ?
Nb10 O23 2.043(19) . ?
Nb10 O26 1.97(2) . ?
Nb10 O34 1.953(19) . ?
Nb10 O37 1.761(19) . ?
Nb10 O41 2.438(18) . ?
Nb11 Cs3 4.236(3) . ?
Nb11 Cs12 4.018(5) 3_455 ?
Nb11 Cs25 3.973(10) 3_455 ?
Nb11 O5 2.184(17) . ?
Nb11 O16 1.941(18) . ?
Nb11 O28 2.14(2) . ?
Nb11 O43 2.12(2) . ?
Nb11 O46 1.779(18) . ?
Nb11 O55 2.13(2) . ?
Nb11 O75 2.09(2) . ?
Nb11 C3 2.56(4) . ?
Nb11 C14 2.50(4) . ?
Nb12 Cs4 4.065(3) 7_556 ?
Nb12 Cs5 4.106(6) 7_556 ?
Nb12 Cs33 4.00(7) 7_556 ?
Nb12 O17 1.973(18) . ?
Nb12 O32 2.09(2) . ?
Nb12 O46 2.249(18) . ?
Nb12 O56 2.07(2) . ?
Nb12 O59 1.690(19) . ?
Nb12 O61 2.16(2) . ?
Nb12 O76 2.15(2) . ?
Nb12 C8 2.42(4) . ?
Nb12 C10 2.49(4) . ?
Nb13 Cs7 4.409(3) . ?
Nb13 Cs9 4.133(3) 4_556 ?
Nb13 O8 2.045(19) . ?
Nb13 O18 2.074(18) . ?
Nb13 O26 1.92(2) . ?
Nb13 O41 2.430(18) . ?
Nb13 O47 1.916(19) . ?
Nb13 O60 1.78(2) . ?
Nb14 Cs4 4.014(3) 7_556 ?
Nb14 Cs5 3.990(6) . ?
Nb14 Cs16 4.059(2) . ?
Nb14 O30 1.988(19) . ?
Nb14 O45 2.12(3) . ?
Nb14 O58 2.16(3) . ?
Nb14 O62 2.13(2) . ?
Nb14 O68 1.72(2) . ?
Nb14 O73 2.248(18) . ?
Nb14 O74 2.10(2) . ?
Nb14 C4 2.47(5) . ?
Nb14 C7 2.51(5) . ?
Nb15 Cs2 4.249(3) . ?
Nb15 Cs13 3.938(4) . ?
Nb15 Cs26 3.955(10) . ?
Nb15 O10 1.95(2) . ?
Nb15 O27 2.10(2) . ?
Nb15 O49 2.08(3) . ?
Nb15 O54 2.16(2) . ?
Nb15 O63 1.79(2) . ?
Nb15 O64 2.200(19) . ?
Nb15 O80 2.12(3) . ?
Nb15 C16 2.50(5) . ?
Nb15 C17 2.47(4) . ?
Nb16 Cs5 4.035(6) . ?
Nb16 Cs33 4.20(8) . ?
Nb16 Cs21 4.218(7) 5_656 ?
Nb16 O35 1.99(2) . ?
Nb16 O63 2.26(2) . ?
Nb16 O65 1.75(2) . ?
Nb16 O69 2.12(3) . ?
Nb16 O71 2.18(3) . ?
Nb16 O78 2.14(3) . ?
Nb16 O87 2.11(3) . ?
Nb16 C12 2.50(5) . ?
Nb16 C15 2.49(5) . ?
Cs1 Si1 4.048(7) . ?
Cs1 O4 3.278(17) . ?
Cs1 O5 3.70(2) . ?
Cs1 O6 3.265(17) . ?
Cs1 O10 3.501(19) . ?
Cs1 O12 3.320(17) . ?
Cs1 O16 3.406(18) . ?
Cs1 O19 3.114(19) . ?
Cs1 O43 3.12(2) . ?
Cs1 O49 3.14(2) . ?
Cs1 O50 3.12(2) . ?
Cs1 O64 3.61(2) . ?
Cs2 O3 3.233(17) . ?
Cs2 O6 3.270(18) . ?
Cs2 O9 3.660(16) . ?
Cs2 O10 3.239(19) . ?
Cs2 O15 3.403(18) . ?
Cs2 O38 3.06(2) . ?
Cs2 O40 3.12(2) . ?
Cs2 O44 3.125(19) . ?
Cs2 O54 3.14(2) . ?
Cs2 O64 3.58(2) . ?
Cs2 O77 3.54(2) . ?
Cs3 Cs24 3.994(3) . ?
Cs3 O3 3.278(18) . ?
Cs3 O4 3.218(17) . ?
Cs3 O5 3.527(19) . ?
Cs3 O7 3.553(16) . ?
Cs3 O15 3.407(18) . ?
Cs3 O16 3.265(19) . ?
Cs3 O33 3.056(18) . ?
Cs3 O51 3.12(2) . ?
Cs3 O53 3.119(19) . ?
Cs3 O55 3.15(2) . ?
Cs3 O77 3.55(2) . ?
Cs4 O7 3.688(16) 7_556 ?
Cs4 O17 3.706(18) 7_556 ?
Cs4 O30 3.212(19) 7_556 ?
Cs4 O58 3.29(2) 7_556 ?
Cs4 O59 3.28(2) 7_556 ?
Cs4 O59 3.13(2) . ?
Cs4 O61 3.18(2) 7_556 ?
Cs4 O68 3.48(2) 7_556 ?
Cs4 O70 3.08(2) . ?
Cs4 O70 3.56(2) 7_556 ?
Cs4 O101 3.16(4) 7_556 ?
Cs4 O112 3.41(5) 7_556 ?
Cs5 O9 3.61(2) . ?
Cs5 O30 3.32(2) . ?
Cs5 O35 3.55(2) . ?
Cs5 O45 3.29(2) . ?
Cs5 O56 3.65(2) 7_556 ?
Cs5 O59 3.08(2) 7_556 ?
Cs5 O65 3.34(2) . ?
Cs5 O68 3.42(2) . ?
Cs5 O70 3.43(3) . ?
Cs5 O71 3.12(2) . ?
Cs5 O98 3.32(4) . ?
Cs5 O117 3.36(5) . ?
Cs33 Nb12 4.00(7) 7_556 ?
Cs33 O30 3.66(10) . ?
Cs33 O45 3.32(7) . ?
Cs33 O56 3.39(8) 7_556 ?
Cs33 O59 3.15(7) 7_556 ?
Cs33 O65 3.43(8) . ?
Cs33 O68 3.46(7) . ?
Cs33 O71 3.20(8) . ?
Cs33 O76 3.55(9) 7_556 ?
Cs33 O98 2.97(11) . ?
Cs33 O117 2.93(12) . ?
Cs33 O118 3.40(11) . ?
Cs6 O2 3.168(18) . ?
Cs6 O14 3.264(19) . ?
Cs6 O23 3.347(19) . ?
Cs6 O38 3.20(2) . ?
Cs6 O44 3.20(2) . ?
Cs6 O86 3.26(3) . ?
Cs6 O88 3.33(3) . ?
Cs6 O105 3.08(3) . ?
Cs6 C1 3.52(4) . ?
Cs6 C11 3.54(4) . ?
Cs7 O8 3.275(19) . ?
Cs7 O13 3.163(18) . ?
Cs7 O18 3.294(19) . ?
Cs7 O33 3.184(18) . ?
Cs7 O53 3.09(2) . ?
Cs7 O67 3.40(2) . ?
Cs7 O79 3.21(3) . ?
Cs7 O89 3.77(3) 4_556 ?
Cs7 O114 2.92(3) . ?
Cs7 C5 3.45(3) . ?
Cs7 C6 3.54(3) . ?
Cs8 O11 3.131(18) . ?
Cs8 O19 3.200(19) . ?
Cs8 O21 3.344(19) . ?
Cs8 O31 3.252(19) . ?
Cs8 O50 3.16(2) . ?
Cs8 O81 3.37(2) . ?
Cs8 O83 3.25(3) . ?
Cs8 O116 3.52(3) . ?
Cs8 C2 3.58(3) . ?
Cs8 C9 3.48(4) . ?
Cs9 Nb13 4.133(3) 4_546 ?
Cs9 O25 3.33(2) . ?
Cs9 O42 3.32(2) . ?
Cs9 O47 3.180(19) 4_546 ?
Cs9 O52 3.161(19) . ?
Cs9 O60 3.54(2) 4_546 ?
Cs9 O92 3.20(2) . ?
Cs9 O95 3.31(3) . ?
Cs9 O114 3.10(3) . ?
Cs9 O115 3.00(7) 4_546 ?
Cs10 Nb4 4.346(3) 4_546 ?
Cs10 Nb5 4.226(3) 4_546 ?
Cs10 Cs18 4.638(17) 2_656 ?
Cs10 Cs59 4.55(2) 2_656 ?
Cs10 O22 3.36(2) 4_546 ?
Cs10 O26 3.110(19) . ?
Cs10 O29 3.242(18) 4_546 ?
Cs10 O37 3.59(2) . ?
Cs10 O39 3.199(18) 4_546 ?
Cs10 O89 3.28(3) . ?
Cs10 O92 3.24(2) . ?
Cs11 Nb8 4.217(3) 2_656 ?
Cs11 O20 3.32(2) . ?
Cs11 O34 3.186(18) 2_656 ?
Cs11 O36 3.68(2) 2_656 ?
Cs11 O48 3.31(2) . ?
Cs11 O72 3.214(19) . ?
Cs11 O96 3.293(9) . ?
Cs11 O105 3.05(3) . ?
Cs11 O121 3.32(4) . ?
Cs11 O122 3.60(5) . ?
Cs12 Nb11 4.018(5) 3_545 ?
Cs12 Cs25 0.924(12) . ?
Cs12 O28 3.41(2) 3_545 ?
Cs12 O46 3.089(19) 3_545 ?
Cs12 O56 3.56(2) 3_545 ?
Cs12 O75 3.40(2) 3_545 ?
Cs12 O76 3.20(2) 3_545 ?
Cs12 O97 3.12(3) . ?
Cs12 O100 3.20(3) . ?
Cs12 O102 3.44(4) . ?
Cs12 O123 3.78(7) . ?
Cs12 C10 3.80(4) 3_545 ?
Cs25 Nb11 3.972(10) 3_545 ?
Cs25 O28 3.70(2) 3_545 ?
Cs25 O46 3.13(2) 3_545 ?
Cs25 O56 3.31(2) 3_545 ?
Cs25 O75 3.01(2) 3_545 ?
Cs25 O76 3.63(3) 3_545 ?
Cs25 O97 2.91(3) . ?
Cs25 O100 3.04(3) . ?
Cs25 O123 2.87(7) . ?
Cs25 C14 3.65(4) 3_545 ?
Cs25 C17 3.89(4) . ?
Cs13 Cs26 1.062(12) . ?
Cs13 Cs30 4.507(10) . ?
Cs13 O27 3.16(2) . ?
Cs13 O63 3.09(2) . ?
Cs13 O69 3.74(3) . ?
Cs13 O80 3.38(3) . ?
Cs13 O85 3.23(4) 3 ?
Cs13 O87 3.38(3) . ?
Cs13 O94 3.00(3) 3 ?
Cs13 O102 3.34(3) . ?
Cs26 Cs24 4.186(13) 3 ?
Cs26 O27 3.59(3) . ?
Cs26 O63 3.15(3) . ?
Cs26 O80 2.97(3) . ?
Cs26 O85 3.17(4) 3 ?
Cs26 O87 3.19(3) . ?
Cs26 O94 3.06(4) 3 ?
Cs26 O103 3.72(3) . ?
Cs26 C15 3.46(4) . ?
Cs26 C16 3.70(4) . ?
Cs14 Cs32 4.693(11) . ?
Cs14 Cs34 4.450(15) . ?
Cs14 Si1 4.053(8) . ?
Cs14 Si2 4.059(8) . ?
Cs14 O12 3.211(18) . ?
Cs14 O17 3.76(2) . ?
Cs14 O32 3.18(2) . ?
Cs14 O35 3.76(2) . ?
Cs14 O49 3.62(2) . ?
Cs14 O78 3.10(3) . ?
Cs14 O112 3.46(4) 7_556 ?
Cs16 Nb14 4.059(2) 7_546 ?
Cs16 O62 3.17(3) . ?
Cs16 O62 3.17(3) 7_546 ?
Cs16 O68 3.66(2) . ?
Cs16 O68 3.66(2) 7_546 ?
Cs16 O74 3.08(2) . ?
Cs16 O74 3.08(2) 7_546 ?
Cs16 O99 3.37(3) 1_545 ?
Cs16 O99 3.37(3) 7_556 ?
Cs16 O111 2.19(4) . ?
Cs16 O111 2.19(4) 7_546 ?
Cs17 Cs27 1.088(10) . ?
Cs17 Cs23 4.561(7) 1_545 ?
Cs17 O24 3.04(2) . ?
Cs17 O25 3.16(2) . ?
Cs17 O42 3.29(2) . ?
Cs17 O81 3.27(2) 1_545 ?
Cs17 O82 3.32(3) . ?
Cs17 O91 3.10(3) 1_545 ?
Cs17 O102 3.69(3) 3_445 ?
Cs17 O115 3.61(6) 4_546 ?
Cs27 Cs32 4.623(10) 1_545 ?
Cs27 O24 3.48(3) . ?
Cs27 O25 3.57(2) . ?
Cs27 O42 2.87(2) . ?
Cs27 O81 2.96(2) 1_545 ?
Cs27 O82 2.86(2) . ?
Cs27 O91 3.04(3) 1_545 ?
Cs27 C11 3.70(4) . ?
Cs27 C13 3.74(4) . ?
Cs18 Nb5 4.399(19) 3_545 ?
Cs18 Nb11 4.402(19) 3_545 ?
Cs18 Cs59 0.56(2) . ?
Cs18 Cs28 1.06(2) . ?
Cs18 Cs50 1.99(2) . ?
Cs18 O22 3.16(3) 3_545 ?
Cs18 O28 2.97(3) 3_545 ?
Cs18 O29 3.39(3) 3_545 ?
Cs18 O75 3.28(3) 3_545 ?
Cs18 O86 3.58(3) . ?
Cs18 O100 3.17(3) . ?
Cs18 O102 3.61(4) . ?
Cs59 Nb5 4.37(2) 3_545 ?
Cs59 Nb11 4.449(19) 3_545 ?
Cs59 Cs28 0.52(2) . ?
Cs59 Cs50 1.45(2) . ?
Cs59 O22 3.34(3) 3_545 ?
Cs59 O28 3.24(3) 3_545 ?
Cs59 O29 3.14(3) 3_545 ?
Cs59 O75 3.11(3) 3_545 ?
Cs59 O86 3.26(3) . ?
Cs59 O100 3.09(3) . ?
Cs59 C14 4.00(4) 3_545 ?
Cs28 Cs36 4.74(3) 1_545 ?
Cs28 O29 2.85(3) 3_545 ?
Cs28 O75 2.93(3) 3_545 ?
Cs28 O86 3.17(3) . ?
Cs28 O100 3.20(3) . ?
Cs28 O110 4.16(4) 3_545 ?
Cs28 C1 4.10(4) . ?
Cs28 C6 3.71(4) 3_545 ?
Cs28 C14 3.70(4) 3_545 ?
Cs50 Cs36 3.78(3) 1_545 ?
Cs50 O29 3.18(2) 3_545 ?
Cs50 O75 2.95(2) 3_545 ?
Cs50 O86 2.81(3) . ?
Cs50 O100 3.01(3) . ?
Cs50 O110 3.66(4) 3_545 ?
Cs50 C1 3.82(4) . ?
Cs50 C6 3.76(4) 3_545 ?
Cs50 C14 3.50(4) 3_545 ?
Cs19 Cs29 0.852(12) . ?
Cs19 Cs30 0.916(13) . ?
Cs19 O20 3.69(3) . ?
Cs19 O27 3.53(3) . ?
Cs19 O48 2.88(2) . ?
Cs19 O67 3.12(3) 3 ?
Cs19 O80 2.98(3) . ?
Cs19 O85 3.11(4) 3 ?
Cs19 C9 3.72(4) . ?
Cs19 C16 3.82(4) . ?
Cs29 Cs30 1.693(17) . ?
Cs29 Cs37 5.31(2) . ?
Cs29 O48 3.29(2) . ?
Cs29 O67 2.91(3) 3 ?
Cs29 O80 3.07(3) . ?
Cs29 O85 2.91(4) 3 ?
Cs29 O108 3.66(3) . ?
Cs29 C16 3.76(4) . ?
Cs30 O20 3.30(3) . ?
Cs30 O27 3.14(3) . ?
Cs30 O48 3.20(3) . ?
Cs30 O67 3.27(3) 3 ?
Cs30 O80 3.31(3) . ?
Cs30 O85 3.08(4) 3 ?
Cs20 Cs26 4.561(11) 3_445 ?
Cs20 Cs31 1.40(2) . ?
Cs20 Cs21 4.603(12) 7_546 ?
Cs20 O84 2.90(4) 7_546 ?
Cs20 O87 3.29(3) 3_445 ?
Cs20 O94 2.89(4) . ?
Cs20 O101 2.97(5) . ?
Cs20 O103 3.47(3) 7_556 ?
Cs20 O103 3.15(3) 3_445 ?
Cs20 O112 2.93(5) . ?
Cs20 C7 3.77(5) . ?
Cs20 C15 3.59(4) 3_445 ?
Cs31 Nb16 4.51(3) 3_445 ?
Cs31 Cs13 4.93(3) 3_445 ?
Cs31 Cs26 4.84(3) 3_445 ?
Cs31 Cs21 3.21(2) 7_546 ?
Cs31 O84 1.79(4) 7_546 ?
Cs31 O87 2.83(4) 3_445 ?
Cs31 O94 3.34(4) . ?
Cs31 O103 3.48(4) 7_556 ?
Cs31 O103 3.50(5) 3_445 ?
Cs31 O112 3.73(5) . ?
Cs31 C15 3.46(5) 3_445 ?
Cs21 Nb16 4.218(7) 5_656 ?
Cs21 Cs20 4.604(12) 7_546 ?
Cs21 Cs31 3.21(2) 7_546 ?
Cs21 Cs22 4.830(8) . ?
Cs21 Cs34 4.452(19) 1_545 ?
Cs21 O65 3.24(2) 5_656 ?
Cs21 O69 3.54(2) 5_656 ?
Cs21 O84 2.67(5) . ?
Cs21 O90 3.55(3) 3_545 ?
Cs21 O98 2.81(4) . ?
Cs21 O107 3.52(3) . ?
Cs21 O117 3.23(6) 5_656 ?
Cs22 O9 3.675(19) . ?
Cs22 O40 3.38(2) . ?
Cs22 O45 3.11(3) . ?
Cs22 O54 3.59(3) . ?
Cs22 O71 3.12(2) . ?
Cs22 O97 3.21(3) . ?
Cs22 O98 3.48(3) . ?
Cs22 O107 3.38(3) . ?
Cs22 O123 3.19(6) . ?
Cs22 C4 3.80(5) . ?
Cs22 C12 3.61(5) . ?
Cs23 Cs32 1.018(9) . ?
Cs23 O24 3.23(2) 1_565 ?
Cs23 O62 3.52(3) 1_565 ?
Cs23 O73 3.10(2) 1_565 ?
Cs23 O74 3.21(2) 1_565 ?
Cs23 O82 3.46(3) 1_565 ?
Cs23 O91 3.11(3) . ?
Cs23 O99 2.99(3) . ?
Cs23 O102 3.10(3) 3_455 ?
Cs23 C3 3.79(3) . ?
Cs23 C7 3.94(5) 1_565 ?
Cs23 C10 3.92(3) . ?
Cs32 Nb9 4.008(8) 1_565 ?
Cs32 O24 3.67(2) 1_565 ?
Cs32 O62 3.03(3) 1_565 ?
Cs32 O73 3.08(2) 1_565 ?
Cs32 O74 3.51(3) 1_565 ?
Cs32 O82 3.11(2) 1_565 ?
Cs32 O91 3.09(3) . ?
Cs32 O99 3.05(3) . ?
Cs32 C3 3.85(4) . ?
Cs32 C4 3.70(5) 1_565 ?
Cs32 C13 3.88(4) 1_565 ?
Cs24 Cs4 4.192(4) 7_556 ?
Cs24 Cs13 4.923(6) 3_445 ?
Cs24 Cs26 4.187(13) 3_445 ?
Cs24 O7 3.520(19) . ?
Cs24 O51 3.24(2) . ?
Cs24 O55 3.55(2) . ?
Cs24 O58 3.29(2) . ?
Cs24 O61 3.11(2) . ?
Cs24 O90 3.32(3) . ?
Cs24 C8 3.70(4) . ?
Cs34 Cs31 5.12(3) 7_556 ?
Cs34 Cs21 4.452(19) 1_565 ?
Cs34 Cs22 4.750(14) 1_565 ?
Cs34 Cs36 4.60(3) . ?
Cs34 Cs37 3.97(3) . ?
Cs34 O1 2.84(9) . ?
Cs34 O107 3.37(3) 1_565 ?
Cs34 O108 3.76(4) . ?
Cs34 O109 3.29(4) 1_565 ?
Cs35 Cs6 5.14(2) 1_565 ?
Cs35 Cs7 5.70(2) 3 ?
Cs35 Cs36 3.74(3) . ?
Cs35 Cs37 3.48(3) . ?
Cs35 O83 3.71(4) . ?
Cs35 O88 3.75(3) 1_565 ?
Cs35 O113 3.48(11) . ?
Cs35 O125 2.24(8) . ?
Cs36 Cs2 5.47(2) 1_565 ?
Cs36 Cs6 5.12(2) 1_565 ?
Cs36 Cs59 5.22(3) 1_565 ?
Cs36 Cs28 4.74(3) 1_565 ?
Cs36 Cs50 3.78(3) 1_565 ?
Cs36 Cs37 2.75(3) . ?
Cs36 O1 1.93(9) . ?
Cs36 O88 3.56(4) 1_565 ?
Cs36 O109 3.56(4) 1_565 ?
Cs36 O110 3.42(4) 3 ?
Cs37 Cs17 5.83(2) 1_565 ?
Cs37 Cs27 4.75(2) 1_565 ?
Cs37 O1 2.31(8) . ?
Cs37 O83 3.34(4) . ?
Cs37 O108 3.55(4) . ?
Cs37 O109 3.47(4) 1_565 ?
Si1 O7 1.64(2) . ?
Si1 O12 1.63(2) . ?
Si1 O16 1.613(19) . ?
Si1 O17 1.602(18) . ?
Si2 O9 1.61(2) . ?
Si2 O10 1.61(2) . ?
Si2 O12 1.65(2) . ?
Si2 O35 1.635(19) . ?
Si3 Cs4 4.113(7) 7_556 ?
Si3 O7 1.61(2) . ?
Si3 O9 1.63(2) . ?
Si3 O15 1.590(19) . ?
Si3 O30 1.604(19) . ?
O7 Cs4 3.689(16) 7_556 ?
O17 Cs4 3.706(18) 7_556 ?
O19 C2 1.27(4) . ?
O20 C1 1.23(4) . ?
O22 Cs10 3.36(2) 4_556 ?
O22 Cs18 3.16(3) 3_455 ?
O22 Cs59 3.34(3) 3_455 ?
O22 C2 1.19(4) . ?
O24 Cs23 3.23(2) 1_545 ?
O24 Cs32 3.67(2) 1_545 ?
O24 C18 1.27(4) . ?
O25 C5 1.36(4) . ?
O27 C17 1.22(5) . ?
O28 Cs12 3.41(2) 3_455 ?
O28 Cs25 3.70(2) 3_455 ?
O28 Cs18 2.97(3) 3_455 ?
O28 Cs59 3.24(3) 3_455 ?
O28 C3 1.31(4) . ?
O29 Cs10 3.242(18) 4_556 ?
O29 Cs18 3.39(3) 3_455 ?
O29 Cs59 3.14(3) 3_455 ?
O29 Cs28 2.85(3) 3_455 ?
O29 Cs50 3.18(2) 3_455 ?
O29 C6 1.22(4) . ?
O30 Cs4 3.212(19) 7_556 ?
O32 C10 1.36(4) . ?
O33 C5 1.26(4) . ?
O34 Cs11 3.186(18) 2_656 ?
O36 Cs11 3.68(2) 2_656 ?
O38 C1 1.36(4) . ?
O39 Cs10 3.199(18) 4_556 ?
O40 C13 1.22(4) . ?
O42 C11 1.27(4) . ?
O43 C3 1.30(4) . ?
O44 C11 1.32(4) . ?
O45 C4 1.32(4) . ?
O46 Cs12 3.089(19) 3_455 ?
O46 Cs25 3.13(2) 3_455 ?
O47 Cs9 3.180(19) 4_556 ?
O48 C9 1.26(4) . ?
O49 C16 1.25(4) . ?
O50 C9 1.28(4) . ?
O51 C18 1.30(4) . ?
O53 C6 1.40(4) . ?
O54 C17 1.36(4) . ?
O55 C14 1.33(4) . ?
O56 Cs5 3.65(2) 7_556 ?
O56 Cs33 3.39(8) 7_556 ?
O56 Cs12 3.56(2) 3_455 ?
O56 Cs25 3.31(2) 3_455 ?
O56 C8 1.24(4) . ?
O58 Cs4 3.29(2) 7_556 ?
O58 C7 1.27(4) . ?
O59 Cs4 3.28(2) 7_556 ?
O59 Cs5 3.08(2) 7_556 ?
O59 Cs33 3.15(7) 7_556 ?
O60 Cs9 3.54(2) 4_556 ?
O61 Cs4 3.18(2) 7_556 ?
O61 C8 1.22(4) . ?
O62 Cs23 3.52(3) 1_545 ?
O62 Cs32 3.03(3) 1_545 ?
O62 C4 1.16(5) . ?
O65 Cs21 3.24(2) 5_656 ?
O67 Cs19 3.12(3) 3_445 ?
O67 Cs29 2.91(3) 3_445 ?
O67 Cs30 3.27(3) 3_445 ?
O67 C5 1.26(4) . ?
O68 Cs4 3.48(2) 7_556 ?
O69 Cs21 3.54(2) 5_656 ?
O69 C12 1.31(5) . ?
O70 Cs4 3.56(2) 7_556 ?
O71 C12 1.26(4) . ?
O73 Cs23 3.10(2) 1_545 ?
O73 Cs32 3.08(2) 1_545 ?
O74 Cs23 3.21(2) 1_545 ?
O74 Cs32 3.51(3) 1_545 ?
O74 C7 1.26(5) . ?
O75 Cs12 3.40(2) 3_455 ?
O75 Cs25 3.01(2) 3_455 ?
O75 Cs18 3.28(3) 3_455 ?
O75 Cs59 3.11(3) 3_455 ?
O75 Cs28 2.93(3) 3_455 ?
O75 Cs50 2.95(2) 3_455 ?
O75 C14 1.21(4) . ?
O76 Cs33 3.55(9) 7_556 ?
O76 Cs12 3.20(2) 3_455 ?
O76 Cs25 3.63(3) 3_455 ?
O76 C10 1.23(4) . ?
O78 C15 1.42(5) . ?
O79 C6 1.34(4) . ?
O80 C16 1.23(5) . ?
O81 Cs17 3.27(2) 1_565 ?
O81 Cs27 2.96(2) 1_565 ?
O81 C2 1.36(4) . ?
O82 Cs23 3.46(3) 1_545 ?
O82 Cs32 3.11(2) 1_545 ?
O82 C13 1.25(4) . ?
O83 C9 1.27(4) . ?
O84 Cs20 2.90(4) 7_546 ?
O84 Cs31 1.79(4) 7_546 ?
O85 Cs13 3.23(4) 3_445 ?
O85 Cs26 3.17(4) 3_445 ?
O85 Cs19 3.11(4) 3_445 ?
O85 Cs29 2.91(4) 3_445 ?
O85 Cs30 3.08(4) 3_445 ?
O85 C18 1.32(4) . ?
O86 C1 1.24(4) . ?
O87 Cs20 3.29(3) 3 ?
O87 Cs31 2.83(4) 3 ?
O87 C15 1.23(5) . ?
O88 Cs35 3.75(3) 1_545 ?
O88 Cs36 3.56(4) 1_545 ?
O88 C11 1.20(4) . ?
O89 Cs7 3.77(3) 4_546 ?
O90 Cs21 3.55(3) 3_455 ?
O90 C8 1.43(5) . ?
O91 Cs17 3.10(3) 1_565 ?
O91 Cs27 3.04(3) 1_565 ?
O91 C3 1.26(4) . ?
O94 Cs13 3.00(3) 3_445 ?
O94 Cs26 3.07(4) 3_445 ?
O94 C7 1.36(5) . ?
O96 Cs11 3.293(9) 2_656 ?
O97 C12 1.35(5) . ?
O99 Cs16 3.37(3) 1_565 ?
O99 C10 1.34(4) . ?
O100 C17 1.33(5) . ?
O101 Cs4 3.16(4) 7_556 ?
O102 Cs17 3.69(3) 3 ?
O102 Cs23 3.10(3) 3_545 ?
O103 Cs20 3.15(3) 3 ?
O103 Cs20 3.47(3) 7_556 ?
O103 Cs31 3.50(5) 3 ?
O103 Cs31 3.48(4) 7_556 ?
O103 C15 1.29(5) . ?
O107 Cs34 3.37(3) 1_545 ?
O107 C4 1.32(5) . ?
O108 C16 1.20(5) . ?
O109 Cs34 3.29(4) 1_545 ?
O109 Cs36 3.56(4) 1_545 ?
O109 Cs37 3.47(4) 1_545 ?
O109 C13 1.29(5) . ?
O110 Cs28 4.16(4) 3_455 ?
O110 Cs50 3.66(4) 3_455 ?
O110 Cs36 3.42(4) 3_445 ?
O110 C14 1.29(4) . ?
O112 Cs4 3.41(5) 7_556 ?
O112 Cs14 3.46(4) 7_556 ?
O113 O124 1.60(10) . ?
O115 Cs9 3.00(7) 4_556 ?
O115 Cs17 3.61(6) 4_556 ?
O117 Cs21 3.23(6) 5_656 ?
O124 O113 1.60(10) 2_656 ?
C4 Cs32 3.70(4) 1_545 ?
C6 Cs28 3.71(4) 3_455 ?
C6 Cs50 3.76(4) 3_455 ?
C7 Cs23 3.94(5) 1_545 ?
C10 Cs12 3.80(4) 3_455 ?
C13 Cs32 3.88(4) 1_545 ?
C14 Cs25 3.65(4) 3_455 ?
C14 Cs59 4.00(4) 3_455 ?
C14 Cs28 3.70(4) 3_455 ?
C14 Cs50 3.50(4) 3_455 ?
C15 Cs20 3.59(4) 3 ?
C15 Cs31 3.46(5) 3 ?

loop_
_geom_angle_atom_site_label_1
_geom_angle_atom_site_label_2
_geom_angle_atom_site_label_3
_geom_angle
_geom_angle_site_symmetry_1
_geom_angle_site_symmetry_3
_geom_angle_publ_flag
Nb2 Nb1 Nb4 63.60(7) . . ?
Nb2 Nb1 Cs1 111.51(7) . . ?
Nb2 Nb1 Cs2 110.91(7) . . ?
Nb2 Nb1 Cs3 174.13(8) . . ?
Nb3 Nb1 Nb2 63.64(7) . . ?
Nb3 Nb1 Nb4 63.65(6) . . ?
Nb3 Nb1 Cs1 174.00(8) . . ?
Nb3 Nb1 Cs2 110.76(7) . . ?
Nb3 Nb1 Cs3 111.39(7) . . ?
Nb4 Nb1 Cs1 111.39(7) . . ?
Nb4 Nb1 Cs2 173.23(8) . . ?
Nb4 Nb1 Cs3 111.79(7) . . ?
Cs2 Nb1 Cs1 73.93(5) . . ?
Cs3 Nb1 Cs1 73.22(5) . . ?
Cs3 Nb1 Cs2 73.40(5) . . ?
O2 Nb1 Nb2 38.1(5) . . ?
O2 Nb1 Nb3 39.0(5) . . ?
O2 Nb1 Nb4 81.5(5) . . ?
O2 Nb1 Cs1 139.2(5) . . ?
O2 Nb1 Cs2 91.7(5) . . ?
O2 Nb1 Cs3 139.8(5) . . ?
O2 Nb1 O11 73.9(7) . . ?
O3 Nb1 Nb2 128.0(5) . . ?
O3 Nb1 Nb3 79.1(5) . . ?
O3 Nb1 Nb4 129.8(5) . . ?
O3 Nb1 Cs1 106.9(5) . . ?
O3 Nb1 Cs2 49.6(5) . . ?
O3 Nb1 Cs3 51.5(5) . . ?
O3 Nb1 O2 90.3(7) . . ?
O3 Nb1 O4 101.2(8) . . ?
O3 Nb1 O11 160.5(7) . . ?
O3 Nb1 O13 91.4(7) . . ?
O4 Nb1 Nb2 130.2(5) . . ?
O4 Nb1 Nb3 128.9(5) . . ?
O4 Nb1 Nb4 80.1(5) . . ?
O4 Nb1 Cs1 50.8(5) . . ?
O4 Nb1 Cs2 106.7(5) . . ?
O4 Nb1 Cs3 49.8(5) . . ?
O4 Nb1 O2 161.6(7) . . ?
O4 Nb1 O11 91.7(7) . . ?
O4 Nb1 O13 91.3(7) . . ?
O6 Nb1 Nb2 79.8(5) . . ?
O6 Nb1 Nb3 129.6(5) . . ?
O6 Nb1 Nb4 129.0(5) . . ?
O6 Nb1 Cs1 50.2(5) . . ?
O6 Nb1 Cs2 50.8(5) . . ?
O6 Nb1 Cs3 106.1(5) . . ?
O6 Nb1 O2 91.0(7) . . ?
O6 Nb1 O3 100.4(8) . . ?
O6 Nb1 O4 100.9(8) . . ?
O6 Nb1 O11 91.3(7) . . ?
O6 Nb1 O13 160.9(7) . . ?
O11 Nb1 Nb2 38.9(5) . . ?
O11 Nb1 Nb3 81.5(5) . . ?
O11 Nb1 Nb4 38.1(5) . . ?
O11 Nb1 Cs1 92.5(5) . . ?
O11 Nb1 Cs2 139.8(5) . . ?
O11 Nb1 Cs3 139.5(5) . . ?
O13 Nb1 Nb2 81.2(5) . . ?
O13 Nb1 Nb3 38.1(5) . . ?
O13 Nb1 Nb4 38.7(5) . . ?
O13 Nb1 Cs1 139.9(5) . . ?
O13 Nb1 Cs2 139.0(5) . . ?
O13 Nb1 Cs3 93.0(5) . . ?
O13 Nb1 O2 73.8(7) . . ?
O13 Nb1 O11 73.6(7) . . ?
Nb1 Nb2 Nb8 117.25(9) . . ?
Nb1 Nb2 Nb10 116.91(9) . . ?
Nb1 Nb2 Cs6 83.67(7) . . ?
Nb1 Nb2 Cs8 83.36(7) . . ?
Nb1 Nb2 Cs11 127.56(7) . . ?
Nb8 Nb2 Nb10 60.66(7) . . ?
Nb8 Nb2 Cs6 132.63(8) . . ?
Nb8 Nb2 Cs8 72.65(7) . . ?
Nb8 Nb2 Cs11 107.82(8) . . ?
Nb10 Nb2 Cs6 71.97(7) . . ?
Nb10 Nb2 Cs8 133.31(8) . . ?
Nb10 Nb2 Cs11 107.54(8) . . ?
Cs6 Nb2 Cs11 84.98(7) . . ?
Cs8 Nb2 Cs6 154.72(7) . . ?
Cs8 Nb2 Cs11 85.87(7) . . ?
O2 Nb2 Nb1 39.8(5) . . ?
O2 Nb2 Nb8 123.1(5) . . ?
O2 Nb2 Nb10 85.2(5) . . ?
O2 Nb2 Cs6 48.7(5) . . ?
O2 Nb2 Cs8 123.1(5) . . ?
O2 Nb2 Cs11 126.2(5) . . ?
O2 Nb2 O11 76.8(7) . . ?
O2 Nb2 O41 75.5(7) . . ?
O11 Nb2 Nb1 40.4(5) . . ?
O11 Nb2 Nb8 84.6(4) . . ?
O11 Nb2 Nb10 122.1(5) . . ?
O11 Nb2 Cs6 123.9(5) . . ?
O11 Nb2 Cs8 48.5(5) . . ?
O11 Nb2 Cs11 127.5(5) . . ?
O11 Nb2 O41 75.0(7) . . ?
O23 Nb2 Nb1 129.9(6) . . ?
O23 Nb2 Nb8 84.6(6) . . ?
O23 Nb2 Nb10 33.9(6) . . ?
O23 Nb2 Cs6 53.1(6) . . ?
O23 Nb2 Cs8 146.2(6) . . ?
O23 Nb2 Cs11 77.6(6) . . ?
O23 Nb2 O2 90.2(7) . . ?
O23 Nb2 O11 154.8(8) . . ?
O23 Nb2 O31 96.4(8) . . ?
O23 Nb2 O41 80.9(7) . . ?
O31 Nb2 Nb1 127.8(6) . . ?
O31 Nb2 Nb8 34.5(6) . . ?
O31 Nb2 Nb10 86.9(6) . . ?
O31 Nb2 Cs6 148.2(6) . . ?
O31 Nb2 Cs8 51.1(6) . . ?
O31 Nb2 Cs11 78.9(6) . . ?
O31 Nb2 O2 154.9(8) . . ?
O31 Nb2 O11 87.4(7) . . ?
O31 Nb2 O41 81.7(7) . . ?
O41 Nb2 Nb1 83.4(4) . . ?
O41 Nb2 Nb8 47.7(4) . . ?
O41 Nb2 Nb10 47.2(4) . . ?
O41 Nb2 Cs6 99.5(5) . . ?
O41 Nb2 Cs8 100.4(5) . . ?
O41 Nb2 Cs11 149.1(4) . . ?
O72 Nb2 Nb1 88.3(6) . . ?
O72 Nb2 Nb8 136.1(6) . . ?
O72 Nb2 Nb10 140.4(6) . . ?
O72 Nb2 Cs6 82.0(7) . . ?
O72 Nb2 Cs8 76.1(7) . . ?
O72 Nb2 Cs11 39.4(6) . . ?
O72 Nb2 O2 99.6(8) . . ?
O72 Nb2 O11 97.0(8) . . ?
O72 Nb2 O23 106.5(9) . . ?
O72 Nb2 O31 101.6(9) . . ?
O72 Nb2 O41 171.3(7) . . ?
Nb1 Nb3 Nb10 117.27(9) . . ?
Nb1 Nb3 Nb13 116.80(9) . . ?
Nb1 Nb3 Cs6 84.09(7) . . ?
Nb1 Nb3 Cs7 83.78(7) . . ?
Nb1 Nb3 Cs9 127.86(7) . . ?
Nb10 Nb3 Nb13 60.56(7) . . ?
Nb10 Nb3 Cs6 72.38(7) . . ?
Nb10 Nb3 Cs7 132.74(8) . . ?
Nb10 Nb3 Cs9 107.98(8) . . ?
Nb13 Nb3 Cs6 132.94(8) . . ?
Nb13 Nb3 Cs7 72.19(7) . . ?
Nb13 Nb3 Cs9 107.00(7) . . ?
Cs6 Nb3 Cs9 86.20(7) . . ?
Cs7 Nb3 Cs6 154.85(7) . . ?
Cs7 Nb3 Cs9 84.00(7) . . ?
O2 Nb3 Nb1 40.0(5) . . ?
O2 Nb3 Nb10 85.0(5) . . ?
O2 Nb3 Nb13 122.1(5) . . ?
O2 Nb3 Cs6 49.4(5) . . ?
O2 Nb3 Cs7 123.6(5) . . ?
O2 Nb3 Cs9 128.3(5) . . ?
O2 Nb3 O41 75.3(7) . . ?
O13 Nb3 Nb1 39.5(5) . . ?
O13 Nb3 Nb10 122.6(5) . . ?
O13 Nb3 Nb13 85.1(5) . . ?
O13 Nb3 Cs6 123.4(5) . . ?
O13 Nb3 Cs7 49.4(5) . . ?
O13 Nb3 Cs9 126.3(5) . . ?
O13 Nb3 O2 76.1(7) . . ?
O13 Nb3 O41 75.3(6) . . ?
O14 Nb3 Nb1 127.8(6) . . ?
O14 Nb3 Nb10 33.5(6) . . ?
O14 Nb3 Nb13 86.0(5) . . ?
O14 Nb3 Cs6 51.2(6) . . ?
O14 Nb3 Cs7 147.9(6) . . ?
O14 Nb3 Cs9 80.2(6) . . ?
O14 Nb3 O2 87.8(8) . . ?
O14 Nb3 O13 153.5(8) . . ?
O14 Nb3 O41 80.3(7) . . ?
O18 Nb3 Nb1 129.3(6) . . ?
O18 Nb3 Nb10 85.3(6) . . ?
O18 Nb3 Nb13 34.4(6) . . ?
O18 Nb3 Cs6 146.2(6) . . ?
O18 Nb3 Cs7 52.3(6) . . ?
O18 Nb3 Cs9 76.8(6) . . ?
O18 Nb3 O2 154.9(8) . . ?
O18 Nb3 O13 89.9(8) . . ?
O18 Nb3 O14 96.7(8) . . ?
O18 Nb3 O41 81.1(8) . . ?
O41 Nb3 Nb1 83.7(4) . . ?
O41 Nb3 Nb10 47.4(4) . . ?
O41 Nb3 Nb13 47.0(5) . . ?
O41 Nb3 Cs6 100.5(5) . . ?
O41 Nb3 Cs7 100.0(5) . . ?
O41 Nb3 Cs9 148.4(4) . . ?
O52 Nb3 Nb1 88.3(6) . . ?
O52 Nb3 Nb10 138.2(6) . . ?
O52 Nb3 Nb13 138.5(6) . . ?
O52 Nb3 Cs6 78.7(7) . . ?
O52 Nb3 Cs7 79.1(7) . . ?
O52 Nb3 Cs9 39.6(6) . . ?
O52 Nb3 O2 98.5(8) . . ?
O52 Nb3 O13 98.4(8) . . ?
O52 Nb3 O14 104.8(8) . . ?
O52 Nb3 O18 104.1(9) . . ?
O52 Nb3 O41 172.0(7) . . ?
Nb1 Nb4 Nb8 116.94(9) . . ?
Nb1 Nb4 Nb13 117.31(9) . . ?
Nb1 Nb4 Cs7 83.51(7) . . ?
Nb1 Nb4 Cs8 83.22(7) . . ?
Nb1 Nb4 Cs10 127.63(7) . 4_556 ?
Nb8 Nb4 Cs7 132.90(8) . . ?
Nb8 Nb4 Cs8 72.42(7) . . ?
Nb8 Nb4 Cs10 108.12(7) . 4_556 ?
Nb13 Nb4 Nb8 60.74(7) . . ?
Nb13 Nb4 Cs7 72.17(7) . . ?
Nb13 Nb4 Cs8 133.15(8) . . ?
Nb13 Nb4 Cs10 106.99(8) . 4_556 ?
Cs7 Nb4 Cs10 84.85(7) . 4_556 ?
Cs8 Nb4 Cs7 154.68(7) . . ?
Cs8 Nb4 Cs10 86.33(7) . 4_556 ?
O8 Nb4 Nb1 129.1(6) . . ?
O8 Nb4 Nb8 86.5(5) . . ?
O8 Nb4 Nb13 34.9(6) . . ?
O8 Nb4 Cs7 51.7(5) . . ?
O8 Nb4 Cs8 147.4(5) . . ?
O8 Nb4 Cs10 76.8(6) . 4_556 ?
O8 Nb4 O11 156.0(8) . . ?
O8 Nb4 O13 89.5(7) . . ?
O8 Nb4 O41 81.9(7) . . ?
O11 Nb4 Nb1 40.2(5) . . ?
O11 Nb4 Nb8 84.8(5) . . ?
O11 Nb4 Nb13 123.0(5) . . ?
O11 Nb4 Cs7 123.6(5) . . ?
O11 Nb4 Cs8 48.1(5) . . ?
O11 Nb4 Cs10 127.2(5) . 4_556 ?
O11 Nb4 O13 76.4(7) . . ?
O11 Nb4 O41 75.8(7) . . ?
O13 Nb4 Nb1 39.6(5) . . ?
O13 Nb4 Nb8 122.2(5) . . ?
O13 Nb4 Nb13 85.3(5) . . ?
O13 Nb4 Cs7 49.2(5) . . ?
O13 Nb4 Cs8 122.6(5) . . ?
O13 Nb4 Cs10 126.8(5) . 4_556 ?
O13 Nb4 O41 74.8(6) . . ?
O21 Nb4 Nb1 129.1(6) . . ?
O21 Nb4 Nb8 32.7(6) . . ?
O21 Nb4 Nb13 84.1(6) . . ?
O21 Nb4 Cs7 146.5(6) . . ?
O21 Nb4 Cs8 53.6(6) . . ?
O21 Nb4 Cs10 79.8(6) . 4_556 ?
O21 Nb4 O8 95.6(8) . . ?
O21 Nb4 O11 89.0(8) . . ?
O21 Nb4 O13 153.3(8) . . ?
O21 Nb4 O41 80.0(7) . . ?
O39 Nb4 Nb1 87.1(5) . . ?
O39 Nb4 Nb8 139.4(6) . . ?
O39 Nb4 Nb13 138.6(6) . . ?
O39 Nb4 Cs7 78.7(6) . . ?
O39 Nb4 Cs8 79.2(6) . . ?
O39 Nb4 Cs10 40.6(5) . 4_556 ?
O39 Nb4 O8 103.7(8) . . ?
O39 Nb4 O11 97.4(8) . . ?
O39 Nb4 O13 97.4(7) . . ?
O39 Nb4 O21 106.7(8) . . ?
O39 Nb4 O41 170.6(7) . . ?
O41 Nb4 Nb1 83.5(4) . . ?
O41 Nb4 Nb8 47.6(4) . . ?
O41 Nb4 Nb13 47.3(5) . . ?
O41 Nb4 Cs7 99.5(5) . . ?
O41 Nb4 Cs8 100.3(5) . . ?
O41 Nb4 Cs10 148.8(4) . 4_556 ?
Cs1 Nb5 Cs10 141.98(8) . 4_556 ?
Cs3 Nb5 Cs1 74.70(5) . . ?
Cs3 Nb5 Cs10 142.59(8) . 4_556 ?
O4 Nb5 Cs1 53.0(5) . . ?
O4 Nb5 Cs3 52.3(5) . . ?
O4 Nb5 Cs10 134.1(4) . 4_556 ?
O4 Nb5 O19 81.7(8) . . ?
O4 Nb5 O22 140.9(8) . . ?
O4 Nb5 O29 143.0(8) . . ?
O4 Nb5 O39 86.6(7) . . ?
O4 Nb5 O53 81.0(8) . . ?
O4 Nb5 C2 112.5(10) . . ?
O4 Nb5 C6 114.5(10) . . ?
O5 Nb5 Cs1 65.5(6) . . ?
O5 Nb5 Cs3 61.1(6) . . ?
O5 Nb5 Cs10 130.1(6) . 4_556 ?
O5 Nb5 O4 95.7(7) . . ?
O5 Nb5 O19 97.8(8) . . ?
O5 Nb5 O22 93.7(8) . . ?
O5 Nb5 O29 91.9(8) . . ?
O5 Nb5 O39 176.6(8) . . ?
O5 Nb5 O53 93.0(8) . . ?
O5 Nb5 C2 96.2(9) . . ?
O5 Nb5 C6 92.7(9) . . ?
O19 Nb5 Cs1 48.9(5) . . ?
O19 Nb5 Cs3 122.7(5) . . ?
O19 Nb5 Cs10 93.1(5) . 4_556 ?
O19 Nb5 O22 59.4(8) . . ?
O19 Nb5 O39 85.0(7) . . ?
O19 Nb5 O53 160.4(8) . . ?
O19 Nb5 C2 30.9(9) . . ?
O19 Nb5 C6 159.7(9) . . ?
O22 Nb5 Cs1 98.2(6) . . ?
O22 Nb5 Cs3 154.6(5) . . ?
O22 Nb5 Cs10 51.9(5) . 4_556 ?
O22 Nb5 O39 86.0(7) . . ?
O22 Nb5 O53 136.3(8) . . ?
O22 Nb5 C2 28.5(9) . . ?
O22 Nb5 C6 102.8(10) . . ?
O29 Nb5 Cs1 155.9(5) . . ?
O29 Nb5 Cs3 102.3(5) . . ?
O29 Nb5 Cs10 48.5(5) . 4_556 ?
O29 Nb5 O19 132.9(8) . . ?
O29 Nb5 O22 74.1(9) . . ?
O29 Nb5 O39 84.7(7) . . ?
O29 Nb5 O53 62.5(8) . . ?
O29 Nb5 C2 102.4(10) . . ?
O29 Nb5 C6 28.8(9) . . ?
O39 Nb5 Cs1 117.9(5) . . ?
O39 Nb5 Cs3 119.0(5) . . ?
O39 Nb5 Cs10 47.5(5) . 4_556 ?
O39 Nb5 O53 84.9(7) . . ?
O39 Nb5 C2 85.2(8) . . ?
O39 Nb5 C6 84.0(8) . . ?
O53 Nb5 Cs1 123.7(5) . . ?
O53 Nb5 Cs3 50.3(5) . . ?
O53 Nb5 Cs10 92.4(5) . 4_556 ?
O53 Nb5 C2 162.7(9) . . ?
O53 Nb5 C6 33.7(9) . . ?
C2 Nb5 Cs1 73.6(8) . . ?
C2 Nb5 Cs3 146.7(7) . . ?
C2 Nb5 Cs10 70.5(7) . 4_556 ?
C2 Nb5 C6 130.8(11) . . ?
C6 Nb5 Cs1 150.7(7) . . ?
C6 Nb5 Cs3 77.6(7) . . ?
C6 Nb5 Cs10 67.0(7) . 4_556 ?
Cs2 Nb6 Cs3 75.12(5) . . ?
Cs2 Nb6 Cs9 143.33(8) . . ?
Cs3 Nb6 Cs9 140.72(8) . . ?
O3 Nb6 Cs2 53.0(5) . . ?
O3 Nb6 Cs3 53.8(5) . . ?
O3 Nb6 Cs9 132.7(5) . . ?
O3 Nb6 O25 141.5(8) . . ?
O3 Nb6 O33 81.2(7) . . ?
O3 Nb6 O42 142.7(9) . . ?
O3 Nb6 O44 81.7(8) . . ?
O3 Nb6 O52 86.2(7) . . ?
O3 Nb6 C5 110.0(9) . . ?
O3 Nb6 C11 113.1(10) . . ?
O25 Nb6 Cs2 154.8(5) . . ?
O25 Nb6 Cs3 98.8(6) . . ?
O25 Nb6 Cs9 50.7(6) . . ?
O25 Nb6 O33 60.8(8) . . ?
O25 Nb6 O42 73.6(9) . . ?
O25 Nb6 O44 134.7(9) . . ?
O25 Nb6 O52 85.7(8) . . ?
O25 Nb6 C5 31.7(9) . . ?
O25 Nb6 C11 103.5(10) . . ?
O33 Nb6 Cs2 122.3(5) . . ?
O33 Nb6 Cs3 48.2(5) . . ?
O33 Nb6 Cs9 92.5(5) . . ?
O33 Nb6 C5 29.0(9) . . ?
O33 Nb6 C11 162.1(9) . . ?
O42 Nb6 Cs2 101.6(6) . . ?
O42 Nb6 Cs3 155.2(5) . . ?
O42 Nb6 Cs9 50.4(6) . . ?
O42 Nb6 O33 133.9(9) . . ?
O42 Nb6 O44 61.5(9) . . ?
O42 Nb6 O52 84.7(7) . . ?
O42 Nb6 C5 105.1(10) . . ?
O42 Nb6 C11 30.0(9) . . ?
O44 Nb6 Cs2 50.1(5) . . ?
O44 Nb6 Cs3 124.3(5) . . ?
O44 Nb6 Cs9 93.2(5) . . ?
O44 Nb6 O33 161.1(8) . . ?
O44 Nb6 O52 85.1(7) . . ?
O44 Nb6 C5 164.2(9) . . ?
O44 Nb6 C11 31.5(9) . . ?
O52 Nb6 Cs2 118.9(5) . . ?
O52 Nb6 Cs3 118.7(5) . . ?
O52 Nb6 Cs9 46.5(5) . . ?
O52 Nb6 O33 85.8(7) . . ?
O52 Nb6 C5 85.2(9) . . ?
O52 Nb6 C11 84.4(8) . . ?
O77 Nb6 Cs2 61.7(7) . . ?
O77 Nb6 Cs3 61.4(6) . . ?
O77 Nb6 Cs9 133.0(6) . . ?
O77 Nb6 O3 94.3(8) . . ?
O77 Nb6 O25 93.7(9) . . ?
O77 Nb6 O33 93.9(8) . . ?
O77 Nb6 O42 95.1(8) . . ?
O77 Nb6 O44 95.2(9) . . ?
O77 Nb6 O52 179.4(9) . . ?
O77 Nb6 C5 94.3(10) . . ?
O77 Nb6 C11 95.6(9) . . ?
C5 Nb6 Cs2 145.5(7) . . ?
C5 Nb6 Cs3 71.4(7) . . ?
C5 Nb6 Cs9 71.1(7) . . ?
C11 Nb6 Cs2 75.6(8) . . ?
C11 Nb6 Cs3 149.1(7) . . ?
C11 Nb6 Cs9 69.9(7) . . ?
C11 Nb6 C5 134.7(11) . . ?
Cs1 Nb7 Cs11 142.76(9) . . ?
Cs2 Nb7 Cs1 75.46(5) . . ?
Cs2 Nb7 Cs11 141.13(9) . . ?
O6 Nb7 Cs1 52.8(5) . . ?
O6 Nb7 Cs2 53.6(5) . . ?
O6 Nb7 Cs11 133.9(5) . . ?
O6 Nb7 O20 140.6(9) . . ?
O6 Nb7 O38 80.8(8) . . ?
O6 Nb7 O48 140.8(9) . . ?
O6 Nb7 O50 81.3(8) . . ?
O6 Nb7 O72 86.1(7) . . ?
O6 Nb7 C1 112.5(10) . . ?
O6 Nb7 C9 111.4(10) . . ?
O20 Nb7 Cs1 155.9(6) . . ?
O20 Nb7 Cs2 98.3(7) . . ?
O20 Nb7 Cs11 50.4(6) . . ?
O20 Nb7 O38 60.3(9) . . ?
O20 Nb7 O48 76.2(10) . . ?
O20 Nb7 O50 136.0(9) . . ?
O20 Nb7 O72 86.5(8) . . ?
O20 Nb7 C1 28.3(10) . . ?
O20 Nb7 C9 105.9(11) . . ?
O38 Nb7 Cs1 122.3(6) . . ?
O38 Nb7 Cs2 48.0(5) . . ?
O38 Nb7 Cs11 93.2(6) . . ?
O38 Nb7 O48 135.9(9) . . ?
O38 Nb7 O50 160.5(8) . . ?
O38 Nb7 O72 87.5(7) . . ?
O38 Nb7 C1 32.0(10) . . ?
O38 Nb7 C9 163.5(10) . . ?
O48 Nb7 Cs1 100.1(7) . . ?
O48 Nb7 Cs2 156.5(6) . . ?
O48 Nb7 Cs11 50.0(6) . . ?
O48 Nb7 O50 60.2(9) . . ?
O48 Nb7 O72 83.1(8) . . ?
O48 Nb7 C1 104.3(11) . . ?
O48 Nb7 C9 29.9(9) . . ?
O50 Nb7 Cs1 49.1(5) . . ?
O50 Nb7 Cs2 123.6(6) . . ?
O50 Nb7 Cs11 93.7(5) . . ?
O50 Nb7 O72 83.6(8) . . ?
O50 Nb7 C1 162.4(10) . . ?
O50 Nb7 C9 30.3(10) . . ?
O64 Nb7 Cs1 62.6(7) . . ?
O64 Nb7 Cs2 62.4(7) . . ?
O64 Nb7 Cs11 131.1(7) . . ?
O64 Nb7 O6 95.0(8) . . ?
O64 Nb7 O20 93.7(9) . . ?
O64 Nb7 O38 94.5(9) . . ?
O64 Nb7 O48 94.9(9) . . ?
O64 Nb7 O50 94.8(9) . . ?
O64 Nb7 O72 177.9(10) . . ?
O64 Nb7 C1 94.7(11) . . ?
O64 Nb7 C9 95.5(11) . . ?
O72 Nb7 Cs1 117.0(5) . . ?
O72 Nb7 Cs2 119.7(5) . . ?
O72 Nb7 Cs11 47.8(5) . . ?
O72 Nb7 C1 86.5(9) . . ?
O72 Nb7 C9 82.4(9) . . ?
C1 Nb7 Cs1 148.0(8) . . ?
C1 Nb7 Cs2 73.9(8) . . ?
C1 Nb7 Cs11 69.0(8) . . ?
C9 Nb7 Cs1 74.1(8) . . ?
C9 Nb7 Cs2 148.3(8) . . ?
C9 Nb7 Cs11 70.4(8) . . ?
C9 Nb7 C1 133.7(12) . . ?
Nb2 Nb8 Nb4 62.18(6) . . ?
Nb2 Nb8 Nb10 59.86(7) . . ?
Nb2 Nb8 Nb13 90.70(8) . . ?
Nb2 Nb8 Cs8 61.87(6) . . ?
Nb2 Nb8 Cs11 106.91(8) . 2_656 ?
Nb4 Nb8 Nb10 90.49(8) . . ?
Nb4 Nb8 Nb13 59.40(7) . . ?
Nb4 Nb8 Cs8 61.98(6) . . ?
Nb4 Nb8 Cs11 166.76(9) . 2_656 ?
Nb10 Nb8 Nb13 59.95(8) . . ?
Nb10 Nb8 Cs8 121.73(8) . . ?
Nb10 Nb8 Cs11 76.99(7) . 2_656 ?
Nb13 Nb8 Cs8 121.38(7) . . ?
Nb13 Nb8 Cs11 115.95(9) . 2_656 ?
Cs11 Nb8 Cs8 121.19(8) 2_656 . ?
O21 Nb8 Nb2 79.9(5) . . ?
O21 Nb8 Nb4 30.7(5) . . ?
O21 Nb8 Nb10 121.1(5) . . ?
O21 Nb8 Nb13 81.4(6) . . ?
O21 Nb8 Cs8 45.5(6) . . ?
O21 Nb8 Cs11 160.7(6) . 2_656 ?
O21 Nb8 O31 81.3(8) . . ?
O21 Nb8 O41 74.5(7) . . ?
O31 Nb8 Nb2 32.2(5) . . ?
O31 Nb8 Nb4 79.3(5) . . ?
O31 Nb8 Nb10 84.3(6) . . ?
O31 Nb8 Nb13 122.4(5) . . ?
O31 Nb8 Cs8 43.1(5) . . ?
O31 Nb8 Cs11 95.0(5) . 2_656 ?
O31 Nb8 O41 76.0(7) . . ?
O34 Nb8 Nb2 79.0(5) . . ?
O34 Nb8 Nb4 121.5(5) . . ?
O34 Nb8 Nb10 31.1(5) . . ?
O34 Nb8 Nb13 80.7(6) . . ?
O34 Nb8 Cs8 133.4(6) . . ?
O34 Nb8 Cs11 46.0(5) . 2_656 ?
O34 Nb8 O21 152.0(7) . . ?
O34 Nb8 O31 90.4(8) . . ?
O34 Nb8 O41 77.6(7) . . ?
O34 Nb8 O47 88.5(8) . . ?
O36 Nb8 Nb2 134.6(7) . . ?
O36 Nb8 Nb4 132.2(6) . . ?
O36 Nb8 Nb10 137.3(6) . . ?
O36 Nb8 Nb13 134.7(7) . . ?
O36 Nb8 Cs8 86.7(6) . . ?
O36 Nb8 Cs11 60.6(6) . 2_656 ?
O36 Nb8 O21 101.6(8) . . ?
O36 Nb8 O31 102.5(8) . . ?
O36 Nb8 O34 106.3(8) . . ?
O36 Nb8 O41 175.9(8) . . ?
O36 Nb8 O47 104.8(8) . . ?
O41 Nb8 Nb2 44.4(4) . . ?
O41 Nb8 Nb4 44.0(4) . . ?
O41 Nb8 Nb10 46.6(4) . . ?
O41 Nb8 Nb13 46.4(4) . . ?
O41 Nb8 Cs8 89.8(4) . . ?
O41 Nb8 Cs11 123.2(4) . 2_656 ?
O47 Nb8 Nb2 120.5(5) . . ?
O47 Nb8 Nb4 77.3(5) . . ?
O47 Nb8 Nb10 80.3(6) . . ?
O47 Nb8 Nb13 29.9(5) . . ?
O47 Nb8 Cs8 132.1(6) . . ?
O47 Nb8 Cs11 104.3(5) . 2_656 ?
O47 Nb8 O21 86.6(8) . . ?
O47 Nb8 O31 151.8(7) . . ?
O47 Nb8 O41 76.2(7) . . ?
Cs23 Nb9 Cs2 148.76(15) 1_545 . ?
Cs32 Nb9 Cs2 134.3(2) 1_545 . ?
Cs32 Nb9 Cs23 14.60(13) 1_545 1_545 ?
O15 Nb9 Cs2 51.7(5) . . ?
O15 Nb9 Cs23 142.0(5) . 1_545 ?
O15 Nb9 Cs32 139.5(5) . 1_545 ?
O15 Nb9 O24 141.8(9) . . ?
O15 Nb9 O40 80.9(9) . . ?
O15 Nb9 O51 80.8(8) . . ?
O15 Nb9 O77 86.9(7) . . ?
O15 Nb9 O82 141.3(10) . . ?
O15 Nb9 C13 110.7(12) . . ?
O15 Nb9 C18 111.7(10) . . ?
O24 Nb9 Cs2 141.1(5) . . ?
O24 Nb9 Cs23 53.6(6) . 1_545 ?
O24 Nb9 Cs32 65.3(6) . 1_545 ?
O24 Nb9 O77 85.5(7) . . ?
O24 Nb9 O82 75.5(10) . . ?
O24 Nb9 C13 105.8(12) . . ?
O24 Nb9 C18 30.1(9) . . ?
O40 Nb9 Cs2 44.0(6) . . ?
O40 Nb9 Cs23 105.0(6) . 1_545 ?
O40 Nb9 Cs32 90.4(6) . 1_545 ?
O40 Nb9 O24 135.2(9) . . ?
O40 Nb9 O51 157.7(8) . . ?
O40 Nb9 O77 84.4(8) . . ?
O40 Nb9 O82 60.5(10) . . ?
O40 Nb9 C13 29.9(11) . . ?
O40 Nb9 C18 161.7(10) . . ?
O51 Nb9 Cs2 113.9(5) . . ?
O51 Nb9 Cs23 97.3(6) . 1_545 ?
O51 Nb9 Cs32 111.8(6) . 1_545 ?
O51 Nb9 O24 61.0(9) . . ?
O51 Nb9 O77 82.0(7) . . ?
O51 Nb9 O82 135.7(10) . . ?
O51 Nb9 C13 161.8(10) . . ?
O51 Nb9 C18 30.9(9) . . ?
O73 Nb9 Cs2 125.4(7) . . ?
O73 Nb9 Cs23 47.6(6) . 1_545 ?
O73 Nb9 Cs32 46.9(6) . 1_545 ?
O73 Nb9 O15 94.7(8) . . ?
O73 Nb9 O24 92.8(9) . . ?
O73 Nb9 O40 96.6(9) . . ?
O73 Nb9 O51 97.5(9) . . ?
O73 Nb9 O77 178.3(9) . . ?
O73 Nb9 O82 92.3(9) . . ?
O73 Nb9 C13 95.6(11) . . ?
O73 Nb9 C18 95.5(10) . . ?
O77 Nb9 Cs2 56.2(5) . . ?
O77 Nb9 Cs23 130.8(5) . 1_545 ?
O77 Nb9 Cs32 131.8(5) . 1_545 ?
O77 Nb9 C13 84.6(9) . . ?
O77 Nb9 C18 83.3(8) . . ?
O82 Nb9 Cs2 94.2(7) . . ?
O82 Nb9 Cs23 59.6(7) . 1_545 ?
O82 Nb9 Cs32 50.2(6) . 1_545 ?
O82 Nb9 O77 87.0(8) . . ?
O82 Nb9 C13 30.7(10) . . ?
O82 Nb9 C18 105.3(11) . . ?
C13 Nb9 Cs2 67.4(9) . . ?
C13 Nb9 Cs23 82.3(9) . 1_545 ?
C13 Nb9 Cs32 69.1(9) . 1_545 ?
C13 Nb9 C18 134.9(13) . . ?
C18 Nb9 Cs2 134.0(7) . . ?
C18 Nb9 Cs23 73.6(7) . 1_545 ?
C18 Nb9 Cs32 87.8(8) . 1_545 ?
Nb2 Nb10 Nb8 59.48(7) . . ?
Nb2 Nb10 Nb13 90.52(8) . . ?
Nb2 Nb10 Cs6 62.44(6) . . ?
Nb2 Nb10 Cs10 163.94(9) . . ?
Nb3 Nb10 Nb2 62.15(6) . . ?
Nb3 Nb10 Nb8 90.82(8) . . ?
Nb3 Nb10 Nb13 59.90(7) . . ?
Nb3 Nb10 Cs6 62.07(6) . . ?
Nb3 Nb10 Cs10 103.54(8) . . ?
Nb8 Nb10 Cs6 121.92(7) . . ?
Nb8 Nb10 Cs10 116.73(9) . . ?
Nb13 Nb10 Nb8 60.03(8) . . ?
Nb13 Nb10 Cs6 121.97(7) . . ?
Nb13 Nb10 Cs10 75.16(7) . . ?
Cs10 Nb10 Cs6 119.09(8) . . ?
O14 Nb10 Nb2 78.7(5) . . ?
O14 Nb10 Nb3 31.2(5) . . ?
O14 Nb10 Nb8 121.6(5) . . ?
O14 Nb10 Nb13 83.6(6) . . ?
O14 Nb10 Cs6 43.4(6) . . ?
O14 Nb10 Cs10 92.3(5) . . ?
O14 Nb10 O23 81.7(7) . . ?
O14 Nb10 O41 74.7(7) . . ?
O23 Nb10 Nb2 31.1(5) . . ?
O23 Nb10 Nb3 80.5(5) . . ?
O23 Nb10 Nb8 81.4(5) . . ?
O23 Nb10 Nb13 121.6(5) . . ?
O23 Nb10 Cs6 46.1(5) . . ?
O23 Nb10 Cs10 161.0(5) . . ?
O23 Nb10 O41 75.1(7) . . ?
O26 Nb10 Nb2 120.8(6) . . ?
O26 Nb10 Nb3 77.4(5) . . ?
O26 Nb10 Nb8 81.3(6) . . ?
O26 Nb10 Nb13 30.3(6) . . ?
O26 Nb10 Cs6 131.7(5) . . ?
O26 Nb10 Cs10 44.9(6) . . ?
O26 Nb10 O14 88.4(8) . . ?
O26 Nb10 O23 151.6(8) . . ?
O26 Nb10 O41 76.6(7) . . ?
O34 Nb10 Nb2 78.7(5) . . ?
O34 Nb10 Nb3 122.0(5) . . ?
O34 Nb10 Nb8 31.1(5) . . ?
O34 Nb10 Nb13 80.9(6) . . ?
O34 Nb10 Cs6 133.2(6) . . ?
O34 Nb10 Cs10 105.5(5) . . ?
O34 Nb10 O14 152.4(7) . . ?
O34 Nb10 O23 87.2(8) . . ?
O34 Nb10 O26 89.6(8) . . ?
O34 Nb10 O41 78.0(7) . . ?
O37 Nb10 Nb2 136.1(7) . . ?
O37 Nb10 Nb3 133.8(7) . . ?
O37 Nb10 Nb8 135.3(7) . . ?
O37 Nb10 Nb13 133.4(7) . . ?
O37 Nb10 Cs6 88.5(7) . . ?
O37 Nb10 Cs10 58.7(7) . . ?
O37 Nb10 O14 103.0(9) . . ?
O37 Nb10 O23 105.0(9) . . ?
O37 Nb10 O26 103.1(9) . . ?
O37 Nb10 O34 104.2(9) . . ?
O37 Nb10 O41 177.7(8) . . ?
O41 Nb10 Nb2 44.2(4) . . ?
O41 Nb10 Nb3 44.0(4) . . ?
O41 Nb10 Nb8 46.9(4) . . ?
O41 Nb10 Nb13 46.5(4) . . ?
O41 Nb10 Cs6 90.0(4) . . ?
O41 Nb10 Cs10 120.8(4) . . ?
Cs12 Nb11 Cs3 146.52(14) 3_455 . ?
Cs25 Nb11 Cs3 133.4(3) 3_455 . ?
Cs25 Nb11 Cs12 13.26(18) 3_455 3_455 ?
O5 Nb11 Cs3 56.3(5) . . ?
O5 Nb11 Cs12 132.4(5) . 3_455 ?
O5 Nb11 Cs25 129.3(5) . 3_455 ?
O5 Nb11 C3 84.6(9) . . ?
O5 Nb11 C14 83.1(8) . . ?
O16 Nb11 Cs3 47.8(5) . . ?
O16 Nb11 Cs12 142.3(5) . 3_455 ?
O16 Nb11 Cs25 141.9(5) . 3_455 ?
O16 Nb11 O5 85.3(7) . . ?
O16 Nb11 O28 141.6(9) . . ?
O16 Nb11 O43 81.0(8) . . ?
O16 Nb11 O55 81.6(8) . . ?
O16 Nb11 O75 142.1(9) . . ?
O16 Nb11 C3 111.3(11) . . ?
O16 Nb11 C14 113.6(11) . . ?
O28 Nb11 Cs3 141.7(5) . . ?
O28 Nb11 Cs12 58.1(6) . 3_455 ?
O28 Nb11 Cs25 66.9(6) . 3_455 ?
O28 Nb11 O5 85.5(7) . . ?
O28 Nb11 C3 30.6(10) . . ?
O28 Nb11 C14 102.2(11) . . ?
O43 Nb11 Cs3 112.5(5) . . ?
O43 Nb11 Cs12 100.9(6) . 3_455 ?
O43 Nb11 Cs25 114.1(6) . 3_455 ?
O43 Nb11 O5 83.9(7) . . ?
O43 Nb11 O28 61.0(9) . . ?
O43 Nb11 O55 158.3(8) . . ?
O43 Nb11 C3 30.4(10) . . ?
O43 Nb11 C14 159.5(10) . . ?
O46 Nb11 Cs3 123.7(6) . . ?
O46 Nb11 Cs12 46.9(6) . 3_455 ?
O46 Nb11 Cs25 49.8(6) . 3_455 ?
O46 Nb11 O5 179.0(9) . . ?
O46 Nb11 O16 95.4(8) . . ?
O46 Nb11 O28 94.4(8) . . ?
O46 Nb11 O43 97.0(9) . . ?
O46 Nb11 O55 97.4(9) . . ?
O46 Nb11 O75 94.4(9) . . ?
O46 Nb11 C3 95.9(10) . . ?
O46 Nb11 C14 95.9(9) . . ?
O55 Nb11 Cs3 45.8(6) . . ?
O55 Nb11 Cs12 100.8(6) . 3_455 ?
O55 Nb11 Cs25 87.6(6) . 3_455 ?
O55 Nb11 O5 81.9(7) . . ?
O55 Nb11 O28 133.5(9) . . ?
O55 Nb11 C3 160.5(10) . . ?
O55 Nb11 C14 32.0(10) . . ?
O75 Nb11 Cs3 97.3(7) . . ?
O75 Nb11 Cs12 57.9(6) . 3_455 ?
O75 Nb11 Cs25 48.0(6) . 3_455 ?
O75 Nb11 O5 84.6(8) . . ?
O75 Nb11 O28 73.6(10) . . ?
O75 Nb11 O43 133.8(9) . . ?
O75 Nb11 O55 60.8(9) . . ?
O75 Nb11 C3 103.9(12) . . ?
O75 Nb11 C14 28.8(9) . . ?
C3 Nb11 Cs3 133.2(7) . . ?
C3 Nb11 Cs12 78.2(8) . 3_455 ?
C3 Nb11 Cs25 90.1(8) . 3_455 ?
C14 Nb11 Cs3 72.5(8) . . ?
C14 Nb11 Cs12 76.7(8) . 3_455 ?
C14 Nb11 Cs25 63.9(8) . 3_455 ?
C14 Nb11 C3 132.0(13) . . ?
Cs4 Nb12 Cs5 81.06(17) 7_556 7_556 ?
Cs33 Nb12 Cs4 86.5(17) 7_556 7_556 ?
Cs33 Nb12 Cs5 6.6(16) 7_556 7_556 ?
O17 Nb12 Cs4 65.4(5) . 7_556 ?
O17 Nb12 Cs5 139.1(5) . 7_556 ?
O17 Nb12 Cs33 145.7(19) . 7_556 ?
O17 Nb12 O32 78.6(9) . . ?
O17 Nb12 O46 82.4(7) . . ?
O17 Nb12 O56 139.4(9) . . ?
O17 Nb12 O61 80.3(9) . . ?
O17 Nb12 O76 139.8(9) . . ?
O17 Nb12 C8 109.6(11) . . ?
O17 Nb12 C10 110.9(11) . . ?
O32 Nb12 Cs4 126.3(6) . 7_556 ?
O32 Nb12 Cs5 106.0(6) . 7_556 ?
O32 Nb12 Cs33 105.7(11) . 7_556 ?
O32 Nb12 O46 84.5(8) . . ?
O32 Nb12 O61 156.5(8) . . ?
O32 Nb12 O76 62.8(9) . . ?
O32 Nb12 C8 161.0(11) . . ?
O32 Nb12 C10 33.2(11) . . ?
O46 Nb12 Cs4 125.6(5) . 7_556 ?
O46 Nb12 Cs5 138.1(5) . 7_556 ?
O46 Nb12 Cs33 131.6(19) . 7_556 ?
O46 Nb12 C8 79.7(10) . . ?
O46 Nb12 C10 82.1(9) . . ?
O56 Nb12 Cs4 95.2(7) . 7_556 ?
O56 Nb12 Cs5 62.6(6) . 7_556 ?
O56 Nb12 Cs33 58.1(15) . 7_556 ?
O56 Nb12 O32 136.0(9) . . ?
O56 Nb12 O46 81.5(8) . . ?
O56 Nb12 O61 60.8(9) . . ?
O56 Nb12 O76 74.3(10) . . ?
O56 Nb12 C8 30.7(10) . . ?
O56 Nb12 C10 103.3(12) . . ?
O59 Nb12 Cs4 51.3(7) . 7_556 ?
O59 Nb12 Cs5 42.4(7) . 7_556 ?
O59 Nb12 Cs33 48.9(19) . 7_556 ?
O59 Nb12 O17 96.8(9) . . ?
O59 Nb12 O32 98.7(10) . . ?
O59 Nb12 O46 176.5(10) . . ?
O59 Nb12 O56 97.0(10) . . ?
O59 Nb12 O61 94.0(9) . . ?
O59 Nb12 O76 99.3(9) . . ?
O59 Nb12 C8 97.3(11) . . ?
O59 Nb12 C10 101.4(11) . . ?
O61 Nb12 Cs4 50.9(6) . 7_556 ?
O61 Nb12 Cs5 96.7(5) . 7_556 ?
O61 Nb12 Cs33 97.5(12) . 7_556 ?
O61 Nb12 O46 82.5(8) . . ?
O61 Nb12 C8 30.2(10) . . ?
O61 Nb12 C10 159.4(11) . . ?
O76 Nb12 Cs4 148.1(5) . 7_556 ?
O76 Nb12 Cs5 67.3(6) . 7_556 ?
O76 Nb12 Cs33 62.2(17) . 7_556 ?
O76 Nb12 O46 83.4(7) . . ?
O76 Nb12 O61 134.4(9) . . ?
O76 Nb12 C8 104.5(12) . . ?
O76 Nb12 C10 29.6(10) . . ?
C8 Nb12 Cs4 72.2(9) . 7_556 ?
C8 Nb12 Cs5 79.5(8) . 7_556 ?
C8 Nb12 Cs33 77.6(13) . 7_556 ?
C8 Nb12 C10 132.5(14) . . ?
C10 Nb12 Cs4 149.1(8) . 7_556 ?
C10 Nb12 Cs5 85.8(8) . 7_556 ?
C10 Nb12 Cs33 82.7(15) . 7_556 ?
Nb3 Nb13 Nb8 90.60(8) . . ?
Nb3 Nb13 Nb10 59.54(7) . . ?
Nb3 Nb13 Cs7 61.93(6) . . ?
Nb3 Nb13 Cs9 166.57(9) . 4_556 ?
Nb4 Nb13 Nb3 62.21(6) . . ?
Nb4 Nb13 Nb8 59.87(7) . . ?
Nb4 Nb13 Nb10 90.81(8) . . ?
Nb4 Nb13 Cs7 62.32(6) . . ?
Nb4 Nb13 Cs9 105.23(8) . 4_556 ?
Nb8 Nb13 Cs7 122.19(7) . . ?
Nb8 Nb13 Cs9 78.21(7) . 4_556 ?
Nb10 Nb13 Nb8 60.02(8) . . ?
Nb10 Nb13 Cs7 121.47(7) . . ?
Nb10 Nb13 Cs9 118.95(8) . 4_556 ?
Cs9 Nb13 Cs7 118.04(8) 4_556 . ?
O8 Nb13 Nb3 80.6(5) . . ?
O8 Nb13 Nb4 32.8(5) . . ?
O8 Nb13 Nb8 84.1(6) . . ?
O8 Nb13 Nb10 123.3(5) . . ?
O8 Nb13 Cs7 44.4(5) . . ?
O8 Nb13 Cs9 90.8(5) . 4_556 ?
O8 Nb13 O18 82.4(7) . . ?
O8 Nb13 O41 76.7(7) . . ?
O18 Nb13 Nb3 30.5(5) . . ?
O18 Nb13 Nb4 79.7(5) . . ?
O18 Nb13 Nb8 121.0(5) . . ?
O18 Nb13 Nb10 81.4(6) . . ?
O18 Nb13 Cs7 45.2(5) . . ?
O18 Nb13 Cs9 158.5(6) . 4_556 ?
O18 Nb13 O41 74.1(7) . . ?
O26 Nb13 Nb3 77.6(5) . . ?
O26 Nb13 Nb4 121.9(6) . . ?
O26 Nb13 Nb8 81.9(6) . . ?
O26 Nb13 Nb10 31.2(6) . . ?
O26 Nb13 Cs7 131.2(6) . . ?
O26 Nb13 Cs9 107.7(5) . 4_556 ?
O26 Nb13 O8 153.9(8) . . ?
O26 Nb13 O18 86.1(8) . . ?
O26 Nb13 O41 77.7(7) . . ?
O41 Nb13 Nb3 43.8(4) . . ?
O41 Nb13 Nb4 44.2(4) . . ?
O41 Nb13 Nb8 46.9(4) . . ?
O41 Nb13 Nb10 46.7(4) . . ?
O41 Nb13 Cs7 89.7(4) . . ?
O41 Nb13 Cs9 124.3(4) . 4_556 ?
O47 Nb13 Nb3 121.2(6) . . ?
O47 Nb13 Nb4 78.2(5) . . ?
O47 Nb13 Nb8 30.6(6) . . ?
O47 Nb13 Nb10 80.9(6) . . ?
O47 Nb13 Cs7 133.1(6) . . ?
O47 Nb13 Cs9 47.8(6) . 4_556 ?
O47 Nb13 O8 88.8(8) . . ?
O47 Nb13 O18 151.4(8) . . ?
O47 Nb13 O26 90.2(8) . . ?
O47 Nb13 O41 77.5(7) . . ?
O60 Nb13 Nb3 133.5(7) . . ?
O60 Nb13 Nb4 134.9(7) . . ?
O60 Nb13 Nb8 135.8(7) . . ?
O60 Nb13 Nb10 134.3(7) . . ?
O60 Nb13 Cs7 87.7(6) . . ?
O60 Nb13 Cs9 58.2(7) . 4_556 ?
O60 Nb13 O8 102.3(9) . . ?
O60 Nb13 O18 103.2(8) . . ?
O60 Nb13 O26 103.1(9) . . ?
O60 Nb13 O41 177.1(8) . . ?
O60 Nb13 O47 105.3(9) . . ?
Cs4 Nb14 Cs16 113.38(6) 7_556 . ?
Cs5 Nb14 Cs4 66.30(15) . 7_556 ?
Cs5 Nb14 Cs16 110.5(2) . . ?
O30 Nb14 Cs4 52.3(5) . 7_556 ?
O30 Nb14 Cs5 56.0(6) . . ?
O30 Nb14 Cs16 162.2(5) . . ?
O30 Nb14 O45 80.2(9) . . ?
O30 Nb14 O58 80.7(9) . . ?
O30 Nb14 O62 138.9(10) . . ?
O30 Nb14 O73 85.2(7) . . ?
O30 Nb14 O74 139.9(9) . . ?
O30 Nb14 C4 112.1(12) . . ?
O30 Nb14 C7 110.8(12) . . ?
O45 Nb14 Cs4 119.3(7) . 7_556 ?
O45 Nb14 Cs5 55.5(7) . . ?
O45 Nb14 Cs16 102.1(6) . . ?
O45 Nb14 O58 157.4(9) . . ?
O45 Nb14 O62 60.2(10) . . ?
O45 Nb14 O73 82.6(8) . . ?
O45 Nb14 C4 32.3(12) . . ?
O45 Nb14 C7 161.1(12) . . ?
O58 Nb14 Cs4 55.0(6) . 7_556 ?
O58 Nb14 Cs5 120.7(6) . . ?
O58 Nb14 Cs16 99.7(6) . . ?
O58 Nb14 O73 83.9(8) . . ?
O58 Nb14 C4 159.0(12) . . ?
O58 Nb14 C7 30.3(11) . . ?
O62 Nb14 Cs4 158.6(6) . 7_556 ?
O62 Nb14 Cs5 103.5(8) . . ?
O62 Nb14 Cs16 50.6(7) . . ?
O62 Nb14 O58 134.3(10) . . ?
O62 Nb14 O73 79.5(8) . . ?
O62 Nb14 C4 27.9(11) . . ?
O62 Nb14 C7 105.0(14) . . ?
O68 Nb14 Cs4 59.8(8) . 7_556 ?
O68 Nb14 Cs5 58.4(8) . . ?
O68 Nb14 Cs16 64.4(8) . . ?
O68 Nb14 O30 97.8(9) . . ?
O68 Nb14 O45 99.0(10) . . ?
O68 Nb14 O58 95.4(10) . . ?
O68 Nb14 O62 98.8(10) . . ?
O68 Nb14 O73 176.8(9) . . ?
O68 Nb14 O74 95.6(10) . . ?
O68 Nb14 C4 99.0(12) . . ?
O68 Nb14 C7 94.7(12) . . ?
O73 Nb14 Cs4 121.9(5) . 7_556 ?
O73 Nb14 Cs5 124.6(6) . . ?
O73 Nb14 Cs16 112.6(5) . . ?
O73 Nb14 C4 80.8(10) . . ?
O73 Nb14 C7 83.1(11) . . ?
O74 Nb14 Cs4 105.4(7) . 7_556 ?
O74 Nb14 Cs5 153.8(5) . . ?
O74 Nb14 Cs16 47.9(6) . . ?
O74 Nb14 O45 134.4(10) . . ?
O74 Nb14 O58 60.5(10) . . ?
O74 Nb14 O62 75.0(11) . . ?
O74 Nb14 O73 81.3(8) . . ?
O74 Nb14 C4 102.8(13) . . ?
O74 Nb14 C7 30.3(11) . . ?
C4 Nb14 Cs4 145.9(10) . 7_556 ?
C4 Nb14 Cs5 80.0(11) . . ?
C4 Nb14 Cs16 73.3(10) . . ?
C7 Nb14 Cs4 78.9(11) . 7_556 ?
C7 Nb14 Cs5 143.4(10) . . ?
C7 Nb14 Cs16 72.3(10) . . ?
C7 Nb14 C4 132.4(15) . . ?
Cs13 Nb15 Cs2 144.08(12) . . ?
Cs13 Nb15 Cs26 15.46(18) . . ?
Cs26 Nb15 Cs2 159.5(2) . . ?
O10 Nb15 Cs2 46.7(5) . . ?
O10 Nb15 Cs13 146.3(5) . . ?
O10 Nb15 Cs26 144.8(5) . . ?
O10 Nb15 O27 142.5(10) . . ?
O10 Nb15 O49 80.7(9) . . ?
O10 Nb15 O54 80.4(9) . . ?
O10 Nb15 O64 84.9(7) . . ?
O10 Nb15 O80 139.5(10) . . ?
O10 Nb15 C16 110.5(12) . . ?
O10 Nb15 C17 113.6(12) . . ?
O27 Nb15 Cs2 98.4(8) . . ?
O27 Nb15 Cs13 53.2(7) . . ?
O27 Nb15 Cs26 64.3(7) . . ?
O27 Nb15 O54 62.7(10) . . ?
O27 Nb15 O64 84.8(8) . . ?
O27 Nb15 O80 74.9(12) . . ?
O27 Nb15 C16 104.0(13) . . ?
O27 Nb15 C17 29.5(11) . . ?
O49 Nb15 Cs2 112.6(6) . . ?
O49 Nb15 Cs13 103.4(6) . . ?
O49 Nb15 Cs26 87.9(7) . . ?
O49 Nb15 O27 133.6(11) . . ?
O49 Nb15 O54 158.0(9) . . ?
O49 Nb15 O64 84.0(8) . . ?
O49 Nb15 O80 59.3(10) . . ?
O49 Nb15 C16 29.9(11) . . ?
O49 Nb15 C17 160.7(12) . . ?
O54 Nb15 Cs2 45.5(6) . . ?
O54 Nb15 Cs13 98.6(6) . . ?
O54 Nb15 Cs26 114.1(6) . . ?
O54 Nb15 O64 83.2(8) . . ?
O54 Nb15 C16 162.1(11) . . ?
O54 Nb15 C17 33.2(11) . . ?
O63 Nb15 Cs2 124.0(8) . . ?
O63 Nb15 Cs13 49.5(7) . . ?
O63 Nb15 Cs26 51.1(8) . . ?
O63 Nb15 O10 97.0(9) . . ?
O63 Nb15 O27 93.6(10) . . ?
O63 Nb15 O49 96.4(10) . . ?
O63 Nb15 O54 97.0(10) . . ?
O63 Nb15 O64 178.1(9) . . ?
O63 Nb15 O80 93.8(10) . . ?
O63 Nb15 C16 95.7(12) . . ?
O63 Nb15 C17 94.7(11) . . ?
O64 Nb15 Cs2 57.3(6) . . ?
O64 Nb15 Cs13 128.7(5) . . ?
O64 Nb15 Cs26 127.2(6) . . ?
O64 Nb15 C16 83.7(10) . . ?
O64 Nb15 C17 84.4(10) . . ?
O80 Nb15 Cs2 142.1(6) . . ?
O80 Nb15 Cs13 59.0(7) . . ?
O80 Nb15 Cs26 47.6(7) . . ?
O80 Nb15 O54 136.7(10) . . ?
O80 Nb15 O64 84.8(9) . . ?
O80 Nb15 C16 29.4(10) . . ?
O80 Nb15 C17 104.2(13) . . ?
C16 Nb15 Cs2 132.7(9) . . ?
C16 Nb15 Cs13 80.3(9) . . ?
C16 Nb15 Cs26 65.5(9) . . ?
C17 Nb15 Cs2 73.4(10) . . ?
C17 Nb15 Cs13 72.4(9) . . ?
C17 Nb15 Cs26 86.8(10) . . ?
C17 Nb15 C16 133.0(14) . . ?
Cs5 Nb16 Cs33 6.2(14) . . ?
Cs5 Nb16 Cs21 80.0(2) . 5_656 ?
Cs21 Nb16 Cs33 74.4(15) 5_656 . ?
O35 Nb16 Cs5 61.6(6) . . ?
O35 Nb16 Cs33 67.8(17) . . ?
O35 Nb16 Cs21 137.9(6) . 5_656 ?
O35 Nb16 O63 85.0(8) . . ?
O35 Nb16 O69 139.2(10) . . ?
O35 Nb16 O71 78.7(9) . . ?
O35 Nb16 O78 80.1(9) . . ?
O35 Nb16 O87 142.7(11) . . ?
O35 Nb16 C12 108.6(12) . . ?
O35 Nb16 C15 114.0(13) . . ?
O63 Nb16 Cs5 125.7(6) . . ?
O63 Nb16 Cs33 127.8(12) . . ?
O63 Nb16 Cs21 134.5(6) . 5_656 ?
O63 Nb16 C12 81.7(11) . . ?
O63 Nb16 C15 81.6(11) . . ?
O65 Nb16 Cs5 54.5(8) . . ?
O65 Nb16 Cs33 52.4(13) . . ?
O65 Nb16 Cs21 45.4(8) . 5_656 ?
O65 Nb16 O35 95.2(9) . . ?
O65 Nb16 O63 179.8(11) . . ?
O65 Nb16 O69 98.9(10) . . ?
O65 Nb16 O71 96.1(10) . . ?
O65 Nb16 O78 93.9(11) . . ?
O65 Nb16 O87 98.5(10) . . ?
O65 Nb16 C12 98.4(12) . . ?
O65 Nb16 C15 98.2(12) . . ?
O69 Nb16 Cs5 97.0(8) . . ?
O69 Nb16 Cs33 91.5(17) . . ?
O69 Nb16 Cs21 57.0(6) . 5_656 ?
O69 Nb16 O63 81.0(9) . . ?
O69 Nb16 O71 61.9(10) . . ?
O69 Nb16 C12 31.5(11) . . ?
O69 Nb16 C15 101.6(14) . . ?
O71 Nb16 Cs5 50.2(6) . . ?
O71 Nb16 Cs33 48.5(12) . . ?
O71 Nb16 Cs21 90.0(6) . 5_656 ?
O71 Nb16 O63 84.1(9) . . ?
O71 Nb16 C12 30.4(11) . . ?
O71 Nb16 C15 159.8(12) . . ?
O78 Nb16 Cs5 124.0(7) . . ?
O78 Nb16 Cs33 128.3(15) . . ?
O78 Nb16 Cs21 111.4(7) . 5_656 ?
O78 Nb16 O63 85.9(9) . . ?
O78 Nb16 O69 136.2(11) . . ?
O78 Nb16 O71 157.3(9) . . ?
O78 Nb16 C12 164.1(12) . . ?
O78 Nb16 C15 34.9(12) . . ?
O87 Nb16 Cs5 149.9(7) . . ?
O87 Nb16 Cs33 144.8(16) . . ?
O87 Nb16 Cs21 70.5(8) . 5_656 ?
O87 Nb16 O63 81.3(9) . . ?
O87 Nb16 O69 72.2(12) . . ?
O87 Nb16 O71 133.4(11) . . ?
O87 Nb16 O78 64.5(11) . . ?
O87 Nb16 C12 103.5(14) . . ?
O87 Nb16 C15 29.7(11) . . ?
C12 Nb16 Cs5 71.7(10) . . ?
C12 Nb16 Cs33 67.5(17) . . ?
C12 Nb16 Cs21 71.5(9) . 5_656 ?
C15 Nb16 Cs5 149.2(9) . . ?
C15 Nb16 Cs33 149.6(12) . . ?
C15 Nb16 Cs21 89.8(10) . 5_656 ?
C15 Nb16 C12 132.3(15) . . ?
O4 Cs1 Si1 92.4(3) . . ?
O4 Cs1 O5 46.8(4) . . ?
O4 Cs1 O10 110.8(4) . . ?
O4 Cs1 O12 109.3(4) . . ?
O4 Cs1 O16 76.0(4) . . ?
O4 Cs1 O64 100.1(4) . . ?
O5 Cs1 Si1 69.1(3) . . ?
O6 Cs1 Si1 112.0(3) . . ?
O6 Cs1 O4 52.7(4) . . ?
O6 Cs1 O5 99.3(4) . . ?
O6 Cs1 O10 75.9(4) . . ?
O6 Cs1 O12 109.6(4) . . ?
O6 Cs1 O16 111.9(4) . . ?
O6 Cs1 O64 47.7(4) . . ?
O10 Cs1 Si1 65.1(3) . . ?
O10 Cs1 O5 127.4(4) . . ?
O10 Cs1 O64 46.5(4) . . ?
O12 Cs1 Si1 22.9(3) . . ?
O12 Cs1 O5 92.0(4) . . ?
O12 Cs1 O10 45.3(4) . . ?
O12 Cs1 O16 45.9(4) . . ?
O12 Cs1 O64 91.8(5) . . ?
O16 Cs1 Si1 23.0(3) . . ?
O16 Cs1 O5 46.2(4) . . ?
O16 Cs1 O10 86.3(4) . . ?
O16 Cs1 O64 128.7(5) . . ?
O19 Cs1 Si1 119.4(4) . . ?
O19 Cs1 O4 49.7(5) . . ?
O19 Cs1 O5 50.3(4) . . ?
O19 Cs1 O6 83.0(5) . . ?
O19 Cs1 O10 158.2(5) . . ?
O19 Cs1 O12 142.2(5) . . ?
O19 Cs1 O16 96.4(5) . . ?
O19 Cs1 O49 145.1(6) . . ?
O19 Cs1 O64 120.2(5) . . ?
O43 Cs1 Si1 59.7(4) . . ?
O43 Cs1 O4 95.8(5) . . ?
O43 Cs1 O5 49.1(5) . . ?
O43 Cs1 O6 148.3(5) . . ?
O43 Cs1 O10 119.0(5) . . ?
O43 Cs1 O12 74.5(5) . . ?
O43 Cs1 O16 47.6(5) . . ?
O43 Cs1 O19 77.1(5) . . ?
O43 Cs1 O49 113.2(6) . . ?
O43 Cs1 O50 141.5(6) . . ?
O43 Cs1 O64 161.8(5) . . ?
O49 Cs1 Si1 93.0(4) . . ?
O49 Cs1 O4 149.0(5) . . ?
O49 Cs1 O5 159.2(5) . . ?
O49 Cs1 O6 97.3(5) . . ?
O49 Cs1 O10 46.0(6) . . ?
O49 Cs1 O12 70.6(5) . . ?
O49 Cs1 O16 115.3(5) . . ?
O49 Cs1 O64 49.6(5) . . ?
O50 Cs1 Si1 158.7(4) . . ?
O50 Cs1 O4 84.3(5) . . ?
O50 Cs1 O5 120.8(5) . . ?
O50 Cs1 O6 50.1(5) . . ?
O50 Cs1 O10 96.4(5) . . ?
O50 Cs1 O12 141.6(5) . . ?
O50 Cs1 O16 159.7(5) . . ?
O50 Cs1 O19 73.9(5) . . ?
O50 Cs1 O49 79.7(6) . . ?
O50 Cs1 O64 49.9(5) . . ?
O64 Cs1 Si1 110.5(4) . . ?
O64 Cs1 O5 145.6(4) . . ?
O3 Cs2 Nb6 29.8(3) . . ?
O3 Cs2 O6 52.4(4) . . ?
O3 Cs2 O9 112.3(4) . . ?
O3 Cs2 O15 80.1(4) . . ?
O3 Cs2 O64 100.2(5) . . ?
O3 Cs2 O77 48.3(4) . . ?
O6 Cs2 Nb6 80.4(3) . . ?
O6 Cs2 O9 111.5(4) . . ?
O6 Cs2 O15 113.5(4) . . ?
O6 Cs2 O64 47.9(5) . . ?
O6 Cs2 O77 100.4(4) . . ?
O9 Cs2 Nb6 115.2(3) . . ?
O10 Cs2 Nb6 139.8(3) . . ?
O10 Cs2 O3 115.3(5) . . ?
O10 Cs2 O6 79.6(5) . . ?
O10 Cs2 O9 44.4(5) . . ?
O10 Cs2 O15 83.8(5) . . ?
O10 Cs2 O64 48.4(5) . . ?
O10 Cs2 O77 128.7(5) . . ?
O15 Cs2 Nb6 72.8(3) . . ?
O15 Cs2 O9 43.3(4) . . ?
O15 Cs2 O64 127.7(4) . . ?
O15 Cs2 O77 48.7(4) . . ?
O38 Cs2 Nb6 94.9(4) . . ?
O38 Cs2 O3 82.7(5) . . ?
O38 Cs2 O6 49.9(5) . . ?
O38 Cs2 O9 142.6(5) . . ?
O38 Cs2 O10 98.3(5) . . ?
O38 Cs2 O15 161.8(5) . . ?
O38 Cs2 O40 143.0(6) . . ?
O38 Cs2 O44 74.4(5) . . ?
O38 Cs2 O54 76.5(6) . . ?
O38 Cs2 O64 50.1(5) . . ?
O38 Cs2 O77 121.0(5) . . ?
O40 Cs2 Nb6 72.5(4) . . ?
O40 Cs2 O3 98.5(5) . . ?
O40 Cs2 O6 150.4(5) . . ?
O40 Cs2 O9 71.1(5) . . ?
O40 Cs2 O10 113.9(5) . . ?
O40 Cs2 O15 47.0(5) . . ?
O40 Cs2 O44 78.6(5) . . ?
O40 Cs2 O54 110.5(6) . . ?
O40 Cs2 O64 158.8(5) . . ?
O40 Cs2 O77 50.2(5) . . ?
O44 Cs2 Nb6 30.4(4) . . ?
O44 Cs2 O3 49.6(5) . . ?
O44 Cs2 O6 84.3(5) . . ?
O44 Cs2 O9 141.7(5) . . ?
O44 Cs2 O10 163.3(5) . . ?
O44 Cs2 O15 98.6(5) . . ?
O44 Cs2 O54 139.1(6) . . ?
O44 Cs2 O64 121.4(5) . . ?
O44 Cs2 O77 50.0(5) . . ?
O54 Cs2 Nb6 169.3(4) . . ?
O54 Cs2 O3 150.7(6) . . ?
O54 Cs2 O6 98.4(6) . . ?
O54 Cs2 O9 75.1(5) . . ?
O54 Cs2 O10 49.3(5) . . ?
O54 Cs2 O15 117.0(5) . . ?
O54 Cs2 O64 50.5(6) . . ?
O54 Cs2 O77 160.2(5) . . ?
O64 Cs2 Nb6 128.0(3) . . ?
O64 Cs2 O9 92.7(4) . . ?
O77 Cs2 Nb6 26.3(3) . . ?
O77 Cs2 O9 92.0(4) . . ?
O77 Cs2 O64 147.1(5) . . ?
O3 Cs3 Cs24 149.0(3) . . ?
O3 Cs3 O5 101.9(4) . . ?
O3 Cs3 O7 112.1(4) . . ?
O3 Cs3 O15 79.4(4) . . ?
O3 Cs3 O77 48.0(4) . . ?
O4 Cs3 Cs24 154.6(3) . . ?
O4 Cs3 O3 53.3(4) . . ?
O4 Cs3 O5 48.7(4) . . ?
O4 Cs3 O7 112.6(4) . . ?
O4 Cs3 O15 114.7(4) . . ?
O4 Cs3 O16 78.9(4) . . ?
O4 Cs3 O77 101.1(4) . . ?
O5 Cs3 Cs24 107.0(3) . . ?
O5 Cs3 O7 94.3(4) . . ?
O5 Cs3 O77 149.1(4) . . ?
O7 Cs3 Cs24 55.2(3) . . ?
O7 Cs3 O77 92.4(4) . . ?
O15 Cs3 Cs24 73.4(3) . . ?
O15 Cs3 O5 130.4(4) . . ?
O15 Cs3 O7 43.8(4) . . ?
O15 Cs3 O77 48.6(4) . . ?
O16 Cs3 Cs24 77.9(3) . . ?
O16 Cs3 O3 114.9(4) . . ?
O16 Cs3 O5 48.5(4) . . ?
O16 Cs3 O7 45.8(4) . . ?
O16 Cs3 O15 85.4(4) . . ?
O16 Cs3 O77 130.0(5) . . ?
O33 Cs3 Cs24 119.7(4) . . ?
O33 Cs3 O3 50.5(5) . . ?
O33 Cs3 O4 83.8(5) . . ?
O33 Cs3 O5 119.7(4) . . ?
O33 Cs3 O7 143.0(5) . . ?
O33 Cs3 O15 99.5(5) . . ?
O33 Cs3 O16 162.4(5) . . ?
O33 Cs3 O51 78.0(5) . . ?
O33 Cs3 O53 71.2(5) . . ?
O33 Cs3 O55 137.9(6) . . ?
O33 Cs3 O77 51.1(5) . . ?
O51 Cs3 Cs24 52.5(4) . . ?
O51 Cs3 O3 97.8(5) . . ?
O51 Cs3 O4 150.9(5) . . ?
O51 Cs3 O5 159.4(5) . . ?
O51 Cs3 O7 72.5(5) . . ?
O51 Cs3 O15 47.9(5) . . ?
O51 Cs3 O16 116.7(5) . . ?
O51 Cs3 O55 110.4(6) . . ?
O51 Cs3 O77 49.9(5) . . ?
O53 Cs3 Cs24 124.2(4) . . ?
O53 Cs3 O3 83.2(5) . . ?
O53 Cs3 O4 50.6(5) . . ?
O53 Cs3 O5 50.9(5) . . ?
O53 Cs3 O7 145.0(5) . . ?
O53 Cs3 O15 162.3(5) . . ?
O53 Cs3 O16 99.4(5) . . ?
O53 Cs3 O51 138.8(6) . . ?
O53 Cs3 O55 78.1(5) . . ?
O53 Cs3 O77 119.3(5) . . ?
O55 Cs3 Cs24 58.1(4) . . ?
O55 Cs3 O3 151.6(5) . . ?
O55 Cs3 O4 98.4(5) . . ?
O55 Cs3 O5 49.7(5) . . ?
O55 Cs3 O7 74.7(5) . . ?
O55 Cs3 O15 116.9(5) . . ?
O55 Cs3 O16 49.0(5) . . ?
O55 Cs3 O77 159.7(5) . . ?
O77 Cs3 Cs24 101.6(3) . . ?
O7 Cs4 O17 43.0(4) 7_556 7_556 ?
O30 Cs4 O7 43.7(4) 7_556 7_556 ?
O30 Cs4 O17 82.1(4) 7_556 7_556 ?
O30 Cs4 O58 48.8(6) 7_556 7_556 ?
O30 Cs4 O59 126.8(5) 7_556 7_556 ?
O30 Cs4 O68 49.2(5) 7_556 7_556 ?
O30 Cs4 O70 77.7(5) 7_556 7_556 ?
O30 Cs4 O112 98.5(9) 7_556 7_556 ?
O58 Cs4 O7 71.8(5) 7_556 7_556 ?
O58 Cs4 O17 113.3(5) 7_556 7_556 ?
O58 Cs4 O68 50.3(5) 7_556 7_556 ?
O58 Cs4 O70 126.4(5) 7_556 7_556 ?
O58 Cs4 O112 62.4(8) 7_556 7_556 ?
O59 Cs4 O7 88.2(4) 7_556 7_556 ?
O59 Cs4 O7 116.8(5) . 7_556 ?
O59 Cs4 O17 45.8(4) 7_556 7_556 ?
O59 Cs4 O17 105.8(5) . 7_556 ?
O59 Cs4 O30 92.0(5) . 7_556 ?
O59 Cs4 O58 149.8(5) 7_556 7_556 ?
O59 Cs4 O58 116.1(6) . 7_556 ?
O59 Cs4 O59 92.9(5) . 7_556 ?
O59 Cs4 O61 143.6(6) . 7_556 ?
O59 Cs4 O68 65.9(5) . 7_556 ?
O59 Cs4 O68 156.6(6) 7_556 7_556 ?
O59 Cs4 O70 60.9(5) . 7_556 ?
O59 Cs4 O70 59.4(5) 7_556 7_556 ?
O59 Cs4 O101 127.9(9) . 7_556 ?
O59 Cs4 O112 82.2(9) . 7_556 ?
O59 Cs4 O112 134.7(9) 7_556 7_556 ?
O61 Cs4 O7 60.4(5) 7_556 7_556 ?
O61 Cs4 O17 44.9(5) 7_556 7_556 ?
O61 Cs4 O30 101.9(5) 7_556 7_556 ?
O61 Cs4 O58 97.9(6) 7_556 7_556 ?
O61 Cs4 O59 52.0(6) 7_556 7_556 ?
O61 Cs4 O68 145.5(5) 7_556 7_556 ?
O61 Cs4 O70 89.2(6) 7_556 7_556 ?
O61 Cs4 O112 127.6(10) 7_556 7_556 ?
O68 Cs4 O7 92.8(4) 7_556 7_556 ?
O68 Cs4 O17 128.2(5) 7_556 7_556 ?
O68 Cs4 O70 99.8(6) 7_556 7_556 ?
O70 Cs4 O7 66.2(4) 7_556 7_556 ?
O70 Cs4 O7 152.9(5) . 7_556 ?
O70 Cs4 O17 45.4(5) 7_556 7_556 ?
O70 Cs4 O17 110.0(5) . 7_556 ?
O70 Cs4 O30 157.1(6) . 7_556 ?
O70 Cs4 O58 133.1(6) . 7_556 ?
O70 Cs4 O59 64.7(6) . 7_556 ?
O70 Cs4 O59 66.3(6) . . ?
O70 Cs4 O61 100.3(6) . 7_556 ?
O70 Cs4 O68 111.4(5) . 7_556 ?
O70 Cs4 O70 96.8(5) . 7_556 ?
O70 Cs4 O101 69.1(9) . 7_556 ?
O70 Cs4 O112 72.3(9) . 7_556 ?
O101 Cs4 O7 115.2(9) 7_556 7_556 ?
O101 Cs4 O17 113.7(9) 7_556 7_556 ?
O101 Cs4 O30 125.0(8) 7_556 7_556 ?
O101 Cs4 O58 77.8(9) 7_556 7_556 ?
O101 Cs4 O59 91.4(9) 7_556 7_556 ?
O101 Cs4 O61 69.4(10) 7_556 7_556 ?
O101 Cs4 O68 109.1(10) 7_556 7_556 ?
O101 Cs4 O70 150.7(9) 7_556 7_556 ?
O101 Cs4 O112 59.4(13) 7_556 7_556 ?
O112 Cs4 O7 134.1(8) 7_556 7_556 ?
O112 Cs4 O17 172.0(9) 7_556 7_556 ?
O112 Cs4 O68 55.3(10) 7_556 7_556 ?
O112 Cs4 O70 142.5(9) 7_556 7_556 ?
O9 Cs5 O56 159.7(6) . 7_556 ?
O30 Cs5 O9 44.6(5) . . ?
O30 Cs5 O35 83.9(5) . . ?
O30 Cs5 O56 137.1(5) . 7_556 ?
O30 Cs5 O68 49.0(5) . . ?
O30 Cs5 O70 78.2(6) . . ?
O30 Cs5 O98 106.3(7) . . ?
O30 Cs5 O117 157.4(11) . . ?
O35 Cs5 O9 43.8(5) . . ?
O35 Cs5 O56 119.8(5) . 7_556 ?
O45 Cs5 O9 65.7(5) . . ?
O45 Cs5 O30 47.2(6) . . ?
O45 Cs5 O35 107.2(6) . . ?
O45 Cs5 O56 132.9(7) . 7_556 ?
O45 Cs5 O65 144.3(6) . . ?
O45 Cs5 O68 51.7(6) . . ?
O45 Cs5 O70 124.3(7) . . ?
O45 Cs5 O98 59.2(7) . . ?
O45 Cs5 O117 111.4(11) . . ?
O59 Cs5 O9 118.9(6) 7_556 . ?
O59 Cs5 O30 91.0(6) 7_556 . ?
O59 Cs5 O35 109.9(6) 7_556 . ?
O59 Cs5 O45 118.8(6) 7_556 . ?
O59 Cs5 O56 48.8(5) 7_556 7_556 ?
O59 Cs5 O65 95.7(6) 7_556 . ?
O59 Cs5 O68 67.2(6) 7_556 . ?
O59 Cs5 O70 63.0(5) 7_556 . ?
O59 Cs5 O71 148.8(7) 7_556 . ?
O59 Cs5 O98 130.2(8) 7_556 . ?
O59 Cs5 O117 95.7(10) 7_556 . ?
O65 Cs5 O9 90.5(5) . . ?
O65 Cs5 O30 129.7(7) . . ?
O65 Cs5 O35 47.1(5) . . ?
O65 Cs5 O56 76.4(5) . 7_556 ?
O65 Cs5 O68 162.0(6) . . ?
O65 Cs5 O70 61.5(6) . . ?
O65 Cs5 O98 106.6(8) . . ?
O65 Cs5 O117 71.1(11) . . ?
O68 Cs5 O9 93.1(5) . . ?
O68 Cs5 O35 131.7(6) . . ?
O68 Cs5 O56 95.0(5) . 7_556 ?
O68 Cs5 O70 103.8(6) . . ?
O70 Cs5 O9 67.7(5) . . ?
O70 Cs5 O35 47.6(5) . . ?
O70 Cs5 O56 92.2(5) . 7_556 ?
O71 Cs5 O9 61.6(5) . . ?
O71 Cs5 O30 103.5(6) . . ?
O71 Cs5 O35 46.2(6) . . ?
O71 Cs5 O45 90.6(6) . . ?
O71 Cs5 O56 118.8(6) . 7_556 ?
O71 Cs5 O65 53.9(6) . . ?
O71 Cs5 O68 141.9(6) . . ?
O71 Cs5 O70 92.8(6) . . ?
O71 Cs5 O98 72.3(8) . . ?
O71 Cs5 O117 81.5(10) . . ?
O98 Cs5 O9 105.1(6) . . ?
O98 Cs5 O35 118.0(7) . . ?
O98 Cs5 O56 93.6(7) . 7_556 ?
O98 Cs5 O68 89.5(8) . . ?
O98 Cs5 O70 165.0(7) . . ?
O98 Cs5 O117 53.5(11) . . ?
O117 Cs5 O9 142.5(9) . . ?
O117 Cs5 O35 113.7(10) . . ?
O117 Cs5 O56 47.2(10) . 7_556 ?
O117 Cs5 O68 114.6(11) . . ?
O117 Cs5 O70 124.0(10) . . ?
O30 Cs33 Nb12 102.9(19) . 7_556 ?
O45 Cs33 Nb12 121.9(19) . 7_556 ?
O45 Cs33 O30 44.2(12) . . ?
O45 Cs33 O56 143(3) . 7_556 ?
O45 Cs33 O65 138(3) . . ?
O45 Cs33 O68 51.1(11) . . ?
O45 Cs33 O76 100(2) . 7_556 ?
O45 Cs33 O118 58.7(16) . . ?
O56 Cs33 Nb12 31.2(7) 7_556 7_556 ?
O56 Cs33 O30 134(2) 7_556 . ?
O56 Cs33 O65 78.8(15) 7_556 . ?
O56 Cs33 O68 99.1(19) 7_556 . ?
O56 Cs33 O76 43.0(12) 7_556 7_556 ?
O59 Cs33 Nb12 23.8(7) 7_556 7_556 ?
O59 Cs33 O30 84(2) 7_556 . ?
O59 Cs33 O45 116(2) 7_556 . ?
O59 Cs33 O56 51.0(12) 7_556 7_556 ?
O59 Cs33 O65 93(2) 7_556 . ?
O59 Cs33 O68 65.9(14) 7_556 . ?
O59 Cs33 O71 140(4) 7_556 . ?
O59 Cs33 O76 51.6(12) 7_556 7_556 ?
O59 Cs33 O118 96(2) 7_556 . ?
O65 Cs33 Nb12 96.4(16) . 7_556 ?
O65 Cs33 O30 117(3) . . ?
O65 Cs33 O76 122(2) . 7_556 ?
O68 Cs33 Nb12 71.5(13) . 7_556 ?
O68 Cs33 O30 46.2(12) . . ?
O68 Cs33 O65 152(4) . . ?
O68 Cs33 O76 59.9(13) . 7_556 ?
O71 Cs33 Nb12 149(2) . 7_556 ?
O71 Cs33 O30 95(3) . . ?
O71 Cs33 O45 88.7(18) . . ?
O71 Cs33 O56 124(2) . 7_556 ?
O71 Cs33 O65 52.4(13) . . ?
O71 Cs33 O68 136(3) . . ?
O71 Cs33 O76 159(4) . 7_556 ?
O71 Cs33 O118 124(3) . . ?
O76 Cs33 Nb12 32.4(7) 7_556 7_556 ?
O76 Cs33 O30 104.6(18) 7_556 . ?
O98 Cs33 Nb12 122(3) . 7_556 ?
O98 Cs33 O30 106(2) . . ?
O98 Cs33 O45 62.2(16) . . ?
O98 Cs33 O56 106(4) . 7_556 ?
O98 Cs33 O59 143(4) . 7_556 ?
O98 Cs33 O65 113(2) . . ?
O98 Cs33 O68 95(2) . . ?
O98 Cs33 O71 76.1(18) . . ?
O98 Cs33 O76 91(3) . 7_556 ?
O98 Cs33 O117 61(3) . . ?
O98 Cs33 O118 49(2) . . ?
O117 Cs33 Nb12 82(2) . 7_556 ?
O117 Cs33 O30 166(3) . . ?
O117 Cs33 O45 123(4) . . ?
O117 Cs33 O56 52.3(19) . 7_556 ?
O117 Cs33 O59 103(3) . 7_556 ?
O117 Cs33 O65 75(2) . . ?
O117 Cs33 O68 126(4) . . ?
O117 Cs33 O71 87(2) . . ?
O117 Cs33 O76 72(3) . 7_556 ?
O117 Cs33 O118 77(3) . . ?
O118 Cs33 Nb12 82(2) . 7_556 ?
O118 Cs33 O30 90.5(18) . . ?
O118 Cs33 O56 86(3) . 7_556 ?
O118 Cs33 O65 152(4) . . ?
O118 Cs33 O68 53.6(15) . . ?
O118 Cs33 O76 49.9(16) . 7_556 ?
Nb3 Cs6 Nb2 49.22(5) . . ?
O2 Cs6 Nb2 29.1(3) . . ?
O2 Cs6 Nb3 29.9(3) . . ?
O2 Cs6 O14 50.8(4) . . ?
O2 Cs6 O23 50.8(4) . . ?
O2 Cs6 O38 64.5(5) . . ?
O2 Cs6 O44 66.1(5) . . ?
O2 Cs6 O86 102.8(6) . . ?
O2 Cs6 O88 103.0(6) . . ?
O2 Cs6 C1 82.3(7) . . ?
O2 Cs6 C11 83.3(6) . . ?
O14 Cs6 Nb2 55.7(3) . . ?
O14 Cs6 Nb3 27.0(3) . . ?
O14 Cs6 O23 47.4(5) . . ?
O14 Cs6 O88 100.1(6) . . ?
O14 Cs6 C1 128.4(7) . . ?
O14 Cs6 C11 89.1(6) . . ?
O23 Cs6 Nb2 26.9(3) . . ?
O23 Cs6 Nb3 56.6(3) . . ?
O23 Cs6 C1 88.4(7) . . ?
O23 Cs6 C11 129.3(7) . . ?
O38 Cs6 Nb2 64.7(4) . . ?
O38 Cs6 Nb3 93.1(4) . . ?
O38 Cs6 O14 114.9(5) . . ?
O38 Cs6 O23 87.6(5) . . ?
O38 Cs6 O86 40.1(6) . . ?
O38 Cs6 O88 100.8(6) . . ?
O38 Cs6 C1 22.8(7) . . ?
O38 Cs6 C11 90.7(6) . . ?
O44 Cs6 Nb2 94.1(4) . . ?
O44 Cs6 Nb3 65.1(4) . . ?
O44 Cs6 O14 88.2(5) . . ?
O44 Cs6 O23 116.3(5) . . ?
O44 Cs6 O38 71.5(5) . . ?
O44 Cs6 O86 97.5(6) . . ?
O44 Cs6 O88 40.0(6) . . ?
O44 Cs6 C1 91.4(7) . . ?
O44 Cs6 C11 21.8(6) . . ?
O86 Cs6 Nb2 92.1(5) . . ?
O86 Cs6 Nb3 132.4(5) . . ?
O86 Cs6 O14 147.7(6) . . ?
O86 Cs6 O23 103.1(6) . . ?
O86 Cs6 O88 104.5(7) . . ?
O86 Cs6 C1 20.6(7) . . ?
O86 Cs6 C11 107.6(7) . . ?
O88 Cs6 Nb2 132.1(5) . . ?
O88 Cs6 Nb3 89.6(5) . . ?
O88 Cs6 O23 145.7(6) . . ?
O88 Cs6 C1 111.9(7) . . ?
O88 Cs6 C11 19.8(6) . . ?
O105 Cs6 Nb2 62.5(5) . . ?
O105 Cs6 Nb3 107.8(5) . . ?
O105 Cs6 O2 91.1(6) . . ?
O105 Cs6 O14 97.1(6) . . ?
O105 Cs6 O23 52.0(6) . . ?
O105 Cs6 O38 75.4(6) . . ?
O105 Cs6 O44 145.5(6) . . ?
O105 Cs6 O86 61.2(7) . . ?
O105 Cs6 O88 162.3(7) . . ?
O105 Cs6 C1 58.8(8) . . ?
O105 Cs6 C11 166.1(7) . . ?
C1 Cs6 Nb2 72.9(6) . . ?
C1 Cs6 Nb3 112.1(6) . . ?
C1 Cs6 C11 107.7(8) . . ?
C11 Cs6 Nb2 112.3(6) . . ?
C11 Cs6 Nb3 72.9(6) . . ?
O8 Cs7 Nb3 57.4(3) . . ?
O8 Cs7 O18 48.8(5) . . ?
O8 Cs7 O67 151.0(6) . . ?
O8 Cs7 O89 44.5(6) . 4_556 ?
O8 Cs7 C5 131.2(7) . . ?
O8 Cs7 C6 87.6(6) . . ?
O13 Cs7 Nb3 29.5(3) . . ?
O13 Cs7 O8 52.0(4) . . ?
O13 Cs7 O18 50.7(4) . . ?
O13 Cs7 O33 65.9(5) . . ?
O13 Cs7 O67 104.1(5) . . ?
O13 Cs7 O79 105.4(6) . . ?
O13 Cs7 O89 92.8(6) . 4_556 ?
O13 Cs7 C5 82.9(7) . . ?
O13 Cs7 C6 83.1(6) . . ?
O18 Cs7 Nb3 26.6(3) . . ?
O18 Cs7 O67 104.7(6) . . ?
O18 Cs7 O89 86.3(6) . 4_556 ?
O18 Cs7 C5 90.3(7) . . ?
O18 Cs7 C6 128.8(6) . . ?
O33 Cs7 Nb3 66.1(4) . . ?
O33 Cs7 O8 117.6(5) . . ?
O33 Cs7 O18 88.7(5) . . ?
O33 Cs7 O67 40.0(5) . . ?
O33 Cs7 O79 99.5(6) . . ?
O33 Cs7 O89 155.5(6) . 4_556 ?
O33 Cs7 C5 21.3(6) . . ?
O33 Cs7 C6 91.1(6) . . ?
O53 Cs7 Nb3 94.5(4) . . ?
O53 Cs7 O8 89.3(5) . . ?
O53 Cs7 O13 66.3(5) . . ?
O53 Cs7 O18 116.7(5) . . ?
O53 Cs7 O33 69.9(5) . . ?
O53 Cs7 O67 95.2(5) . . ?
O53 Cs7 O79 42.1(6) . . ?
O53 Cs7 O89 91.0(6) . 4_556 ?
O53 Cs7 C5 88.0(6) . . ?
O53 Cs7 C6 23.2(6) . . ?
O67 Cs7 Nb3 93.6(4) . . ?
O67 Cs7 O89 163.1(7) . 4_556 ?
O67 Cs7 C5 21.2(6) . . ?
O67 Cs7 C6 107.3(6) . . ?
O79 Cs7 Nb3 134.9(5) . . ?
O79 Cs7 O8 101.6(6) . . ?
O79 Cs7 O18 148.6(6) . . ?
O79 Cs7 O67 100.8(6) . . ?
O79 Cs7 O89 73.6(7) . 4_556 ?
O79 Cs7 C5 108.3(7) . . ?
O79 Cs7 C6 22.3(7) . . ?
O89 Cs7 Nb3 101.6(5) 4_556 . ?
O114 Cs7 Nb3 65.6(6) . . ?
O114 Cs7 O8 101.6(6) . . ?
O114 Cs7 O13 94.5(7) . . ?
O114 Cs7 O18 55.7(7) . . ?
O114 Cs7 O33 75.8(6) . . ?
O114 Cs7 O53 145.2(7) . . ?
O114 Cs7 O67 60.1(7) . . ?
O114 Cs7 O79 155.7(7) . . ?
O114 Cs7 O89 119.9(7) . 4_556 ?
O114 Cs7 C5 59.9(7) . . ?
O114 Cs7 C6 166.4(7) . . ?
C5 Cs7 Nb3 74.2(6) . . ?
C5 Cs7 O89 175.6(8) . 4_556 ?
C5 Cs7 C6 106.5(7) . . ?
C6 Cs7 Nb3 112.6(6) . . ?
C6 Cs7 O89 73.7(7) . 4_556 ?
Nb2 Cs8 Nb4 49.38(5) . . ?
O11 Cs8 Nb2 29.8(3) . . ?
O11 Cs8 Nb4 29.1(3) . . ?
O11 Cs8 O19 66.0(5) . . ?
O11 Cs8 O21 50.4(4) . . ?
O11 Cs8 O31 51.2(4) . . ?
O11 Cs8 O50 67.2(5) . . ?
O11 Cs8 O81 103.9(5) . . ?
O11 Cs8 O83 104.9(6) . . ?
O11 Cs8 O116 112.3(7) . . ?
O11 Cs8 C2 81.6(6) . . ?
O11 Cs8 C9 83.5(7) . . ?
O19 Cs8 Nb2 94.4(4) . . ?
O19 Cs8 Nb4 65.4(3) . . ?
O19 Cs8 O21 88.5(5) . . ?
O19 Cs8 O31 116.7(5) . . ?
O19 Cs8 O81 39.8(5) . . ?
O19 Cs8 O83 100.6(6) . . ?
O19 Cs8 O116 131.7(8) . . ?
O19 Cs8 C2 20.7(6) . . ?
O19 Cs8 C9 91.3(7) . . ?
O21 Cs8 Nb2 56.0(3) . . ?
O21 Cs8 Nb4 27.1(3) . . ?
O21 Cs8 O81 104.1(6) . . ?
O21 Cs8 O116 64.1(7) . . ?
O21 Cs8 C2 88.6(6) . . ?
O21 Cs8 C9 129.0(7) . . ?
O31 Cs8 Nb2 27.3(3) . . ?
O31 Cs8 Nb4 56.5(3) . . ?
O31 Cs8 O21 47.1(5) . . ?
O31 Cs8 O81 149.0(6) . . ?
O31 Cs8 O83 102.0(7) . . ?
O31 Cs8 O116 73.8(7) . . ?
O31 Cs8 C2 128.3(6) . . ?
O31 Cs8 C9 89.2(7) . . ?
O50 Cs8 Nb2 66.3(4) . . ?
O50 Cs8 Nb4 95.1(4) . . ?
O50 Cs8 O19 72.2(5) . . ?
O50 Cs8 O21 117.1(5) . . ?
O50 Cs8 O31 89.4(5) . . ?
O50 Cs8 O81 97.4(5) . . ?
O50 Cs8 O83 40.5(6) . . ?
O50 Cs8 O116 155.1(7) . . ?
O50 Cs8 C2 90.4(6) . . ?
O50 Cs8 C9 21.5(7) . . ?
O81 Cs8 Nb2 133.5(4) . . ?
O81 Cs8 Nb4 92.6(4) . . ?
O81 Cs8 O116 106.5(7) . . ?
O81 Cs8 C2 22.4(6) . . ?
O81 Cs8 C9 107.8(7) . . ?
O83 Cs8 Nb2 91.8(5) . . ?
O83 Cs8 Nb4 134.0(5) . . ?
O83 Cs8 O21 147.3(6) . . ?
O83 Cs8 O81 102.8(7) . . ?
O83 Cs8 O116 124.3(9) . . ?
O83 Cs8 C2 110.7(7) . . ?
O83 Cs8 C9 21.4(7) . . ?
O116 Cs8 Nb2 100.5(6) . . ?
O116 Cs8 Nb4 90.8(6) . . ?
C2 Cs8 Nb2 111.3(5) . . ?
C2 Cs8 Nb4 72.1(5) . . ?
C2 Cs8 O116 114.4(8) . . ?
C9 Cs8 Nb2 73.1(6) . . ?
C9 Cs8 Nb4 112.5(7) . . ?
C9 Cs8 O116 137.0(9) . . ?
C9 Cs8 C2 107.2(8) . . ?
Nb6 Cs9 Nb3 50.94(5) . . ?
Nb13 Cs9 Nb3 133.98(7) 4_546 . ?
Nb13 Cs9 Nb6 170.22(10) 4_546 . ?
O25 Cs9 Nb3 71.5(4) . . ?
O25 Cs9 Nb6 28.6(4) . . ?
O25 Cs9 Nb13 141.7(4) . 4_546 ?
O25 Cs9 O42 43.5(6) . . ?
O25 Cs9 O60 144.0(5) . 4_546 ?
O25 Cs9 O95 124.3(6) . . ?
O42 Cs9 Nb3 71.3(3) . . ?
O42 Cs9 Nb6 28.6(4) . . ?
O42 Cs9 Nb13 152.8(4) . 4_546 ?
O42 Cs9 O60 129.1(5) . 4_546 ?
O42 Cs9 O95 89.6(7) . . ?
O47 Cs9 Nb3 118.8(4) 4_546 . ?
O47 Cs9 Nb6 146.6(4) 4_546 . ?
O47 Cs9 Nb13 26.5(3) 4_546 4_546 ?
O47 Cs9 O25 123.2(5) 4_546 . ?
O47 Cs9 O42 162.5(5) 4_546 . ?
O47 Cs9 O60 51.5(5) 4_546 4_546 ?
O47 Cs9 O92 62.2(6) 4_546 . ?
O47 Cs9 O95 107.5(6) 4_546 . ?
O52 Cs9 Nb3 21.6(3) . . ?
O52 Cs9 Nb6 29.3(3) . . ?
O52 Cs9 Nb13 155.0(3) . 4_546 ?
O52 Cs9 O25 52.0(5) . . ?
O52 Cs9 O42 51.7(5) . . ?
O52 Cs9 O47 134.7(5) . 4_546 ?
O52 Cs9 O60 161.8(5) . 4_546 ?
O52 Cs9 O92 83.9(5) . . ?
O52 Cs9 O95 76.9(6) . . ?
O60 Cs9 Nb3 144.5(3) 4_546 . ?
O60 Cs9 Nb6 157.4(3) 4_546 . ?
O60 Cs9 Nb13 25.3(3) 4_546 4_546 ?
O92 Cs9 Nb3 62.6(4) . . ?
O92 Cs9 Nb6 112.8(4) . . ?
O92 Cs9 Nb13 71.3(4) . 4_546 ?
O92 Cs9 O25 123.6(6) . . ?
O92 Cs9 O42 132.5(6) . . ?
O92 Cs9 O60 87.3(5) . 4_546 ?
O92 Cs9 O95 61.1(8) . . ?
O95 Cs9 Nb3 64.6(5) . . ?
O95 Cs9 Nb6 95.8(5) . . ?
O95 Cs9 Nb13 94.0(5) . 4_546 ?
O95 Cs9 O60 84.9(6) . 4_546 ?
O114 Cs9 Nb3 60.9(5) . . ?
O114 Cs9 Nb6 76.0(5) . . ?
O114 Cs9 Nb13 99.0(5) . 4_546 ?
O114 Cs9 O25 66.2(6) . . ?
O114 Cs9 O42 103.9(6) . . ?
O114 Cs9 O47 72.7(6) . 4_546 ?
O114 Cs9 O52 65.3(6) . . ?
O114 Cs9 O60 124.2(6) . 4_546 ?
O114 Cs9 O92 63.7(7) . . ?
O114 Cs9 O95 114.8(8) . . ?
O115 Cs9 Nb3 161.9(11) 4_546 . ?
O115 Cs9 Nb6 111.0(11) 4_546 . ?
O115 Cs9 Nb13 64.1(11) 4_546 4_546 ?
O115 Cs9 O25 92.5(13) 4_546 . ?
O115 Cs9 O42 91.3(12) 4_546 . ?
O115 Cs9 O47 76.7(14) 4_546 4_546 ?
O115 Cs9 O52 140.3(11) 4_546 . ?
O115 Cs9 O60 51.8(12) 4_546 4_546 ?
O115 Cs9 O92 135.4(12) 4_546 . ?
O115 Cs9 O95 122.0(18) 4_546 . ?
O115 Cs9 O114 121.0(19) 4_546 . ?
Nb4 Cs10 Cs18 110.0(2) 4_546 2_656 ?
Nb4 Cs10 Cs59 110.5(2) 4_546 2_656 ?
Nb5 Cs10 Nb4 50.91(5) 4_546 4_546 ?
Nb5 Cs10 Cs18 59.3(2) 4_546 2_656 ?
Nb5 Cs10 Cs59 59.7(2) 4_546 2_656 ?
Nb10 Cs10 Nb4 134.88(7) . 4_546 ?
Nb10 Cs10 Nb5 170.59(9) . 4_546 ?
Nb10 Cs10 Cs18 113.7(2) . 2_656 ?
Nb10 Cs10 Cs59 114.2(3) . 2_656 ?
Cs59 Cs10 Cs18 6.9(3) 2_656 2_656 ?
O22 Cs10 Nb4 71.9(4) 4_546 4_546 ?
O22 Cs10 Nb5 30.0(3) 4_546 4_546 ?
O22 Cs10 Nb10 140.6(3) 4_546 . ?
O22 Cs10 Cs18 42.9(4) 4_546 2_656 ?
O22 Cs10 Cs59 47.0(4) 4_546 2_656 ?
O22 Cs10 O37 143.4(5) 4_546 . ?
O26 Cs10 Nb4 119.2(4) . 4_546 ?
O26 Cs10 Nb5 147.9(4) . 4_546 ?
O26 Cs10 Nb10 26.6(4) . . ?
O26 Cs10 Cs18 116.2(4) . 2_656 ?
O26 Cs10 Cs59 120.0(4) . 2_656 ?
O26 Cs10 O22 122.8(5) . 4_546 ?
O26 Cs10 O29 163.1(5) . 4_546 ?
O26 Cs10 O37 51.2(5) . . ?
O26 Cs10 O39 134.9(5) . 4_546 ?
O26 Cs10 O89 107.3(6) . . ?
O26 Cs10 O92 63.5(6) . . ?
O29 Cs10 Nb4 71.9(4) 4_546 4_546 ?
O29 Cs10 Nb5 29.1(4) 4_546 4_546 ?
O29 Cs10 Nb10 151.0(4) 4_546 . ?
O29 Cs10 Cs18 47.0(4) 4_546 2_656 ?
O29 Cs10 Cs59 43.7(4) 4_546 2_656 ?
O29 Cs10 O22 45.5(5) 4_546 4_546 ?
O29 Cs10 O37 127.8(5) 4_546 . ?
O29 Cs10 O89 88.9(6) 4_546 . ?
O29 Cs10 O92 131.6(6) 4_546 . ?
O37 Cs10 Nb4 144.7(3) . 4_546 ?
O37 Cs10 Nb5 156.7(3) . 4_546 ?
O37 Cs10 Nb10 24.8(3) . . ?
O37 Cs10 Cs18 103.1(4) . 2_656 ?
O37 Cs10 Cs59 101.0(4) . 2_656 ?
O39 Cs10 Nb4 21.5(3) 4_546 4_546 ?
O39 Cs10 Nb5 29.4(3) 4_546 4_546 ?
O39 Cs10 Nb10 155.8(3) 4_546 . ?
O39 Cs10 Cs18 88.6(4) 4_546 2_656 ?
O39 Cs10 Cs59 89.1(4) 4_546 2_656 ?
O39 Cs10 O22 52.6(5) 4_546 4_546 ?
O39 Cs10 O29 52.6(5) 4_546 4_546 ?
O39 Cs10 O37 162.0(5) 4_546 . ?
O39 Cs10 O89 76.4(6) 4_546 . ?
O39 Cs10 O92 82.8(5) 4_546 . ?
O89 Cs10 Nb4 63.9(5) . 4_546 ?
O89 Cs10 Nb5 94.8(5) . 4_546 ?
O89 Cs10 Nb10 94.6(5) . . ?
O89 Cs10 Cs18 130.3(6) . 2_656 ?
O89 Cs10 Cs59 123.9(6) . 2_656 ?
O89 Cs10 O22 124.7(6) . 4_546 ?
O89 Cs10 O37 85.6(6) . . ?
O92 Cs10 Nb4 61.6(4) . 4_546 ?
O92 Cs10 Nb5 111.9(4) . 4_546 ?
O92 Cs10 Nb10 73.3(4) . . ?
O92 Cs10 Cs18 164.6(6) . 2_656 ?
O92 Cs10 Cs59 169.9(5) . 2_656 ?
O92 Cs10 O22 122.9(6) . 4_546 ?
O92 Cs10 O37 88.5(5) . . ?
O92 Cs10 O89 59.8(7) . . ?
Nb7 Cs11 Nb2 50.55(5) . . ?
Nb8 Cs11 Nb2 131.57(8) 2_656 . ?
Nb8 Cs11 Nb7 172.78(11) 2_656 . ?
O20 Cs11 Nb2 70.6(4) . . ?
O20 Cs11 Nb7 29.0(4) . . ?
O20 Cs11 Nb8 144.0(4) . 2_656 ?
O20 Cs11 O36 148.6(5) . 2_656 ?
O20 Cs11 O121 123.0(7) . . ?
O20 Cs11 O122 85.1(8) . . ?
O34 Cs11 Nb2 116.8(4) 2_656 . ?
O34 Cs11 Nb7 147.9(4) 2_656 . ?
O34 Cs11 Nb8 26.2(4) 2_656 2_656 ?
O34 Cs11 O20 124.9(5) 2_656 . ?
O34 Cs11 O36 51.1(5) 2_656 2_656 ?
O34 Cs11 O48 167.4(6) 2_656 . ?
O34 Cs11 O72 133.8(5) 2_656 . ?
O34 Cs11 O96 61.6(4) 2_656 . ?
O34 Cs11 O121 106.1(7) 2_656 . ?
O34 Cs11 O122 53.2(8) 2_656 . ?
O36 Cs11 Nb2 140.7(3) 2_656 . ?
O36 Cs11 Nb7 159.3(3) 2_656 . ?
O36 Cs11 Nb8 25.0(3) 2_656 2_656 ?
O48 Cs11 Nb2 70.7(4) . . ?
O48 Cs11 Nb7 29.2(4) . . ?
O48 Cs11 Nb8 154.1(4) . 2_656 ?
O48 Cs11 O20 46.0(6) . . ?
O48 Cs11 O36 130.1(5) . 2_656 ?
O48 Cs11 O121 86.2(8) . . ?
O48 Cs11 O122 114.3(8) . . ?
O72 Cs11 Nb2 20.7(3) . . ?
O72 Cs11 Nb7 30.0(3) . . ?
O72 Cs11 Nb8 152.1(3) . 2_656 ?
O72 Cs11 O20 53.0(5) . . ?
O72 Cs11 O36 156.7(5) . 2_656 ?
O72 Cs11 O48 51.5(5) . . ?
O72 Cs11 O96 82.8(4) . . ?
O72 Cs11 O121 74.2(7) . . ?
O72 Cs11 O122 134.1(9) . . ?
O96 Cs11 Nb2 62.19(14) . . ?
O96 Cs11 Nb7 112.5(2) . . ?
O96 Cs11 Nb8 69.44(12) . 2_656 ?
O96 Cs11 O20 124.5(7) . . ?
O96 Cs11 O36 83.1(5) . 2_656 ?
O96 Cs11 O48 129.6(4) . . ?
O96 Cs11 O121 58.4(10) . . ?
O96 Cs11 O122 113.0(8) . . ?
O105 Cs11 Nb2 58.9(5) . . ?
O105 Cs11 Nb7 76.5(5) . . ?
O105 Cs11 Nb8 98.7(5) . 2_656 ?
O105 Cs11 O20 66.7(6) . . ?
O105 Cs11 O34 72.8(6) . 2_656 ?
O105 Cs11 O36 123.7(6) . 2_656 ?
O105 Cs11 O48 105.5(6) . . ?
O105 Cs11 O72 65.5(6) . . ?
O105 Cs11 O96 64.8(8) . . ?
O105 Cs11 O121 112.6(9) . . ?
O105 Cs11 O122 82.4(10) . . ?
O121 Cs11 Nb2 64.3(6) . . ?
O121 Cs11 Nb7 94.0(6) . . ?
O121 Cs11 Nb8 92.9(6) . 2_656 ?
O121 Cs11 O36 82.6(7) . 2_656 ?
O121 Cs11 O122 151.2(10) . . ?
O122 Cs11 Nb2 139.8(9) . . ?
O122 Cs11 Nb7 113.8(7) . . ?
O122 Cs11 Nb8 59.7(7) . 2_656 ?
O122 Cs11 O36 68.8(9) . 2_656 ?
Cs25 Cs12 Nb11 80.5(7) . 3_545 ?
Cs25 Cs12 O28 100.8(8) . 3_545 ?
Cs25 Cs12 O46 84.2(9) . 3_545 ?
Cs25 Cs12 O56 66.9(9) . 3_545 ?
Cs25 Cs12 O75 57.2(8) . 3_545 ?
Cs25 Cs12 O76 110.8(9) . 3_545 ?
Cs25 Cs12 O97 68.3(9) . . ?
Cs25 Cs12 O100 72.0(10) . . ?
Cs25 Cs12 O102 131.2(9) . . ?
Cs25 Cs12 O123 10.8(12) . . ?
Cs25 Cs12 C10 123.9(10) . 3_545 ?
O28 Cs12 Nb11 32.2(3) 3_545 3_545 ?
O28 Cs12 O56 101.7(5) 3_545 3_545 ?
O28 Cs12 O102 55.3(6) 3_545 . ?
O28 Cs12 O123 108.3(10) 3_545 . ?
O28 Cs12 C10 80.9(7) 3_545 3_545 ?
O46 Cs12 Nb11 24.9(3) 3_545 3_545 ?
O46 Cs12 O28 52.4(5) 3_545 3_545 ?
O46 Cs12 O56 49.6(5) 3_545 3_545 ?
O46 Cs12 O75 51.7(5) 3_545 3_545 ?
O46 Cs12 O76 55.5(5) 3_545 3_545 ?
O46 Cs12 O97 130.7(7) 3_545 . ?
O46 Cs12 O100 122.5(6) 3_545 . ?
O46 Cs12 O102 103.4(7) 3_545 . ?
O46 Cs12 O123 83.3(10) 3_545 . ?
O46 Cs12 C10 52.5(7) 3_545 3_545 ?
O56 Cs12 Nb11 70.9(4) 3_545 3_545 ?
O56 Cs12 O123 58.4(10) 3_545 . ?
O56 Cs12 C10 58.1(7) 3_545 3_545 ?
O75 Cs12 Nb11 31.4(4) 3_545 3_545 ?
O75 Cs12 O28 43.6(6) 3_545 3_545 ?
O75 Cs12 O56 82.4(5) 3_545 3_545 ?
O75 Cs12 O102 89.8(7) 3_545 . ?
O75 Cs12 O123 64.8(10) 3_545 . ?
O75 Cs12 C10 103.1(7) 3_545 3_545 ?
O76 Cs12 Nb11 79.1(4) 3_545 3_545 ?
O76 Cs12 O28 94.9(6) 3_545 3_545 ?
O76 Cs12 O56 43.9(6) 3_545 3_545 ?
O76 Cs12 O75 106.9(5) 3_545 3_545 ?
O76 Cs12 O100 175.7(7) 3_545 . ?
O76 Cs12 O102 112.9(7) 3_545 . ?
O76 Cs12 O123 101.8(10) 3_545 . ?
O76 Cs12 C10 17.6(6) 3_545 3_545 ?
O97 Cs12 Nb11 144.7(7) . 3_545 ?
O97 Cs12 O28 166.6(7) . 3_545 ?
O97 Cs12 O56 81.6(7) . 3_545 ?
O97 Cs12 O75 125.2(8) . 3_545 ?
O97 Cs12 O76 96.4(7) . 3_545 ?
O97 Cs12 O100 87.7(7) . . ?
O97 Cs12 O102 125.5(8) . . ?
O97 Cs12 O123 62.2(11) . . ?
O97 Cs12 C10 111.5(8) . 3_545 ?
O100 Cs12 Nb11 98.4(5) . 3_545 ?
O100 Cs12 O28 81.3(6) . 3_545 ?
O100 Cs12 O56 138.6(8) . 3_545 ?
O100 Cs12 O75 71.7(6) . 3_545 ?
O100 Cs12 O102 63.3(8) . . ?
O100 Cs12 O123 81.3(11) . . ?
O100 Cs12 C10 158.2(8) . 3_545 ?
O102 Cs12 Nb11 87.4(5) . 3_545 ?
O102 Cs12 O56 149.8(7) . 3_545 ?
O102 Cs12 O123 141.9(11) . . ?
O102 Cs12 C10 96.0(8) . 3_545 ?
O123 Cs12 Nb11 84.3(9) . 3_545 ?
O123 Cs12 C10 116.4(11) . 3_545 ?
C10 Cs12 Nb11 72.3(5) 3_545 3_545 ?
Cs12 Cs25 Nb11 86.2(8) . 3_545 ?
Cs12 Cs25 O28 65.0(8) . 3_545 ?
Cs12 Cs25 O46 78.7(9) . 3_545 ?
Cs12 Cs25 O56 98.2(10) . 3_545 ?
Cs12 Cs25 O75 107.8(10) . 3_545 ?
Cs12 Cs25 O76 55.4(8) . 3_545 ?
Cs12 Cs25 O97 94.6(10) . . ?
Cs12 Cs25 O100 91.2(10) . . ?
Cs12 Cs25 O123 165.7(15) . . ?
Cs12 Cs25 C14 122.5(10) . 3_545 ?
Cs12 Cs25 C17 85.4(10) . . ?
O28 Cs25 Nb11 32.1(3) 3_545 3_545 ?
O28 Cs25 C17 90.8(7) 3_545 . ?
O46 Cs25 Nb11 25.7(3) 3_545 3_545 ?
O46 Cs25 O28 49.1(5) 3_545 3_545 ?
O46 Cs25 O56 51.9(5) 3_545 3_545 ?
O46 Cs25 O76 50.6(5) 3_545 3_545 ?
O46 Cs25 C14 55.9(7) 3_545 3_545 ?
O46 Cs25 C17 139.9(7) 3_545 . ?
O56 Cs25 Nb11 73.9(4) 3_545 3_545 ?
O56 Cs25 O28 100.9(6) 3_545 3_545 ?
O56 Cs25 O76 42.8(6) 3_545 3_545 ?
O56 Cs25 C14 81.2(7) 3_545 3_545 ?
O56 Cs25 C17 168.2(7) 3_545 . ?
O75 Cs25 Nb11 31.1(4) 3_545 3_545 ?
O75 Cs25 O28 42.9(6) 3_545 3_545 ?
O75 Cs25 O46 55.2(6) 3_545 3_545 ?
O75 Cs25 O56 93.0(6) 3_545 3_545 ?
O75 Cs25 O76 105.7(6) 3_545 3_545 ?
O75 Cs25 O100 79.5(7) 3_545 . ?
O75 Cs25 C14 17.8(6) 3_545 3_545 ?
O75 Cs25 C17 96.5(7) 3_545 . ?
O76 Cs25 Nb11 75.0(4) 3_545 3_545 ?
O76 Cs25 O28 83.3(6) 3_545 3_545 ?
O76 Cs25 C14 104.9(7) 3_545 3_545 ?
O76 Cs25 C17 139.1(9) 3_545 . ?
O97 Cs25 Nb11 163.1(7) . 3_545 ?
O97 Cs25 O28 158.1(9) . 3_545 ?
O97 Cs25 O46 138.2(8) . 3_545 ?
O97 Cs25 O56 89.3(8) . 3_545 ?
O97 Cs25 O75 156.9(10) . 3_545 ?
O97 Cs25 O76 91.5(7) . 3_545 ?
O97 Cs25 O100 94.7(8) . . ?
O97 Cs25 C14 142.6(11) . 3_545 ?
O97 Cs25 C17 79.2(8) . . ?
O100 Cs25 Nb11 102.2(6) . 3_545 ?
O100 Cs25 O28 78.8(7) . 3_545 ?
O100 Cs25 O46 126.4(7) . 3_545 ?
O100 Cs25 O56 169.5(9) . 3_545 ?
O100 Cs25 O76 146.5(9) . 3_545 ?
O100 Cs25 C14 89.7(8) . 3_545 ?
O100 Cs25 C17 17.0(7) . . ?
O123 Cs25 Nb11 98.4(12) . 3_545 ?
O123 Cs25 O28 124.5(13) . 3_545 ?
O123 Cs25 O46 99.6(13) . 3_545 ?
O123 Cs25 O56 70.4(13) . 3_545 ?
O123 Cs25 O75 82.0(13) . 3_545 ?
O123 Cs25 O76 112.5(13) . 3_545 ?
O123 Cs25 O97 77.2(14) . . ?
O123 Cs25 O100 100.9(14) . . ?
O123 Cs25 C14 65.5(14) . 3_545 ?
O123 Cs25 C17 104.1(14) . . ?
C14 Cs25 Nb11 38.0(6) 3_545 3_545 ?
C14 Cs25 O28 59.0(7) 3_545 3_545 ?
C14 Cs25 C17 106.3(8) 3_545 . ?
C17 Cs25 Nb11 117.6(6) . 3_545 ?
Nb15 Cs13 Nb16 54.13(6) . . ?
Nb15 Cs13 Cs30 63.76(14) . . ?
Nb16 Cs13 Cs30 117.83(15) . . ?
Cs26 Cs13 Nb15 83.2(6) . . ?
Cs26 Cs13 Nb16 84.6(6) . . ?
Cs26 Cs13 Cs30 85.8(6) . . ?
Cs26 Cs13 O27 104.8(8) . . ?
Cs26 Cs13 O63 83.7(8) . . ?
Cs26 Cs13 O69 110.0(7) . . ?
Cs26 Cs13 O80 58.8(7) . . ?
Cs26 Cs13 O85 77.3(9) . 3 ?
Cs26 Cs13 O87 70.8(8) . . ?
Cs26 Cs13 O94 83.2(9) . 3 ?
Cs26 Cs13 O102 139.7(8) . . ?
O27 Cs13 Nb15 32.1(4) . . ?
O27 Cs13 Nb16 80.2(4) . . ?
O27 Cs13 Cs30 44.1(5) . . ?
O27 Cs13 O69 86.1(6) . . ?
O27 Cs13 O80 46.1(7) . . ?
O27 Cs13 O85 86.6(8) . 3 ?
O27 Cs13 O87 106.0(6) . . ?
O27 Cs13 O102 65.3(7) . . ?
O63 Cs13 Nb15 26.1(4) . . ?
O63 Cs13 Nb16 28.0(4) . . ?
O63 Cs13 Cs30 89.9(4) . . ?
O63 Cs13 O27 54.1(6) . . ?
O63 Cs13 O69 48.2(6) . . ?
O63 Cs13 O80 52.3(6) . . ?
O63 Cs13 O85 129.6(7) . 3 ?
O63 Cs13 O87 52.0(6) . . ?
O63 Cs13 O102 113.5(7) . . ?
O69 Cs13 Nb15 71.3(4) . . ?
O69 Cs13 Nb16 28.3(4) . . ?
O69 Cs13 Cs30 130.1(4) . . ?
O80 Cs13 Nb15 32.6(4) . . ?
O80 Cs13 Nb16 76.6(4) . . ?
O80 Cs13 Cs30 47.0(5) . . ?
O80 Cs13 O69 100.5(6) . . ?
O80 Cs13 O87 89.3(7) . . ?
O85 Cs13 Nb15 104.7(6) 3 . ?
O85 Cs13 Nb16 154.0(6) 3 . ?
O85 Cs13 Cs30 43.1(6) 3 . ?
O85 Cs13 O69 170.8(8) 3 . ?
O85 Cs13 O80 78.2(7) 3 . ?
O85 Cs13 O87 147.7(9) 3 . ?
O85 Cs13 O102 63.6(9) 3 . ?
O87 Cs13 Nb15 76.6(4) . . ?
O87 Cs13 Nb16 26.9(4) . . ?
O87 Cs13 Cs30 136.1(5) . . ?
O87 Cs13 O69 40.6(7) . . ?
O94 Cs13 Nb15 150.6(7) 3 . ?
O94 Cs13 Nb16 98.7(7) 3 . ?
O94 Cs13 Cs30 140.5(7) 3 . ?
O94 Cs13 O27 171.7(9) 3 . ?
O94 Cs13 O63 126.1(8) 3 . ?
O94 Cs13 O69 89.2(8) 3 . ?
O94 Cs13 O80 141.8(9) 3 . ?
O94 Cs13 O85 97.4(9) 3 3 ?
O94 Cs13 O87 74.4(8) 3 . ?
O94 Cs13 O102 110.0(9) 3 . ?
O102 Cs13 Nb15 97.1(6) . . ?
O102 Cs13 Nb16 127.9(6) . . ?
O102 Cs13 Cs30 59.4(6) . . ?
O102 Cs13 O69 108.2(7) . . ?
O102 Cs13 O80 101.9(7) . . ?
O102 Cs13 O87 148.7(8) . . ?
Nb15 Cs26 Cs24 143.7(4) . 3 ?
Cs13 Cs26 Nb15 81.3(6) . . ?
Cs13 Cs26 Cs24 128.9(7) . 3 ?
Cs13 Cs26 O27 58.5(7) . . ?
Cs13 Cs26 O63 76.8(8) . . ?
Cs13 Cs26 O80 103.4(9) . . ?
Cs13 Cs26 O85 83.6(9) . 3 ?
Cs13 Cs26 O87 90.9(9) . . ?
Cs13 Cs26 O94 76.7(9) . 3 ?
Cs13 Cs26 O103 127.1(9) . . ?
Cs13 Cs26 C15 110.7(11) . . ?
Cs13 Cs26 C16 117.3(10) . . ?
O27 Cs26 Nb15 31.8(4) . . ?
O27 Cs26 Cs24 142.0(5) . 3 ?
O27 Cs26 O103 122.6(7) . . ?
O27 Cs26 C16 59.8(8) . . ?
O63 Cs26 Nb15 26.2(4) . . ?
O63 Cs26 Cs24 154.0(6) . 3 ?
O63 Cs26 O27 49.4(6) . . ?
O63 Cs26 O85 129.5(8) . 3 ?
O63 Cs26 O87 53.3(6) . . ?
O63 Cs26 O103 74.8(7) . . ?
O63 Cs26 C15 55.8(8) . . ?
O63 Cs26 C16 55.2(8) . . ?
O80 Cs26 Nb15 31.8(5) . . ?
O80 Cs26 Cs24 112.7(6) . 3 ?
O80 Cs26 O27 44.9(7) . . ?
O80 Cs26 O63 55.7(7) . . ?
O80 Cs26 O85 85.4(8) . 3 ?
O80 Cs26 O87 100.7(7) . . ?
O80 Cs26 O94 177.1(9) . 3 ?
O80 Cs26 O103 96.0(8) . . ?
O80 Cs26 C15 89.4(9) . . ?
O80 Cs26 C16 17.1(8) . . ?
O85 Cs26 Nb15 105.5(7) 3 . ?
O85 Cs26 Cs24 65.3(6) 3 3 ?
O85 Cs26 O27 80.7(7) 3 . ?
O85 Cs26 O87 172.6(9) 3 . ?
O85 Cs26 O103 147.4(9) 3 . ?
O85 Cs26 C15 165.6(12) 3 . ?
O85 Cs26 C16 96.8(9) 3 . ?
O87 Cs26 Nb15 78.4(5) . . ?
O87 Cs26 Cs24 115.2(6) . 3 ?
O87 Cs26 O27 100.7(7) . . ?
O87 Cs26 O103 36.8(8) . . ?
O87 Cs26 C15 20.9(8) . . ?
O87 Cs26 C16 90.1(8) . . ?
O94 Cs26 Nb15 146.1(7) 3 . ?
O94 Cs26 Cs24 68.9(7) 3 3 ?
O94 Cs26 O27 135.2(9) 3 . ?
O94 Cs26 O63 121.8(8) 3 . ?
O94 Cs26 O85 97.5(10) 3 3 ?
O94 Cs26 O87 76.4(8) 3 . ?
O94 Cs26 O103 81.7(9) 3 . ?
O94 Cs26 C15 87.8(10) 3 . ?
O94 Cs26 C16 161.1(10) 3 . ?
O103 Cs26 Nb15 91.5(5) . . ?
O103 Cs26 Cs24 84.4(6) . 3 ?
O103 Cs26 C16 79.5(8) . . ?
C15 Cs26 Nb15 76.0(7) . . ?
C15 Cs26 Cs24 104.7(8) . 3 ?
C15 Cs26 O27 105.0(8) . . ?
C15 Cs26 O103 20.4(8) . . ?
C15 Cs26 C16 75.5(10) . . ?
C16 Cs26 Nb15 37.9(8) . . ?
C16 Cs26 Cs24 106.3(8) . 3 ?
Cs1 Cs14 Cs32 97.12(12) . . ?
Cs1 Cs14 Cs34 96.3(2) . . ?
Cs34 Cs14 Cs32 64.8(3) . . ?
Si1 Cs14 Cs1 57.63(10) . . ?
Si1 Cs14 Cs32 109.13(19) . . ?
Si1 Cs14 Cs34 153.2(3) . . ?
Si1 Cs14 Si2 43.40(16) . . ?
Si2 Cs14 Cs1 58.45(10) . . ?
Si2 Cs14 Cs32 149.16(18) . . ?
Si2 Cs14 Cs34 130.9(2) . . ?
O12 Cs14 Cs1 49.6(3) . . ?
O12 Cs14 Cs32 127.3(4) . . ?
O12 Cs14 Cs34 141.7(4) . . ?
O12 Cs14 Si1 22.2(3) . . ?
O12 Cs14 Si2 22.6(3) . . ?
O12 Cs14 O17 43.0(4) . . ?
O12 Cs14 O35 43.7(4) . . ?
O12 Cs14 O49 65.9(5) . . ?
O12 Cs14 O112 114.5(9) . 7_556 ?
O17 Cs14 Cs1 79.2(3) . . ?
O17 Cs14 Cs32 99.9(3) . . ?
O17 Cs14 Cs34 163.6(4) . . ?
O17 Cs14 Si1 23.3(3) . . ?
O17 Cs14 Si2 59.8(3) . . ?
O32 Cs14 Cs1 105.8(4) . . ?
O32 Cs14 Cs32 64.3(4) . . ?
O32 Cs14 Cs34 126.2(5) . . ?
O32 Cs14 Si1 63.3(4) . . ?
O32 Cs14 Si2 102.0(4) . . ?
O32 Cs14 O12 84.9(5) . . ?
O32 Cs14 O17 42.5(5) . . ?
O32 Cs14 O35 105.1(5) . . ?
O32 Cs14 O49 148.1(6) . . ?
O32 Cs14 O112 57.1(9) . 7_556 ?
O35 Cs14 Cs1 80.8(3) . . ?
O35 Cs14 Cs32 168.4(3) . . ?
O35 Cs14 Cs34 126.8(4) . . ?
O35 Cs14 Si1 60.1(3) . . ?
O35 Cs14 Si2 23.7(3) . . ?
O35 Cs14 O17 68.5(4) . . ?
O49 Cs14 Cs1 45.4(4) . . ?
O49 Cs14 Cs32 123.4(4) . . ?
O49 Cs14 Cs34 77.6(5) . . ?
O49 Cs14 Si1 86.2(4) . . ?
O49 Cs14 Si2 54.4(4) . . ?
O49 Cs14 O17 108.7(5) . . ?
O49 Cs14 O35 62.8(5) . . ?
O78 Cs14 Cs1 108.1(4) . . ?
O78 Cs14 Cs32 145.5(5) . . ?
O78 Cs14 Cs34 88.9(6) . . ?
O78 Cs14 Si1 104.2(5) . . ?
O78 Cs14 Si2 65.1(5) . . ?
O78 Cs14 O12 87.2(6) . . ?
O78 Cs14 O17 107.5(6) . . ?
O78 Cs14 O32 127.1(6) . . ?
O78 Cs14 O35 44.3(6) . . ?
O78 Cs14 O49 66.7(6) . . ?
O78 Cs14 O112 79.8(10) . 7_556 ?
O112 Cs14 Cs1 160.2(8) 7_556 . ?
O112 Cs14 Cs32 84.4(9) 7_556 . ?
O112 Cs14 Cs34 102.2(8) 7_556 . ?
O112 Cs14 Si1 103.1(8) 7_556 . ?
O112 Cs14 Si2 112.2(8) 7_556 . ?
O112 Cs14 O17 81.0(8) 7_556 . ?
O112 Cs14 O35 93.7(9) 7_556 . ?
O112 Cs14 O49 146.5(10) 7_556 . ?
Nb14 Cs16 Nb14 180.00(4) 7_546 . ?
O62 Cs16 Nb14 148.7(4) . 7_546 ?
O62 Cs16 Nb14 31.3(4) 7_546 7_546 ?
O62 Cs16 Nb14 31.3(4) . . ?
O62 Cs16 Nb14 148.7(4) 7_546 . ?
O62 Cs16 O62 180.0 . 7_546 ?
O62 Cs16 O68 50.2(5) 7_546 7_546 ?
O62 Cs16 O68 129.8(5) . 7_546 ?
O62 Cs16 O68 129.8(5) 7_546 . ?
O62 Cs16 O68 50.2(5) . . ?
O62 Cs16 O99 100.8(6) . 7_556 ?
O62 Cs16 O99 79.2(6) 7_546 7_556 ?
O62 Cs16 O99 100.8(6) 7_546 1_545 ?
O62 Cs16 O99 79.2(6) . 1_545 ?
O68 Cs16 Nb14 25.0(3) 7_546 7_546 ?
O68 Cs16 Nb14 155.0(3) 7_546 . ?
O68 Cs16 Nb14 25.0(3) . . ?
O68 Cs16 Nb14 155.0(3) . 7_546 ?
O68 Cs16 O68 180.0 7_546 . ?
O74 Cs16 Nb14 30.4(5) . . ?
O74 Cs16 Nb14 30.4(5) 7_546 7_546 ?
O74 Cs16 Nb14 149.6(5) 7_546 . ?
O74 Cs16 Nb14 149.6(5) . 7_546 ?
O74 Cs16 O62 48.6(7) . . ?
O74 Cs16 O62 131.4(7) 7_546 . ?
O74 Cs16 O62 48.6(7) 7_546 7_546 ?
O74 Cs16 O62 131.4(7) . 7_546 ?
O74 Cs16 O68 48.9(5) . . ?
O74 Cs16 O68 48.9(5) 7_546 7_546 ?
O74 Cs16 O68 131.1(5) . 7_546 ?
O74 Cs16 O68 131.1(5) 7_546 . ?
O74 Cs16 O74 180.0 . 7_546 ?
O74 Cs16 O99 76.4(6) . 1_545 ?
O74 Cs16 O99 103.6(6) . 7_556 ?
O74 Cs16 O99 76.4(6) 7_546 7_556 ?
O74 Cs16 O99 103.6(6) 7_546 1_545 ?
O99 Cs16 Nb14 96.1(4) 1_545 . ?
O99 Cs16 Nb14 83.9(4) 7_556 . ?
O99 Cs16 Nb14 83.9(4) 1_545 7_546 ?
O99 Cs16 Nb14 96.1(4) 7_556 7_546 ?
O99 Cs16 O68 121.0(5) 1_545 . ?
O99 Cs16 O68 59.0(5) 1_545 7_546 ?
O99 Cs16 O68 59.0(5) 7_556 . ?
O99 Cs16 O68 121.0(5) 7_556 7_546 ?
O99 Cs16 O99 180.0 7_556 1_545 ?
O111 Cs16 Nb14 79.4(8) 7_546 7_546 ?
O111 Cs16 Nb14 100.6(8) . 7_546 ?
O111 Cs16 Nb14 79.4(8) . . ?
O111 Cs16 Nb14 100.6(8) 7_546 . ?
O111 Cs16 O62 67.5(9) 7_546 7_546 ?
O111 Cs16 O62 112.5(9) 7_546 . ?
O111 Cs16 O62 112.5(9) . 7_546 ?
O111 Cs16 O62 67.5(9) . . ?
O111 Cs16 O68 69.7(9) . . ?
O111 Cs16 O68 69.7(9) 7_546 7_546 ?
O111 Cs16 O68 110.3(9) . 7_546 ?
O111 Cs16 O68 110.3(9) 7_546 . ?
O111 Cs16 O74 70.6(9) . 7_546 ?
O111 Cs16 O74 109.4(9) 7_546 7_546 ?
O111 Cs16 O74 109.4(9) . . ?
O111 Cs16 O74 70.6(9) 7_546 . ?
O111 Cs16 O99 58.4(11) 7_546 1_545 ?
O111 Cs16 O99 121.6(11) . 1_545 ?
O111 Cs16 O99 121.6(11) 7_546 7_556 ?
O111 Cs16 O99 58.4(11) . 7_556 ?
O111 Cs16 O111 180.0(17) . 7_546 ?
Nb6 Cs17 Nb9 53.46(7) . . ?
Nb6 Cs17 Cs23 106.32(12) . 1_545 ?
Nb9 Cs17 Cs23 52.87(9) . 1_545 ?
Cs27 Cs17 Nb6 80.0(5) . . ?
Cs27 Cs17 Nb9 80.6(5) . . ?
Cs27 Cs17 Cs23 89.5(5) . 1_545 ?
Cs27 Cs17 O24 104.5(7) . . ?
Cs27 Cs17 O25 102.9(7) . . ?
Cs27 Cs17 O42 58.3(7) . . ?
Cs27 Cs17 O81 64.2(7) . 1_545 ?
Cs27 Cs17 O82 56.1(7) . . ?
Cs27 Cs17 O91 76.7(8) . 1_545 ?
Cs27 Cs17 O102 129.5(7) . 3_445 ?
Cs27 Cs17 O115 90.4(16) . 4_546 ?
O24 Cs17 Nb6 67.7(4) . . ?
O24 Cs17 Nb9 25.6(5) . . ?
O24 Cs17 Cs23 45.1(4) . 1_545 ?
O24 Cs17 O25 73.6(5) . . ?
O24 Cs17 O42 90.0(5) . . ?
O24 Cs17 O81 158.3(6) . 1_545 ?
O24 Cs17 O82 48.6(6) . . ?
O24 Cs17 O91 88.0(6) . 1_545 ?
O24 Cs17 O102 57.1(7) . 3_445 ?
O24 Cs17 O115 156.0(12) . 4_546 ?
O25 Cs17 Nb6 26.1(4) . . ?
O25 Cs17 Nb9 70.0(4) . . ?
O25 Cs17 Cs23 118.5(4) . 1_545 ?
O25 Cs17 O42 44.9(6) . . ?
O25 Cs17 O81 125.7(6) . 1_545 ?
O25 Cs17 O82 89.8(6) . . ?
O25 Cs17 O102 113.0(7) . 3_445 ?
O25 Cs17 O115 84.9(11) . 4_546 ?
O42 Cs17 Nb6 26.9(4) . . ?
O42 Cs17 Nb9 69.4(3) . . ?
O42 Cs17 Cs23 118.0(4) . 1_545 ?
O42 Cs17 O82 69.7(6) . . ?
O42 Cs17 O102 146.8(7) . 3_445 ?
O42 Cs17 O115 81.8(14) . 4_546 ?
O81 Cs17 Nb6 124.3(5) 1_545 . ?
O81 Cs17 Nb9 143.4(5) 1_545 . ?
O81 Cs17 Cs23 114.1(4) 1_545 1_545 ?
O81 Cs17 O42 98.1(6) 1_545 . ?
O81 Cs17 O82 115.9(7) 1_545 . ?
O81 Cs17 O102 114.3(7) 1_545 3_445 ?
O81 Cs17 O115 45.7(12) 1_545 4_546 ?
O82 Cs17 Nb6 66.6(4) . . ?
O82 Cs17 Nb9 27.7(4) . . ?
O82 Cs17 Cs23 49.0(4) . 1_545 ?
O82 Cs17 O102 88.9(7) . 3_445 ?
O82 Cs17 O115 143.9(17) . 4_546 ?
O91 Cs17 Nb6 140.6(6) 1_545 . ?
O91 Cs17 Nb9 91.4(5) 1_545 . ?
O91 Cs17 Cs23 42.9(5) 1_545 1_545 ?
O91 Cs17 O25 161.0(6) 1_545 . ?
O91 Cs17 O42 132.8(8) 1_545 . ?
O91 Cs17 O81 71.7(6) 1_545 1_545 ?
O91 Cs17 O82 74.1(7) 1_545 . ?
O91 Cs17 O102 57.9(8) 1_545 3_445 ?
O91 Cs17 O115 114.1(11) 1_545 4_546 ?
O102 Cs17 Nb6 121.4(6) 3_445 . ?
O102 Cs17 Nb9 79.8(5) 3_445 . ?
O102 Cs17 Cs23 42.6(5) 3_445 1_545 ?
O115 Cs17 Nb6 97.2(11) 4_546 . ?
O115 Cs17 Nb9 150.3(12) 4_546 . ?
O115 Cs17 Cs23 156.1(11) 4_546 1_545 ?
O115 Cs17 O102 126.0(16) 4_546 3_445 ?
Nb6 Cs27 Nb9 54.10(9) . . ?
Nb6 Cs27 Cs32 106.79(17) . 1_545 ?
Nb9 Cs27 Cs32 52.70(12) . 1_545 ?
Cs17 Cs27 Nb6 85.6(6) . . ?
Cs17 Cs27 Nb9 85.2(5) . . ?
Cs17 Cs27 Cs32 89.6(5) . 1_545 ?
Cs17 Cs27 O24 57.9(6) . . ?
Cs17 Cs27 O25 59.8(6) . . ?
Cs17 Cs27 O42 102.9(8) . . ?
Cs17 Cs27 O81 96.5(8) . 1_545 ?
Cs17 Cs27 O82 105.5(8) . . ?
Cs17 Cs27 O91 83.0(8) . 1_545 ?
Cs17 Cs27 C11 119.2(8) . . ?
Cs17 Cs27 C13 118.7(9) . . ?
O24 Cs27 Nb6 65.4(4) . . ?
O24 Cs27 Nb9 28.7(4) . . ?
O24 Cs27 Cs32 51.6(4) . 1_545 ?
O24 Cs27 O25 63.7(5) . . ?
O24 Cs27 C11 94.7(6) . . ?
O24 Cs27 C13 61.0(7) . . ?
O25 Cs27 Nb6 28.4(3) . . ?
O25 Cs27 Nb9 67.6(3) . . ?
O25 Cs27 Cs32 114.8(4) . 1_545 ?
O25 Cs27 C11 59.4(7) . . ?
O25 Cs27 C13 90.2(7) . . ?
O42 Cs27 Nb6 24.4(4) . . ?
O42 Cs27 Nb9 73.2(4) . . ?
O42 Cs27 Cs32 123.2(4) . 1_545 ?
O42 Cs27 O24 89.3(6) . . ?
O42 Cs27 O25 43.4(6) . . ?
O42 Cs27 O81 116.3(6) . 1_545 ?
O42 Cs27 O91 164.3(7) . 1_545 ?
O42 Cs27 C11 16.9(6) . . ?
O42 Cs27 C13 72.0(7) . . ?
O81 Cs27 Nb6 136.3(5) 1_545 . ?
O81 Cs27 Nb9 169.5(5) 1_545 . ?
O81 Cs27 Cs32 116.8(5) 1_545 1_545 ?
O81 Cs27 O24 148.5(7) 1_545 . ?
O81 Cs27 O25 122.2(6) 1_545 . ?
O81 Cs27 O91 76.9(7) 1_545 1_545 ?
O81 Cs27 C11 115.2(7) 1_545 . ?
O81 Cs27 C13 141.8(9) 1_545 . ?
O82 Cs27 Nb6 70.5(5) . . ?
O82 Cs27 Nb9 24.6(5) . . ?
O82 Cs27 Cs32 41.2(5) . 1_545 ?
O82 Cs27 O24 47.8(7) . . ?
O82 Cs27 O25 90.1(6) . . ?
O82 Cs27 O42 82.4(6) . . ?
O82 Cs27 O81 147.2(8) . 1_545 ?
O82 Cs27 O91 81.9(7) . 1_545 ?
O82 Cs27 C11 74.7(7) . . ?
O82 Cs27 C13 15.7(7) . . ?
O91 Cs27 Nb6 146.0(5) 1_545 . ?
O91 Cs27 Nb9 93.1(5) 1_545 . ?
O91 Cs27 Cs32 41.5(5) 1_545 1_545 ?
O91 Cs27 O24 81.5(6) 1_545 . ?
O91 Cs27 O25 138.3(8) 1_545 . ?
O91 Cs27 C11 151.2(9) 1_545 . ?
O91 Cs27 C13 92.3(8) 1_545 . ?
C11 Cs27 Nb6 35.7(6) . . ?
C11 Cs27 Nb9 72.4(5) . . ?
C11 Cs27 Cs32 115.6(5) . 1_545 ?
C11 Cs27 C13 61.7(7) . . ?
C13 Cs27 Nb6 65.8(6) . . ?
C13 Cs27 Nb9 33.8(6) . . ?
C13 Cs27 Cs32 54.1(6) . 1_545 ?
Nb5 Cs18 Nb11 53.4(2) 3_545 3_545 ?
Cs59 Cs18 Nb5 84(3) . 3_545 ?
Cs59 Cs18 Nb11 91(4) . 3_545 ?
Cs59 Cs18 Cs28 9(3) . . ?
Cs59 Cs18 Cs50 10(3) . . ?
Cs59 Cs18 O22 104(4) . 3_545 ?
Cs59 Cs18 O28 115(4) . 3_545 ?
Cs59 Cs18 O29 59(3) . 3_545 ?
Cs59 Cs18 O75 68(3) . 3_545 ?
Cs59 Cs18 O86 50(3) . . ?
Cs59 Cs18 O100 77(3) . . ?
Cs59 Cs18 O102 137(4) . . ?
Cs28 Cs18 Nb5 75.6(14) . 3_545 ?
Cs28 Cs18 Nb11 83.6(13) . 3_545 ?
Cs28 Cs18 Cs50 15.1(12) . . ?
Cs28 Cs18 O22 97.1(15) . 3_545 ?
Cs28 Cs18 O28 108.2(15) . 3_545 ?
Cs28 Cs18 O29 51.4(13) . 3_545 ?
Cs28 Cs18 O75 61.8(13) . 3_545 ?
Cs28 Cs18 O86 58.9(13) . . ?
Cs28 Cs18 O100 81.6(15) . . ?
Cs28 Cs18 O102 138.9(16) . . ?
Cs50 Cs18 Nb5 89.7(8) . 3_545 ?
Cs50 Cs18 Nb11 87.7(7) . 3_545 ?
Cs50 Cs18 O22 112.2(9) . 3_545 ?
Cs50 Cs18 O28 109.9(10) . 3_545 ?
Cs50 Cs18 O29 66.4(8) . 3_545 ?
Cs50 Cs18 O75 62.5(8) . 3_545 ?
Cs50 Cs18 O86 51.3(7) . . ?
Cs50 Cs18 O100 66.9(9) . . ?
Cs50 Cs18 O102 126.4(10) . . ?
O22 Cs18 Nb5 26.9(4) 3_545 3_545 ?
O22 Cs18 Nb11 71.2(5) 3_545 3_545 ?
O22 Cs18 O29 45.7(6) 3_545 3_545 ?
O22 Cs18 O86 126.7(7) 3_545 . ?
O22 Cs18 O102 112.3(8) 3_545 . ?
O28 Cs18 Nb5 67.5(5) 3_545 3_545 ?
O28 Cs18 Nb11 25.4(5) 3_545 3_545 ?
O28 Cs18 O22 74.8(7) 3_545 3_545 ?
O28 Cs18 O29 90.4(7) 3_545 3_545 ?
O28 Cs18 O75 47.5(7) 3_545 3_545 ?
O28 Cs18 O86 153.8(9) 3_545 . ?
O28 Cs18 O100 89.0(8) 3_545 . ?
O28 Cs18 O102 56.9(7) 3_545 . ?
O29 Cs18 Nb5 27.7(4) 3_545 3_545 ?
O29 Cs18 Nb11 69.7(4) 3_545 3_545 ?
O29 Cs18 O86 96.1(7) 3_545 . ?
O29 Cs18 O102 146.8(8) 3_545 . ?
O75 Cs18 Nb5 66.0(5) 3_545 3_545 ?
O75 Cs18 Nb11 26.8(4) 3_545 3_545 ?
O75 Cs18 O22 90.3(7) 3_545 3_545 ?
O75 Cs18 O29 69.6(6) 3_545 3_545 ?
O75 Cs18 O86 111.7(8) 3_545 . ?
O75 Cs18 O102 89.1(8) 3_545 . ?
O86 Cs18 Nb5 123.5(6) . 3_545 ?
O86 Cs18 Nb11 138.3(7) . 3_545 ?
O86 Cs18 O102 115.8(8) . . ?
O100 Cs18 Nb5 139.4(8) . 3_545 ?
O100 Cs18 Nb11 91.4(7) . 3_545 ?
O100 Cs18 O22 162.6(9) . 3_545 ?
O100 Cs18 O29 129.9(9) . 3_545 ?
O100 Cs18 O75 73.6(8) . 3_545 ?
O100 Cs18 O86 67.4(7) . . ?
O100 Cs18 O102 61.7(8) . . ?
O102 Cs18 Nb5 120.5(7) . 3_545 ?
O102 Cs18 Nb11 79.8(6) . 3_545 ?
Nb5 Cs59 Nb11 53.2(2) 3_545 3_545 ?
Cs18 Cs59 Nb5 89(4) . 3_545 ?
Cs18 Cs59 Nb11 82(3) . 3_545 ?
Cs18 Cs59 Cs28 162(7) . . ?
Cs18 Cs59 Cs50 166(4) . . ?
Cs18 Cs59 O22 67(3) . 3_545 ?
Cs18 Cs59 O28 56(3) . 3_545 ?
Cs18 Cs59 O29 113(4) . 3_545 ?
Cs18 Cs59 O75 103(4) . 3_545 ?
Cs18 Cs59 O86 122(4) . . ?
Cs18 Cs59 O100 93(3) . . ?
Cs18 Cs59 C14 115(4) . 3_545 ?
Cs28 Cs59 Nb5 74(4) . 3_545 ?
Cs28 Cs59 Nb11 83(4) . 3_545 ?
Cs28 Cs59 Cs50 26(4) . . ?
Cs28 Cs59 O22 99(4) . 3_545 ?
Cs28 Cs59 O28 109(4) . 3_545 ?
Cs28 Cs59 O29 53(4) . 3_545 ?
Cs28 Cs59 O75 65(3) . 3_545 ?
Cs28 Cs59 O86 76(4) . . ?
Cs28 Cs59 O100 97(4) . . ?
Cs28 Cs59 C14 52(3) . 3_545 ?
Cs50 Cs59 Nb5 99.2(9) . 3_545 ?
Cs50 Cs59 Nb11 93.5(8) . 3_545 ?
Cs50 Cs59 O22 124.4(11) . 3_545 ?
Cs50 Cs59 O28 116.5(10) . 3_545 ?
Cs50 Cs59 O29 78.1(9) . 3_545 ?
Cs50 Cs59 O75 70.0(9) . 3_545 ?
Cs50 Cs59 O86 59.4(9) . . ?
Cs50 Cs59 O100 73.3(11) . . ?
Cs50 Cs59 C14 59.6(9) . 3_545 ?
O22 Cs59 Nb5 28.2(4) 3_545 3_545 ?
O22 Cs59 Nb11 69.2(5) 3_545 3_545 ?
O22 Cs59 C14 90.1(7) 3_545 3_545 ?
O28 Cs59 Nb5 66.1(5) 3_545 3_545 ?
O28 Cs59 Nb11 26.9(4) 3_545 3_545 ?
O28 Cs59 O22 68.9(6) 3_545 3_545 ?
O28 Cs59 C14 58.7(7) 3_545 3_545 ?
O29 Cs59 Nb5 26.6(4) 3_545 3_545 ?
O29 Cs59 Nb11 71.0(5) 3_545 3_545 ?
O29 Cs59 O22 46.3(6) 3_545 3_545 ?
O29 Cs59 O28 90.2(7) 3_545 3_545 ?
O29 Cs59 O75 75.1(7) 3_545 3_545 ?
O29 Cs59 O86 108.5(8) 3_545 . ?
O29 Cs59 O100 145.4(10) 3_545 . ?
O29 Cs59 C14 66.0(6) 3_545 3_545 ?
O75 Cs59 Nb5 67.5(5) 3_545 3_545 ?
O75 Cs59 Nb11 25.0(5) 3_545 3_545 ?
O75 Cs59 O22 90.1(7) 3_545 3_545 ?
O75 Cs59 O28 46.9(7) 3_545 3_545 ?
O75 Cs59 O86 126.4(9) 3_545 . ?
O75 Cs59 O100 77.2(8) 3_545 . ?
O75 Cs59 C14 13.3(6) 3_545 3_545 ?
O86 Cs59 Nb5 134.2(7) . 3_545 ?
O86 Cs59 Nb11 151.3(7) . 3_545 ?
O86 Cs59 O22 132.2(8) . 3_545 ?
O86 Cs59 O28 158.3(9) . 3_545 ?
O86 Cs59 C14 118.4(9) . 3_545 ?
O100 Cs59 Nb5 144.1(8) . 3_545 ?
O100 Cs59 Nb11 91.6(7) . 3_545 ?
O100 Cs59 O22 153.4(9) . 3_545 ?
O100 Cs59 O28 85.6(8) . 3_545 ?
O100 Cs59 O86 72.7(8) . . ?
O100 Cs59 C14 82.7(9) . 3_545 ?
C14 Cs59 Nb5 64.1(5) 3_545 3_545 ?
C14 Cs59 Nb11 33.9(6) 3_545 3_545 ?
Cs18 Cs28 Cs25 84.3(12) . . ?
Cs18 Cs28 Cs36 163.2(15) . 1_545 ?
Cs18 Cs28 O29 111.7(17) . 3_545 ?
Cs18 Cs28 O75 99.6(14) . 3_545 ?
Cs18 Cs28 O86 104.4(15) . . ?
Cs18 Cs28 O100 79.1(14) . . ?
Cs18 Cs28 O110 132.0(14) . 3_545 ?
Cs18 Cs28 C1 93.5(15) . . ?
Cs18 Cs28 C6 125.6(17) . 3_545 ?
Cs18 Cs28 C14 115.1(15) . 3_545 ?
Cs59 Cs28 Cs25 85(4) . . ?
Cs59 Cs28 Cs18 10(4) . . ?
Cs59 Cs28 Cs36 157(4) . 1_545 ?
Cs59 Cs28 O29 119(4) . 3_545 ?
Cs59 Cs28 O75 106(4) . 3_545 ?
Cs59 Cs28 O86 95(4) . . ?
Cs59 Cs28 O100 74(4) . . ?
Cs59 Cs28 O110 138(4) . 3_545 ?
Cs59 Cs28 C1 84(4) . . ?
Cs59 Cs28 C6 134(4) . 3_545 ?
Cs59 Cs28 C14 122(4) . 3_545 ?
Cs36 Cs28 Cs25 82.1(5) 1_545 . ?
O29 Cs28 Cs25 121.0(6) 3_545 . ?
O29 Cs28 Cs36 83.9(7) 3_545 1_545 ?
O29 Cs28 O110 73.4(7) 3_545 3_545 ?
O29 Cs28 C1 131.0(8) 3_545 . ?
O29 Cs28 C6 15.3(6) 3_545 3_545 ?
O29 Cs28 C14 73.0(7) 3_545 3_545 ?
O75 Cs28 Cs25 38.6(5) 3_545 . ?
O75 Cs28 Cs36 75.6(7) 3_545 1_545 ?
O75 Cs28 O29 82.4(7) 3_545 3_545 ?
O75 Cs28 O100 78.2(8) 3_545 . ?
O75 Cs28 O110 32.4(7) 3_545 3_545 ?
O75 Cs28 C1 135.6(9) 3_545 . ?
O75 Cs28 C6 75.2(7) 3_545 3_545 ?
O75 Cs28 C14 16.2(7) 3_545 3_545 ?
O86 Cs28 Cs25 109.7(7) . . ?
O86 Cs28 Cs36 71.3(7) . 1_545 ?
O86 Cs28 O29 119.0(8) . 3_545 ?
O86 Cs28 O75 137.4(10) . 3_545 ?
O86 Cs28 O100 72.6(8) . . ?
O86 Cs28 O110 114.2(9) . 3_545 ?
O86 Cs28 C1 13.0(7) . . ?
O86 Cs28 C6 115.5(8) . 3_545 ?
O86 Cs28 C14 130.5(11) . 3_545 ?
O100 Cs28 Cs25 40.2(6) . . ?
O100 Cs28 Cs36 84.1(8) . 1_545 ?
O100 Cs28 O29 159.2(10) . 3_545 ?
O100 Cs28 O110 86.2(9) . 3_545 ?
O100 Cs28 C1 62.9(8) . . ?
O100 Cs28 C6 146.1(10) . 3_545 ?
O100 Cs28 C14 86.4(8) . 3_545 ?
O110 Cs28 Cs25 57.0(6) 3_545 . ?
O110 Cs28 Cs36 44.6(6) 3_545 1_545 ?
O110 Cs28 C1 119.7(9) 3_545 . ?
C1 Cs28 Cs25 102.1(6) . . ?
C1 Cs28 Cs36 79.8(7) . 1_545 ?
C6 Cs28 Cs25 112.8(6) 3_545 . ?
C6 Cs28 Cs36 69.3(7) 3_545 1_545 ?
C6 Cs28 O110 60.2(7) 3_545 3_545 ?
C6 Cs28 C1 128.4(9) 3_545 . ?
C14 Cs28 Cs25 49.9(6) 3_545 . ?
C14 Cs28 Cs36 62.2(7) 3_545 1_545 ?
C14 Cs28 O110 17.6(7) 3_545 3_545 ?
C14 Cs28 C1 133.6(10) 3_545 . ?
C14 Cs28 C6 63.0(7) 3_545 3_545 ?
Cs18 Cs50 Cs25 81.4(7) . . ?
Cs18 Cs50 Cs36 173.2(9) . 1_545 ?
Cs18 Cs50 O29 78.5(8) . 3_545 ?
Cs18 Cs50 O75 80.7(9) . 3_545 ?
Cs18 Cs50 O86 95.1(10) . . ?
Cs18 Cs50 O100 75.6(9) . . ?
Cs18 Cs50 O110 118.7(9) . 3_545 ?
Cs18 Cs50 C1 89.7(10) . . ?
Cs18 Cs50 C6 95.4(9) . 3_545 ?
Cs18 Cs50 C14 98.2(10) . 3_545 ?
Cs59 Cs50 Cs25 85.1(8) . . ?
Cs59 Cs50 Cs18 4.0(11) . . ?
Cs59 Cs50 Cs36 172.7(10) . 1_545 ?
Cs59 Cs50 O29 75.4(11) . 3_545 ?
Cs59 Cs50 O75 82.6(10) . 3_545 ?
Cs59 Cs50 O86 94.3(10) . . ?
Cs59 Cs50 O100 79.4(10) . . ?
Cs59 Cs50 O110 119.9(10) . 3_545 ?
Cs59 Cs50 C1 89.8(10) . . ?
Cs59 Cs50 C6 92.6(11) . 3_545 ?
Cs59 Cs50 C14 99.5(11) . 3_545 ?
Cs36 Cs50 Cs25 95.2(6) 1_545 . ?
Cs36 Cs50 C1 97.0(8) 1_545 . ?
Cs36 Cs50 C6 80.5(7) 1_545 3_545 ?
O29 Cs50 Cs25 116.5(5) 3_545 . ?
O29 Cs50 Cs36 98.0(7) 3_545 1_545 ?
O29 Cs50 O110 78.0(7) 3_545 3_545 ?
O29 Cs50 C1 130.2(7) 3_545 . ?
O29 Cs50 C6 17.8(6) 3_545 3_545 ?
O29 Cs50 C14 72.6(6) 3_545 3_545 ?
O75 Cs50 Cs25 40.5(5) 3_545 . ?
O75 Cs50 Cs36 92.9(7) 3_545 1_545 ?
O75 Cs50 O29 76.9(6) 3_545 3_545 ?
O75 Cs50 O100 80.9(8) 3_545 . ?
O75 Cs50 O110 39.0(7) 3_545 3_545 ?
O75 Cs50 C1 149.0(8) 3_545 . ?
O75 Cs50 C6 74.2(7) 3_545 3_545 ?
O75 Cs50 C14 19.3(7) 3_545 3_545 ?
O86 Cs50 Cs25 121.1(7) . . ?
O86 Cs50 Cs36 91.8(8) . 1_545 ?
O86 Cs50 O29 120.2(7) . 3_545 ?
O86 Cs50 O75 161.5(9) . 3_545 ?
O86 Cs50 O100 80.5(8) . . ?
O86 Cs50 O110 145.1(10) . 3_545 ?
O86 Cs50 C1 12.6(7) . . ?
O86 Cs50 C6 124.3(8) . 3_545 ?
O86 Cs50 C14 163.4(10) . 3_545 ?
O100 Cs50 Cs25 41.4(6) . . ?
O100 Cs50 Cs36 105.7(9) . 1_545 ?
O100 Cs50 O29 148.1(9) . 3_545 ?
O100 Cs50 O110 98.5(9) . 3_545 ?
O100 Cs50 C1 68.1(8) . . ?
O100 Cs50 C6 154.7(8) . 3_545 ?
O100 Cs50 C14 93.1(8) . 3_545 ?
O110 Cs50 Cs25 61.0(6) 3_545 . ?
O110 Cs50 Cs36 54.6(7) 3_545 1_545 ?
O110 Cs50 C1 145.4(9) 3_545 . ?
O110 Cs50 C6 64.6(8) 3_545 3_545 ?
C1 Cs50 Cs25 109.1(6) . . ?
C6 Cs50 Cs25 114.5(5) 3_545 . ?
C6 Cs50 C1 136.4(7) 3_545 . ?
C14 Cs50 Cs25 51.8(6) 3_545 . ?
C14 Cs50 Cs36 75.2(8) 3_545 1_545 ?
C14 Cs50 O110 20.5(7) 3_545 3_545 ?
C14 Cs50 C1 157.2(8) 3_545 . ?
C14 Cs50 C6 64.4(7) 3_545 3_545 ?
Nb7 Cs19 Cs26 105.4(2) . . ?
Cs29 Cs19 Nb7 128.9(13) . . ?
Cs29 Cs19 Cs26 77.6(9) . . ?
Cs29 Cs19 Cs30 146.4(18) . . ?
Cs29 Cs19 O20 155.5(13) . . ?
Cs29 Cs19 O27 127.2(11) . . ?
Cs29 Cs19 O48 111.2(14) . . ?
Cs29 Cs19 O67 67.8(11) . 3 ?
Cs29 Cs19 O80 87.9(11) . . ?
Cs29 Cs19 O85 69.1(12) . 3 ?
Cs29 Cs19 C9 95.7(14) . . ?
Cs29 Cs19 C16 79.9(13) . . ?
Cs30 Cs19 Nb7 84.4(11) . . ?
Cs30 Cs19 Cs26 89.9(9) . . ?
Cs30 Cs19 O20 58.0(11) . . ?
Cs30 Cs19 O27 57.9(10) . . ?
Cs30 Cs19 O48 101.9(13) . . ?
Cs30 Cs19 O67 91.1(11) . 3 ?
Cs30 Cs19 O80 103.2(12) . . ?
Cs30 Cs19 O85 79.9(12) . 3 ?
Cs30 Cs19 C9 117.8(13) . . ?
Cs30 Cs19 C16 116.9(13) . . ?
O20 Cs19 Nb7 28.7(4) . . ?
O20 Cs19 Cs26 113.0(5) . . ?
O20 Cs19 C9 59.8(7) . . ?
O20 Cs19 C16 89.4(7) . . ?
O27 Cs19 Nb7 63.8(4) . . ?
O27 Cs19 Cs26 51.7(4) . . ?
O27 Cs19 O20 61.6(6) . . ?
O27 Cs19 C9 93.0(7) . . ?
O27 Cs19 C16 59.1(9) . . ?
O48 Cs19 Nb7 24.7(5) . . ?
O48 Cs19 Cs26 122.2(5) . . ?
O48 Cs19 O20 44.3(6) . . ?
O48 Cs19 O27 88.0(7) . . ?
O48 Cs19 O67 119.7(7) . 3 ?
O48 Cs19 O80 81.1(7) . . ?
O48 Cs19 O85 167.4(9) . 3 ?
O48 Cs19 C9 16.5(7) . . ?
O48 Cs19 C16 72.4(7) . . ?
O67 Cs19 Nb7 138.0(5) 3 . ?
O67 Cs19 Cs26 116.3(5) 3 . ?
O67 Cs19 O20 120.7(6) 3 . ?
O67 Cs19 O27 143.4(7) 3 . ?
O67 Cs19 O85 72.5(8) 3 3 ?
O67 Cs19 C9 120.5(8) 3 . ?
O67 Cs19 C16 147.7(10) 3 . ?
O80 Cs19 Nb7 68.2(5) . . ?
O80 Cs19 Cs26 41.3(5) . . ?
O80 Cs19 O20 87.1(6) . . ?
O80 Cs19 O27 45.5(7) . . ?
O80 Cs19 O67 152.0(8) . 3 ?
O80 Cs19 O85 86.4(9) . 3 ?
O80 Cs19 C9 73.8(7) . . ?
O80 Cs19 C16 15.2(8) . . ?
O85 Cs19 Nb7 146.1(7) 3 . ?
O85 Cs19 Cs26 45.2(7) 3 . ?
O85 Cs19 O20 134.4(8) 3 . ?
O85 Cs19 O27 82.5(7) 3 . ?
O85 Cs19 C9 155.7(10) 3 . ?
O85 Cs19 C16 95.5(9) 3 . ?
C9 Cs19 Nb7 35.4(6) . . ?
C9 Cs19 Cs26 114.5(6) . . ?
C9 Cs19 C16 62.2(8) . . ?
C16 Cs19 Nb7 65.4(6) . . ?
C16 Cs19 Cs26 52.4(6) . . ?
Cs11 Cs29 Cs37 97.0(3) . . ?
Cs13 Cs29 Cs11 130.3(3) . . ?
Cs13 Cs29 Cs37 110.3(3) . . ?
Cs26 Cs29 Cs11 140.5(3) . . ?
Cs26 Cs29 Cs13 12.78(17) . . ?
Cs26 Cs29 Cs37 98.9(3) . . ?
Cs19 Cs29 Cs11 50.1(9) . . ?
Cs19 Cs29 Cs13 80.2(9) . . ?
Cs19 Cs29 Cs26 91.4(10) . . ?
Cs19 Cs29 Cs30 17.4(10) . . ?
Cs19 Cs29 Cs37 123.3(12) . . ?
Cs19 Cs29 O48 54.9(11) . . ?
Cs19 Cs29 O67 96.5(12) . 3 ?
Cs19 Cs29 O80 76.0(11) . . ?
Cs19 Cs29 O85 95.0(13) . 3 ?
Cs19 Cs29 O108 104.5(12) . . ?
Cs19 Cs29 C16 87.3(13) . . ?
Cs30 Cs29 Cs11 59.9(5) . . ?
Cs30 Cs29 Cs13 73.1(4) . . ?
Cs30 Cs29 Cs26 85.6(5) . . ?
Cs30 Cs29 Cs37 140.5(6) . . ?
Cs30 Cs29 O48 72.1(7) . . ?
Cs30 Cs29 O67 86.3(7) . 3 ?
Cs30 Cs29 O80 82.7(7) . . ?
Cs30 Cs29 O85 79.1(8) . 3 ?
Cs30 Cs29 O108 115.4(8) . . ?
Cs30 Cs29 C16 97.0(9) . . ?
O48 Cs29 Cs11 39.9(4) . . ?
O48 Cs29 Cs13 112.4(5) . . ?
O48 Cs29 Cs26 115.0(5) . . ?
O48 Cs29 Cs37 70.6(5) . . ?
O48 Cs29 O108 75.2(7) . . ?
O48 Cs29 C16 69.4(7) . . ?
O67 Cs29 Cs11 74.8(5) 3 . ?
O67 Cs29 Cs13 119.7(6) 3 . ?
O67 Cs29 Cs26 125.0(6) 3 . ?
O67 Cs29 Cs37 120.3(6) 3 . ?
O67 Cs29 O48 113.7(7) 3 . ?
O67 Cs29 O80 164.2(8) 3 . ?
O67 Cs29 O85 78.4(9) 3 3 ?
O67 Cs29 O108 158.2(9) 3 . ?
O67 Cs29 C16 176.1(9) 3 . ?
O80 Cs29 Cs11 109.0(5) . . ?
O80 Cs29 Cs13 45.9(5) . . ?
O80 Cs29 Cs26 42.9(5) . . ?
O80 Cs29 Cs37 75.0(6) . . ?
O80 Cs29 O48 73.6(6) . . ?
O80 Cs29 O108 34.7(8) . . ?
O80 Cs29 C16 17.1(8) . . ?
O85 Cs29 Cs11 131.7(8) 3 . ?
O85 Cs29 Cs13 42.7(7) 3 . ?
O85 Cs29 Cs26 46.6(8) 3 . ?
O85 Cs29 Cs37 131.2(8) 3 . ?
O85 Cs29 O48 147.4(9) 3 . ?
O85 Cs29 O80 88.3(9) 3 . ?
O85 Cs29 O108 105.0(10) 3 . ?
O85 Cs29 C16 100.2(10) 3 . ?
O108 Cs29 Cs11 114.7(6) . . ?
O108 Cs29 Cs13 70.5(6) . . ?
O108 Cs29 Cs26 61.1(6) . . ?
O108 Cs29 Cs37 41.7(6) . . ?
O108 Cs29 C16 18.6(8) . . ?
C16 Cs29 Cs11 108.6(6) . . ?
C16 Cs29 Cs13 59.8(7) . . ?
C16 Cs29 Cs26 53.6(6) . . ?
C16 Cs29 Cs37 57.9(8) . . ?
Nb7 Cs30 Nb15 53.11(12) . . ?
Nb7 Cs30 Cs11 57.39(13) . . ?
Nb7 Cs30 Cs13 105.0(2) . . ?
Nb15 Cs30 Cs13 51.94(12) . . ?
Cs11 Cs30 Nb15 110.4(2) . . ?
Cs11 Cs30 Cs13 161.8(3) . . ?
Cs19 Cs30 Nb7 83.5(11) . . ?
Cs19 Cs30 Nb15 84.8(10) . . ?
Cs19 Cs30 Cs11 90.6(10) . . ?
Cs19 Cs30 Cs13 91.9(9) . . ?
Cs19 Cs30 Cs29 16.2(9) . . ?
Cs19 Cs30 O20 108.4(12) . . ?
Cs19 Cs30 O27 107.8(11) . . ?
Cs19 Cs30 O48 61.8(11) . . ?
Cs19 Cs30 O67 72.7(11) . 3 ?
Cs19 Cs30 O80 61.1(10) . . ?
Cs19 Cs30 O85 83.1(12) . 3 ?
Cs29 Cs30 Nb7 99.6(6) . . ?
Cs29 Cs30 Nb15 92.7(5) . . ?
Cs29 Cs30 Cs11 100.9(6) . . ?
Cs29 Cs30 Cs13 85.8(5) . . ?
Cs29 Cs30 O20 124.5(8) . . ?
Cs29 Cs30 O27 112.7(7) . . ?
Cs29 Cs30 O48 77.8(7) . . ?
Cs29 Cs30 O67 62.6(6) . 3 ?
Cs29 Cs30 O80 66.8(7) . . ?
Cs29 Cs30 O85 68.2(8) . 3 ?
O20 Cs30 Nb7 27.6(4) . . ?
O20 Cs30 Nb15 68.6(4) . . ?
O20 Cs30 Cs11 47.7(4) . . ?
O20 Cs30 Cs13 114.7(5) . . ?
O20 Cs30 O80 88.8(6) . . ?
O27 Cs30 Nb7 66.2(5) . . ?
O27 Cs30 Nb15 24.7(5) . . ?
O27 Cs30 Cs11 117.8(5) . . ?
O27 Cs30 Cs13 44.6(5) . . ?
O27 Cs30 O20 70.1(6) . . ?
O27 Cs30 O48 89.9(6) . . ?
O27 Cs30 O67 160.4(7) . 3 ?
O27 Cs30 O80 46.8(7) . . ?
O48 Cs30 Nb7 27.3(4) . . ?
O48 Cs30 Nb15 70.7(4) . . ?
O48 Cs30 Cs11 47.6(4) . . ?
O48 Cs30 Cs13 119.2(5) . . ?
O48 Cs30 O20 46.9(6) . . ?
O48 Cs30 O67 106.8(7) . 3 ?
O48 Cs30 O80 71.6(6) . . ?
O67 Cs30 Nb7 132.3(5) 3 . ?
O67 Cs30 Nb15 154.7(6) 3 . ?
O67 Cs30 Cs11 81.6(5) 3 . ?
O67 Cs30 Cs13 116.3(5) 3 . ?
O67 Cs30 O20 129.0(6) 3 . ?
O67 Cs30 O80 128.2(8) 3 . ?
O80 Cs30 Nb7 65.9(4) . . ?
O80 Cs30 Nb15 26.5(5) . . ?
O80 Cs30 Cs11 118.9(5) . . ?
O80 Cs30 Cs13 48.3(5) . . ?
O85 Cs30 Nb7 147.1(8) 3 . ?
O85 Cs30 Nb15 95.8(7) 3 . ?
O85 Cs30 Cs11 152.4(7) 3 . ?
O85 Cs30 Cs13 45.7(7) 3 . ?
O85 Cs30 O20 158.9(8) 3 . ?
O85 Cs30 O27 89.7(8) 3 . ?
O85 Cs30 O48 142.8(9) 3 . ?
O85 Cs30 O67 70.8(8) 3 3 ?
O85 Cs30 O80 81.3(9) 3 . ?
Cs26 Cs20 Cs21 95.0(2) 3_445 7_546 ?
Cs31 Cs20 Cs26 93.1(12) . 3_445 ?
Cs31 Cs20 Cs21 4.2(12) . 7_546 ?
Cs31 Cs20 O84 28.4(15) . 7_546 ?
Cs31 Cs20 O87 58.8(14) . 3_445 ?
Cs31 Cs20 O94 96.2(13) . . ?
Cs31 Cs20 O101 169.6(14) . . ?
Cs31 Cs20 O103 92.0(15) . 3_445 ?
Cs31 Cs20 O103 78.7(13) . 7_556 ?
Cs31 Cs20 O112 114.0(17) . . ?
Cs31 Cs20 C7 106.3(14) . . ?
Cs31 Cs20 C15 73.3(15) . 3_445 ?
O84 Cs20 Cs26 79.6(7) 7_546 3_445 ?
O84 Cs20 Cs21 32.6(10) 7_546 7_546 ?
O84 Cs20 O87 63.3(9) 7_546 3_445 ?
O84 Cs20 O94 69.6(12) 7_546 . ?
O84 Cs20 O101 160.4(13) 7_546 . ?
O84 Cs20 O103 105.7(11) 7_546 7_556 ?
O84 Cs20 O103 103.5(9) 7_546 3_445 ?
O84 Cs20 O112 97.8(13) 7_546 . ?
O84 Cs20 C7 78.0(12) 7_546 . ?
O84 Cs20 C15 82.7(11) 7_546 3_445 ?
O87 Cs20 Cs26 44.3(5) 3_445 3_445 ?
O87 Cs20 Cs21 58.8(5) 3_445 7_546 ?
O87 Cs20 O103 98.3(7) 3_445 7_556 ?
O87 Cs20 C7 95.3(8) 3_445 . ?
O87 Cs20 C15 20.0(8) 3_445 3_445 ?
O94 Cs20 Cs26 41.4(7) . 3_445 ?
O94 Cs20 Cs21 100.1(7) . 7_546 ?
O94 Cs20 O87 77.2(8) . 3_445 ?
O94 Cs20 O101 94.2(10) . . ?
O94 Cs20 O103 174.5(9) . 7_556 ?
O94 Cs20 O103 95.2(9) . 3_445 ?
O94 Cs20 O112 77.3(12) . . ?
O94 Cs20 C7 18.1(9) . . ?
O94 Cs20 C15 88.2(10) . 3_445 ?
O101 Cs20 Cs26 95.5(9) . 3_445 ?
O101 Cs20 Cs21 165.7(8) . 7_546 ?
O101 Cs20 O87 125.3(11) . 3_445 ?
O101 Cs20 O103 88.3(12) . 3_445 ?
O101 Cs20 O103 91.0(10) . 7_556 ?
O101 Cs20 C7 83.3(10) . . ?
O101 Cs20 C15 108.4(13) . 3_445 ?
O103 Cs20 Cs26 53.9(6) 3_445 3_445 ?
O103 Cs20 Cs26 136.2(6) 7_556 3_445 ?
O103 Cs20 Cs21 74.7(6) 7_556 7_546 ?
O103 Cs20 Cs21 90.1(7) 3_445 7_546 ?
O103 Cs20 O87 40.5(8) 3_445 3_445 ?
O103 Cs20 O103 83.1(8) 3_445 7_556 ?
O103 Cs20 C7 166.1(9) 7_556 . ?
O103 Cs20 C7 109.3(9) 3_445 . ?
O103 Cs20 C15 20.8(9) 3_445 3_445 ?
O103 Cs20 C15 88.5(9) 7_556 3_445 ?
O112 Cs20 Cs26 116.0(9) . 3_445 ?
O112 Cs20 Cs21 116.3(10) . 7_546 ?
O112 Cs20 O87 152.4(11) . 3_445 ?
O112 Cs20 O101 67.0(14) . . ?
O112 Cs20 O103 106.5(11) . 7_556 ?
O112 Cs20 O103 153.3(12) . 3_445 ?
O112 Cs20 C7 59.6(11) . . ?
O112 Cs20 C15 164.2(11) . 3_445 ?
C7 Cs20 Cs26 57.3(7) . 3_445 ?
C7 Cs20 Cs21 110.5(7) . 7_546 ?
C15 Cs20 Cs26 48.4(6) 3_445 3_445 ?
C15 Cs20 Cs21 72.1(8) 3_445 7_546 ?
C15 Cs20 C7 105.3(9) 3_445 . ?
Nb16 Cs31 Cs13 56.1(3) 3_445 3_445 ?
Nb16 Cs31 Cs26 57.1(4) 3_445 3_445 ?
Cs26 Cs31 Cs13 12.43(16) 3_445 3_445 ?
Cs20 Cs31 Nb16 115.7(15) . 3_445 ?
Cs20 Cs31 Cs13 79.4(11) . 3_445 ?
Cs20 Cs31 Cs26 70.1(11) . 3_445 ?
Cs20 Cs31 Cs21 173.9(17) . 7_546 ?
Cs20 Cs31 O84 130(2) . 7_546 ?
Cs20 Cs31 O87 96.1(16) . 3_445 ?
Cs20 Cs31 O94 59.2(11) . . ?
Cs20 Cs31 O103 78.0(13) . 7_556 ?
Cs20 Cs31 O103 64.3(13) . 3_445 ?
Cs20 Cs31 O112 45.9(13) . . ?
Cs20 Cs31 C15 83.8(16) . 3_445 ?
Cs21 Cs31 Nb16 63.6(5) 7_546 3_445 ?
Cs21 Cs31 Cs13 104.1(7) 7_546 3_445 ?
Cs21 Cs31 Cs26 112.6(7) 7_546 3_445 ?
Cs21 Cs31 O94 126.5(11) 7_546 . ?
Cs21 Cs31 O103 96.3(8) 7_546 7_556 ?
Cs21 Cs31 O103 112.8(10) 7_546 3_445 ?
Cs21 Cs31 O112 137.2(13) 7_546 . ?
Cs21 Cs31 C15 94.3(10) 7_546 3_445 ?
O84 Cs31 Nb16 78.7(14) 7_546 3_445 ?
O84 Cs31 Cs13 70.2(14) 7_546 3_445 ?
O84 Cs31 Cs26 82.6(15) 7_546 3_445 ?
O84 Cs31 Cs21 56.3(17) 7_546 7_546 ?
O84 Cs31 O87 86.8(15) 7_546 3_445 ?
O84 Cs31 O94 73.0(18) 7_546 . ?
O84 Cs31 O103 125.0(16) 7_546 3_445 ?
O84 Cs31 O103 148.0(19) 7_546 7_556 ?
O84 Cs31 O112 99(2) 7_546 . ?
O84 Cs31 C15 106.3(17) 7_546 3_445 ?
O87 Cs31 Nb16 20.4(6) 3_445 3_445 ?
O87 Cs31 Cs13 41.4(6) 3_445 3_445 ?
O87 Cs31 Cs26 39.0(6) 3_445 3_445 ?
O87 Cs31 Cs21 83.7(9) 3_445 7_546 ?
O87 Cs31 O94 77.1(10) 3_445 . ?
O87 Cs31 O103 39.7(9) 3_445 3_445 ?
O87 Cs31 O103 107.9(12) 3_445 7_556 ?
O87 Cs31 O112 133.7(12) 3_445 . ?
O87 Cs31 C15 19.5(9) 3_445 3_445 ?
O94 Cs31 Nb16 92.7(9) . 3_445 ?
O94 Cs31 Cs13 36.6(7) . 3_445 ?
O94 Cs31 Cs26 38.8(7) . 3_445 ?
O94 Cs31 O103 81.4(10) . 3_445 ?
O94 Cs31 O103 137.1(11) . 7_556 ?
O94 Cs31 O112 61.5(10) . . ?
O94 Cs31 C15 83.6(11) . 3_445 ?
O103 Cs31 Nb16 105.0(9) 7_556 3_445 ?
O103 Cs31 Nb16 54.4(7) 3_445 3_445 ?
O103 Cs31 Cs13 60.8(7) 3_445 3_445 ?
O103 Cs31 Cs13 138.6(10) 7_556 3_445 ?
O103 Cs31 Cs26 49.8(7) 3_445 3_445 ?
O103 Cs31 Cs26 126.6(10) 7_556 3_445 ?
O103 Cs31 O103 78.2(10) 7_556 3_445 ?
O103 Cs31 O112 110.0(11) 3_445 . ?
O103 Cs31 O112 90.9(11) 7_556 . ?
O112 Cs31 Nb16 153.1(10) . 3_445 ?
O112 Cs31 Cs13 97.7(8) . 3_445 ?
O112 Cs31 Cs26 95.9(8) . 3_445 ?
C15 Cs31 Nb16 33.1(9) 3_445 3_445 ?
C15 Cs31 Cs13 52.9(8) 3_445 3_445 ?
C15 Cs31 Cs26 45.5(8) 3_445 3_445 ?
C15 Cs31 O103 21.4(9) 3_445 3_445 ?
C15 Cs31 O103 90.5(12) 3_445 7_556 ?
C15 Cs31 O112 127.9(13) 3_445 . ?
Nb16 Cs21 Cs20 73.31(16) 5_656 7_546 ?
Nb16 Cs21 Cs22 150.8(2) 5_656 . ?
Nb16 Cs21 Cs34 147.5(3) 5_656 1_545 ?
Cs20 Cs21 Cs22 130.86(19) 7_546 . ?
Cs31 Cs21 Nb16 73.5(6) 7_546 5_656 ?
Cs31 Cs21 Cs20 1.9(5) 7_546 7_546 ?
Cs31 Cs21 Cs22 130.1(6) 7_546 . ?
Cs31 Cs21 Cs34 82.3(6) 7_546 1_545 ?
Cs31 Cs21 O65 85.3(7) 7_546 5_656 ?
Cs31 Cs21 O69 73.8(7) 7_546 5_656 ?
Cs31 Cs21 O90 118.2(8) 7_546 3_545 ?
Cs31 Cs21 O107 86.2(8) 7_546 . ?
Cs34 Cs21 Cs20 81.7(2) 1_545 7_546 ?
Cs34 Cs21 Cs22 61.4(2) 1_545 . ?
O65 Cs21 Nb16 22.6(4) 5_656 5_656 ?
O65 Cs21 Cs20 84.5(5) 5_656 7_546 ?
O65 Cs21 Cs22 144.6(5) 5_656 . ?
O65 Cs21 Cs34 136.8(5) 5_656 1_545 ?
O65 Cs21 O69 51.3(5) 5_656 5_656 ?
O65 Cs21 O90 75.8(6) 5_656 3_545 ?
O65 Cs21 O107 169.0(7) 5_656 . ?
O69 Cs21 Nb16 30.2(4) 5_656 5_656 ?
O69 Cs21 Cs20 74.6(5) 5_656 7_546 ?
O69 Cs21 Cs22 129.7(5) 5_656 . ?
O69 Cs21 Cs34 154.3(5) 5_656 1_545 ?
O69 Cs21 O90 125.6(7) 5_656 3_545 ?
O84 Cs21 Nb16 78.5(6) . 5_656 ?
O84 Cs21 Cs20 35.8(8) . 7_546 ?
O84 Cs21 Cs31 34.0(9) . 7_546 ?
O84 Cs21 Cs22 111.2(7) . . ?
O84 Cs21 Cs34 93.4(7) . 1_545 ?
O84 Cs21 O65 98.9(8) . 5_656 ?
O84 Cs21 O69 61.4(8) . 5_656 ?
O84 Cs21 O90 152.0(10) . 3_545 ?
O84 Cs21 O98 86.2(11) . . ?
O84 Cs21 O107 70.3(8) . . ?
O84 Cs21 O117 136.7(12) . 5_656 ?
O90 Cs21 Nb16 98.3(5) 3_545 5_656 ?
O90 Cs21 Cs20 116.4(6) 3_545 7_546 ?
O90 Cs21 Cs22 85.2(5) 3_545 . ?
O90 Cs21 Cs34 74.3(6) 3_545 1_545 ?
O98 Cs21 Nb16 111.5(7) . 5_656 ?
O98 Cs21 Cs20 121.4(8) . 7_546 ?
O98 Cs21 Cs31 119.6(10) . 7_546 ?
O98 Cs21 Cs22 45.1(7) . . ?
O98 Cs21 Cs34 99.1(7) . 1_545 ?
O98 Cs21 O65 122.8(8) . 5_656 ?
O98 Cs21 O69 84.9(8) . 5_656 ?
O98 Cs21 O90 120.1(9) . 3_545 ?
O98 Cs21 O107 56.6(9) . . ?
O98 Cs21 O117 65.0(12) . 5_656 ?
O107 Cs21 Nb16 146.8(6) . 5_656 ?
O107 Cs21 Cs20 87.1(6) . 7_546 ?
O107 Cs21 Cs22 44.3(6) . . ?
O107 Cs21 Cs34 48.2(5) . 1_545 ?
O107 Cs21 O69 119.4(7) . 5_656 ?
O107 Cs21 O90 114.4(7) . 3_545 ?
O117 Cs21 Nb16 82.8(8) 5_656 5_656 ?
O117 Cs21 Cs20 156.0(8) 5_656 7_546 ?
O117 Cs21 Cs31 155.9(10) 5_656 7_546 ?
O117 Cs21 Cs22 71.3(8) 5_656 . ?
O117 Cs21 Cs34 121.4(9) 5_656 1_545 ?
O117 Cs21 O65 74.0(10) 5_656 5_656 ?
O117 Cs21 O69 83.4(10) 5_656 5_656 ?
O117 Cs21 O90 69.1(11) 5_656 3_545 ?
O117 Cs21 O107 112.6(10) 5_656 . ?
O9 Cs22 Cs2 55.6(3) . . ?
O9 Cs22 C4 84.7(7) . . ?
O40 Cs22 Cs2 47.8(4) . . ?
O40 Cs22 O9 68.3(5) . . ?
O40 Cs22 O54 95.1(5) . . ?
O40 Cs22 O98 123.4(7) . . ?
O40 Cs22 O107 75.5(7) . . ?
O40 Cs22 C4 67.1(7) . . ?
O40 Cs22 C12 147.9(8) . . ?
O45 Cs22 Cs2 102.2(4) . . ?
O45 Cs22 O9 66.4(5) . . ?
O45 Cs22 O40 66.2(6) . . ?
O45 Cs22 O54 136.3(6) . . ?
O45 Cs22 O97 116.2(7) . . ?
O45 Cs22 O98 59.1(7) . . ?
O45 Cs22 O107 38.8(7) . . ?
O45 Cs22 O123 124.1(13) . . ?
O45 Cs22 C4 18.9(7) . . ?
O45 Cs22 C12 107.5(8) . . ?
O54 Cs22 Cs2 47.4(4) . . ?
O54 Cs22 O9 70.0(5) . . ?
O54 Cs22 C4 153.4(7) . . ?
O54 Cs22 C12 67.2(7) . . ?
O71 Cs22 Cs2 97.9(4) . . ?
O71 Cs22 O9 60.8(5) . . ?
O71 Cs22 O40 129.0(6) . . ?
O71 Cs22 O45 94.2(6) . . ?
O71 Cs22 O54 66.6(5) . . ?
O71 Cs22 O97 41.5(7) . . ?
O71 Cs22 O98 70.4(7) . . ?
O71 Cs22 O107 118.5(7) . . ?
O71 Cs22 O123 110.1(12) . . ?
O71 Cs22 C4 108.5(7) . . ?
O71 Cs22 C12 19.9(7) . . ?
O97 Cs22 Cs2 122.3(6) . . ?
O97 Cs22 O9 102.1(6) . . ?
O97 Cs22 O40 168.8(7) . . ?
O97 Cs22 O54 75.7(7) . . ?
O97 Cs22 O98 62.8(8) . . ?
O97 Cs22 O107 113.5(8) . . ?
O97 Cs22 C4 119.0(8) . . ?
O97 Cs22 C12 21.8(8) . . ?
O98 Cs22 Cs2 155.7(6) . . ?
O98 Cs22 O9 100.6(6) . . ?
O98 Cs22 O54 134.7(7) . . ?
O98 Cs22 C4 56.4(8) . . ?
O98 Cs22 C12 67.5(9) . . ?
O107 Cs22 Cs2 123.2(6) . . ?
O107 Cs22 O9 104.9(6) . . ?
O107 Cs22 O54 170.5(7) . . ?
O107 Cs22 O98 53.2(8) . . ?
O107 Cs22 C4 20.2(7) . . ?
O107 Cs22 C12 120.5(8) . . ?
O123 Cs22 Cs2 122.0(11) . . ?
O123 Cs22 O9 168.0(13) . . ?
O123 Cs22 O40 120.0(12) . . ?
O123 Cs22 O54 99.6(13) . . ?
O123 Cs22 O97 68.6(13) . . ?
O123 Cs22 O98 82.3(12) . . ?
O123 Cs22 O107 86.2(13) . . ?
O123 Cs22 C4 106.3(14) . . ?
O123 Cs22 C12 90.2(13) . . ?
C4 Cs22 Cs2 111.3(6) . . ?
C12 Cs22 Cs2 108.5(7) . . ?
C12 Cs22 O9 80.3(7) . . ?
C12 Cs22 C4 117.5(8) . . ?
Cs32 Cs23 O24 107.6(8) . 1_565 ?
Cs32 Cs23 O62 54.0(7) . 1_565 ?
Cs32 Cs23 O73 79.3(7) . 1_565 ?
Cs32 Cs23 O74 98.6(8) . 1_565 ?
Cs32 Cs23 O82 61.8(7) . 1_565 ?
Cs32 Cs23 O91 79.4(8) . . ?
Cs32 Cs23 O99 83.4(8) . . ?
Cs32 Cs23 O102 142.9(8) . 3_455 ?
Cs32 Cs23 C3 86.0(9) . . ?
Cs32 Cs23 C7 112.5(9) . 1_565 ?
Cs32 Cs23 C10 87.6(8) . . ?
O24 Cs23 O62 102.7(5) 1_565 1_565 ?
O24 Cs23 O82 46.1(6) 1_565 1_565 ?
O24 Cs23 C3 98.2(6) 1_565 . ?
O24 Cs23 C7 80.0(7) 1_565 1_565 ?
O24 Cs23 C10 161.6(8) 1_565 . ?
O62 Cs23 C3 138.8(8) 1_565 . ?
O62 Cs23 C7 58.9(8) 1_565 1_565 ?
O62 Cs23 C10 94.5(7) 1_565 . ?
O73 Cs23 O24 53.4(5) 1_565 1_565 ?
O73 Cs23 O62 49.6(5) 1_565 1_565 ?
O73 Cs23 O74 53.3(5) 1_565 1_565 ?
O73 Cs23 O82 51.1(5) 1_565 1_565 ?
O73 Cs23 O91 122.8(6) 1_565 . ?
O73 Cs23 O102 112.0(8) 1_565 3_455 ?
O73 Cs23 C3 140.6(7) 1_565 . ?
O73 Cs23 C7 51.7(7) 1_565 1_565 ?
O73 Cs23 C10 142.5(7) 1_565 . ?
O74 Cs23 O24 92.9(6) 1_565 1_565 ?
O74 Cs23 O62 44.7(7) 1_565 1_565 ?
O74 Cs23 O82 104.0(6) 1_565 1_565 ?
O74 Cs23 C3 166.1(7) 1_565 . ?
O74 Cs23 C7 16.7(7) 1_565 1_565 ?
O74 Cs23 C10 95.0(6) 1_565 . ?
O82 Cs23 O62 80.2(6) 1_565 1_565 ?
O82 Cs23 C3 89.8(7) 1_565 . ?
O82 Cs23 C7 101.9(7) 1_565 1_565 ?
O82 Cs23 C10 145.7(7) 1_565 . ?
O91 Cs23 O24 84.5(6) . 1_565 ?
O91 Cs23 O62 133.0(8) . 1_565 ?
O91 Cs23 O74 176.0(7) . 1_565 ?
O91 Cs23 O82 72.0(6) . 1_565 ?
O91 Cs23 O102 64.7(8) . 3_455 ?
O91 Cs23 C3 17.8(7) . . ?
O91 Cs23 C7 162.7(8) . 1_565 ?
O91 Cs23 C10 88.4(7) . . ?
O99 Cs23 O24 167.8(8) . 1_565 ?
O99 Cs23 O62 79.3(7) . 1_565 ?
O99 Cs23 O73 126.2(7) . 1_565 ?
O99 Cs23 O74 80.0(7) . 1_565 ?
O99 Cs23 O82 145.2(8) . 1_565 ?
O99 Cs23 O91 103.0(7) . . ?
O99 Cs23 O102 112.3(9) . 3_455 ?
O99 Cs23 C3 87.5(7) . . ?
O99 Cs23 C7 91.1(8) . 1_565 ?
O99 Cs23 C10 16.4(7) . . ?
O102 Cs23 O24 62.0(8) 3_455 1_565 ?
O102 Cs23 O62 157.9(8) 3_455 1_565 ?
O102 Cs23 O74 116.7(8) 3_455 1_565 ?
O102 Cs23 O82 96.9(7) 3_455 1_565 ?
O102 Cs23 C3 62.5(9) 3_455 . ?
O102 Cs23 C7 100.9(9) 3_455 1_565 ?
O102 Cs23 C10 99.7(9) 3_455 . ?
C3 Cs23 C7 161.1(10) . 1_565 ?
C3 Cs23 C10 72.0(7) . . ?
C7 Cs23 C10 104.1(8) 1_565 . ?
Cs23 Cs32 Nb9 82.7(6) . 1_565 ?
Cs23 Cs32 O24 57.1(7) . 1_565 ?
Cs23 Cs32 O62 110.3(8) . 1_565 ?
Cs23 Cs32 O73 81.8(8) . 1_565 ?
Cs23 Cs32 O74 64.7(7) . 1_565 ?
Cs23 Cs32 O82 101.5(8) . 1_565 ?
Cs23 Cs32 O91 81.7(8) . . ?
Cs23 Cs32 O99 77.2(9) . . ?
Cs23 Cs32 C3 78.7(9) . . ?
Cs23 Cs32 C4 122.6(10) . 1_565 ?
Cs23 Cs32 C13 114.9(9) . 1_565 ?
O24 Cs32 Nb9 32.0(4) 1_565 1_565 ?
O24 Cs32 C3 89.9(6) 1_565 . ?
O24 Cs32 C4 100.6(7) 1_565 1_565 ?
O24 Cs32 C13 58.0(7) 1_565 1_565 ?
O62 Cs32 Nb9 76.3(4) 1_565 1_565 ?
O62 Cs32 O24 103.4(6) 1_565 1_565 ?
O62 Cs32 O73 54.6(6) 1_565 1_565 ?
O62 Cs32 O74 45.6(7) 1_565 1_565 ?
O62 Cs32 O82 94.0(7) 1_565 1_565 ?
O62 Cs32 O91 166.6(9) 1_565 . ?
O62 Cs32 O99 86.7(7) 1_565 . ?
O62 Cs32 C3 166.5(8) 1_565 . ?
O62 Cs32 C4 16.3(7) 1_565 1_565 ?
O62 Cs32 C13 80.8(8) 1_565 1_565 ?
O73 Cs32 Nb9 24.9(3) 1_565 1_565 ?
O73 Cs32 O24 49.0(5) 1_565 1_565 ?
O73 Cs32 O74 50.4(5) 1_565 1_565 ?
O73 Cs32 O82 54.8(5) 1_565 1_565 ?
O73 Cs32 O91 124.2(6) 1_565 . ?
O73 Cs32 C3 138.5(7) 1_565 . ?
O73 Cs32 C4 52.8(7) 1_565 1_565 ?
O73 Cs32 C13 52.5(7) 1_565 1_565 ?
O74 Cs32 Nb9 73.4(4) 1_565 1_565 ?
O74 Cs32 O24 81.1(6) 1_565 1_565 ?
O74 Cs32 C3 141.2(8) 1_565 . ?
O74 Cs32 C4 59.5(8) 1_565 1_565 ?
O74 Cs32 C13 101.8(7) 1_565 1_565 ?
O82 Cs32 Nb9 32.2(4) 1_565 1_565 ?
O82 Cs32 O24 44.7(6) 1_565 1_565 ?
O82 Cs32 O74 105.0(6) 1_565 1_565 ?
O82 Cs32 C3 94.0(7) 1_565 . ?
O82 Cs32 C4 81.0(8) 1_565 1_565 ?
O82 Cs32 C13 16.3(7) 1_565 1_565 ?
O91 Cs32 Nb9 100.2(5) . 1_565 ?
O91 Cs32 O24 77.7(6) . 1_565 ?
O91 Cs32 O74 146.3(8) . 1_565 ?
O91 Cs32 O82 77.3(7) . 1_565 ?
O91 Cs32 C3 16.7(6) . . ?
O91 Cs32 C4 150.4(10) . 1_565 ?
O91 Cs32 C13 88.8(7) . 1_565 ?
O99 Cs32 Nb9 147.2(6) . 1_565 ?
O99 Cs32 O24 134.0(8) . 1_565 ?
O99 Cs32 O73 125.0(7) . 1_565 ?
O99 Cs32 O74 74.6(6) . 1_565 ?
O99 Cs32 O82 178.7(9) . 1_565 ?
O99 Cs32 O91 102.2(8) . . ?
O99 Cs32 C3 85.6(7) . . ?
O99 Cs32 C4 99.8(9) . 1_565 ?
O99 Cs32 C13 164.9(9) . 1_565 ?
C3 Cs32 Nb9 115.7(5) . 1_565 ?
C3 Cs32 C13 105.0(8) . 1_565 ?
C4 Cs32 Nb9 69.8(6) 1_565 1_565 ?
C4 Cs32 C3 158.7(10) 1_565 . ?
C4 Cs32 C13 66.5(9) 1_565 1_565 ?
C13 Cs32 Nb9 36.1(6) 1_565 1_565 ?
Cs3 Cs24 Cs4 112.34(8) . 7_556 ?
Cs3 Cs24 Cs13 111.26(9) . 3_445 ?
Cs3 Cs24 Cs26 115.10(15) . 3_445 ?
Cs3 Cs24 Cs20 160.48(14) . . ?
Cs4 Cs24 Cs13 110.57(8) 7_556 3_445 ?
Cs4 Cs24 Cs20 64.39(10) 7_556 . ?
Cs13 Cs24 Cs20 56.74(10) 3_445 . ?
Cs26 Cs24 Cs4 115.02(15) 3_445 7_556 ?
Cs26 Cs24 Cs13 9.66(16) 3_445 3_445 ?
Cs26 Cs24 Cs20 55.96(15) 3_445 . ?
O7 Cs24 Cs3 56.0(3) . . ?
O7 Cs24 Cs4 56.3(3) . 7_556 ?
O7 Cs24 Cs13 129.3(3) . 3_445 ?
O7 Cs24 Cs26 139.0(3) . 3_445 ?
O7 Cs24 Cs20 117.2(3) . . ?
O7 Cs24 O55 70.4(5) . . ?
O7 Cs24 C8 80.5(7) . . ?
O51 Cs24 Cs3 49.7(3) . . ?
O51 Cs24 Cs4 107.7(4) . 7_556 ?
O51 Cs24 Cs13 67.5(4) . 3_445 ?
O51 Cs24 Cs26 75.0(4) . 3_445 ?
O51 Cs24 Cs20 111.6(4) . . ?
O51 Cs24 O7 71.5(5) . . ?
O51 Cs24 O55 98.4(5) . . ?
O51 Cs24 O58 70.8(5) . . ?
O51 Cs24 O90 167.0(7) . . ?
O51 Cs24 C8 150.6(7) . . ?
O55 Cs24 Cs3 48.9(3) . . ?
O55 Cs24 Cs4 106.1(4) . 7_556 ?
O55 Cs24 Cs13 143.1(4) . 3_445 ?
O55 Cs24 Cs26 138.5(4) . 3_445 ?
O55 Cs24 Cs20 150.0(4) . . ?
O55 Cs24 C8 62.9(6) . . ?
O58 Cs24 Cs3 109.7(4) . . ?
O58 Cs24 Cs4 50.5(4) . 7_556 ?
O58 Cs24 Cs13 65.3(4) . 3_445 ?
O58 Cs24 Cs26 73.0(5) . 3_445 ?
O58 Cs24 Cs20 52.4(4) . . ?
O58 Cs24 O7 74.1(5) . . ?
O58 Cs24 O55 144.5(6) . . ?
O58 Cs24 C8 110.4(7) . . ?
O61 Cs24 Cs3 98.1(4) . . ?
O61 Cs24 Cs4 48.9(4) . 7_556 ?
O61 Cs24 Cs13 149.9(4) . 3_445 ?
O61 Cs24 Cs26 146.6(4) . 3_445 ?
O61 Cs24 Cs20 93.2(4) . . ?
O61 Cs24 O7 63.0(5) . . ?
O61 Cs24 O51 134.3(6) . . ?
O61 Cs24 O55 63.4(5) . . ?
O61 Cs24 O58 99.4(6) . . ?
O61 Cs24 O90 40.7(7) . . ?
O61 Cs24 C8 18.1(7) . . ?
O90 Cs24 Cs3 117.4(5) . . ?
O90 Cs24 Cs4 77.2(5) . 7_556 ?
O90 Cs24 Cs13 122.7(5) . 3_445 ?
O90 Cs24 Cs26 114.3(6) . 3_445 ?
O90 Cs24 Cs20 81.4(5) . . ?
O90 Cs24 O7 103.0(6) . . ?
O90 Cs24 O55 68.7(6) . . ?
O90 Cs24 O58 119.7(7) . . ?
O90 Cs24 C8 22.7(7) . . ?
C8 Cs24 Cs3 106.6(6) . . ?
C8 Cs24 Cs4 61.3(6) . 7_556 ?
C8 Cs24 Cs13 141.0(6) . 3_445 ?
C8 Cs24 Cs26 134.2(6) . 3_445 ?
C8 Cs24 Cs20 89.0(5) . . ?
Cs14 Cs34 Cs31 66.0(4) . 7_556 ?
Cs14 Cs34 Cs22 139.1(4) . 1_565 ?
Cs14 Cs34 Cs32 60.0(2) . . ?
Cs14 Cs34 Cs36 135.6(5) . . ?
Cs21 Cs34 Cs14 104.0(4) 1_565 . ?
Cs21 Cs34 Cs31 38.3(3) 1_565 7_556 ?
Cs21 Cs34 Cs22 63.2(2) 1_565 1_565 ?
Cs21 Cs34 Cs32 103.1(3) 1_565 . ?
Cs21 Cs34 Cs36 120.2(5) 1_565 . ?
Cs22 Cs34 Cs31 95.6(4) 1_565 7_556 ?
Cs22 Cs34 Cs32 84.1(3) 1_565 . ?
Cs32 Cs34 Cs31 87.3(4) . 7_556 ?
Cs36 Cs34 Cs31 157.2(6) . 7_556 ?
Cs36 Cs34 Cs22 71.7(4) . 1_565 ?
Cs36 Cs34 Cs32 109.4(5) . . ?
Cs37 Cs34 Cs14 99.1(4) . . ?
Cs37 Cs34 Cs31 161.5(5) . 7_556 ?
Cs37 Cs34 Cs21 155.7(5) . 1_565 ?
Cs37 Cs34 Cs22 102.9(4) . 1_565 ?
Cs37 Cs34 Cs32 94.6(5) . . ?
Cs37 Cs34 Cs36 36.5(4) . . ?
O1 Cs34 Cs14 131.8(15) . . ?
O1 Cs34 Cs31 152.3(15) . 7_556 ?
O1 Cs34 Cs21 120.8(15) . 1_565 ?
O1 Cs34 Cs22 81.3(14) . 1_565 ?
O1 Cs34 Cs32 119.4(15) . . ?
O1 Cs34 Cs36 12.5(14) . . ?
O1 Cs34 Cs37 35.0(15) . . ?
O1 Cs34 O107 125.5(15) . 1_565 ?
O1 Cs34 O108 71.0(15) . . ?
O1 Cs34 O109 62.2(15) . 1_565 ?
O107 Cs34 Cs14 95.3(7) 1_565 . ?
O107 Cs34 Cs31 61.6(7) 1_565 7_556 ?
O107 Cs34 Cs21 51.3(6) 1_565 1_565 ?
O107 Cs34 Cs22 45.3(6) 1_565 1_565 ?
O107 Cs34 Cs32 56.3(6) 1_565 . ?
O107 Cs34 Cs36 114.4(7) 1_565 . ?
O107 Cs34 Cs37 133.7(8) 1_565 . ?
O107 Cs34 O108 162.1(9) 1_565 . ?
O108 Cs34 Cs14 66.9(6) . . ?
O108 Cs34 Cs31 107.7(7) . 7_556 ?
O108 Cs34 Cs21 129.9(7) . 1_565 ?
O108 Cs34 Cs22 152.1(7) . 1_565 ?
O108 Cs34 Cs32 111.6(6) . . ?
O108 Cs34 Cs36 81.1(7) . . ?
O108 Cs34 Cs37 54.6(6) . . ?
O109 Cs34 Cs14 111.5(8) 1_565 . ?
O109 Cs34 Cs31 138.0(8) 1_565 7_556 ?
O109 Cs34 Cs21 119.4(7) 1_565 1_565 ?
O109 Cs34 Cs22 57.6(6) 1_565 1_565 ?
O109 Cs34 Cs32 60.4(7) 1_565 . ?
O109 Cs34 Cs36 50.3(7) 1_565 . ?
O109 Cs34 Cs37 56.2(7) 1_565 . ?
O109 Cs34 O107 77.6(8) 1_565 1_565 ?
O109 Cs34 O108 109.0(9) 1_565 . ?
Cs6 Cs35 Cs7 113.7(3) 1_565 3 ?
Cs8 Cs35 Cs6 125.0(5) . 1_565 ?
Cs8 Cs35 Cs7 119.9(4) . 3 ?
Cs36 Cs35 Cs6 68.3(5) . 1_565 ?
Cs36 Cs35 Cs7 92.0(5) . 3 ?
Cs36 Cs35 Cs8 119.3(6) . . ?
Cs37 Cs35 Cs6 99.9(6) . 1_565 ?
Cs37 Cs35 Cs7 107.7(6) . 3 ?
Cs37 Cs35 Cs8 75.5(4) . . ?
Cs37 Cs35 Cs36 44.6(5) . . ?
Cs37 Cs35 O83 55.2(6) . . ?
Cs37 Cs35 O88 65.6(6) . 1_565 ?
O83 Cs35 Cs6 151.5(8) . 1_565 ?
O83 Cs35 Cs7 89.3(6) . 3 ?
O83 Cs35 Cs8 42.0(5) . . ?
O83 Cs35 Cs36 95.6(8) . . ?
O83 Cs35 O88 111.2(8) . 1_565 ?
O88 Cs35 Cs6 40.4(5) 1_565 1_565 ?
O88 Cs35 Cs7 142.9(6) 1_565 3 ?
O88 Cs35 Cs8 94.6(6) 1_565 . ?
O88 Cs35 Cs36 56.7(6) 1_565 . ?
O113 Cs35 Cs6 102.2(14) . 1_565 ?
O113 Cs35 Cs7 91.0(15) . 3 ?
O113 Cs35 Cs8 66.5(16) . . ?
O113 Cs35 Cs36 170.4(16) . . ?
O113 Cs35 Cs37 142.1(17) . . ?
O113 Cs35 O83 93.6(16) . . ?
O113 Cs35 O88 116.9(15) . 1_565 ?
O125 Cs35 Cs6 64.8(15) . 1_565 ?
O125 Cs35 Cs7 50.2(14) . 3 ?
O125 Cs35 Cs8 156(2) . . ?
O125 Cs35 Cs36 84(2) . . ?
O125 Cs35 Cs37 127(2) . . ?
O125 Cs35 O83 139.4(17) . . ?
O125 Cs35 O88 102.6(17) . 1_565 ?
O125 Cs35 O113 91(3) . . ?
Cs6 Cs36 Cs2 56.6(2) 1_565 1_565 ?
Cs59 Cs36 Cs2 78.1(4) 1_565 1_565 ?
Cs59 Cs36 Cs6 73.8(4) 1_565 1_565 ?
Cs28 Cs36 Cs2 80.2(4) 1_565 1_565 ?
Cs28 Cs36 Cs6 74.4(4) 1_565 1_565 ?
Cs28 Cs36 Cs59 2.2(4) 1_565 1_565 ?
Cs28 Cs36 Cs34 124.5(6) 1_565 . ?
Cs50 Cs36 Cs2 76.1(4) 1_565 1_565 ?
Cs50 Cs36 Cs6 72.4(4) 1_565 1_565 ?
Cs50 Cs36 Cs59 2.0(3) 1_565 1_565 ?
Cs50 Cs36 Cs28 4.2(3) 1_565 1_565 ?
Cs50 Cs36 Cs34 123.7(7) 1_565 . ?
Cs50 Cs36 Cs35 112.2(8) 1_565 . ?
Cs34 Cs36 Cs2 91.1(5) . 1_565 ?
Cs34 Cs36 Cs6 141.4(6) . 1_565 ?
Cs34 Cs36 Cs59 123.6(6) . 1_565 ?
Cs35 Cs36 Cs2 119.4(6) . 1_565 ?
Cs35 Cs36 Cs6 68.9(5) . 1_565 ?
Cs35 Cs36 Cs59 111.6(7) . 1_565 ?
Cs35 Cs36 Cs28 110.0(7) . 1_565 ?
Cs35 Cs36 Cs34 121.5(7) . . ?
Cs37 Cs36 Cs2 115.4(8) . 1_565 ?
Cs37 Cs36 Cs6 112.8(8) . 1_565 ?
Cs37 Cs36 Cs59 166.5(9) . 1_565 ?
Cs37 Cs36 Cs28 164.4(9) . 1_565 ?
Cs37 Cs36 Cs50 168.5(10) . 1_565 ?
Cs37 Cs36 Cs34 59.1(7) . . ?
Cs37 Cs36 Cs35 62.7(7) . . ?
Cs37 Cs36 O88 75.7(8) . 1_565 ?
Cs37 Cs36 O109 65.2(8) . 1_565 ?
Cs37 Cs36 O110 112.2(10) . 3 ?
O1 Cs36 Cs2 109(2) . 1_565 ?
O1 Cs36 Cs6 159(2) . 1_565 ?
O1 Cs36 Cs59 122(2) . 1_565 ?
O1 Cs36 Cs28 122(2) . 1_565 ?
O1 Cs36 Cs50 122(2) . 1_565 ?
O1 Cs36 Cs34 19(2) . . ?
O1 Cs36 Cs35 113(2) . . ?
O1 Cs36 Cs37 56(2) . . ?
O1 Cs36 O88 120(2) . 1_565 ?
O1 Cs36 O109 63(2) . 1_565 ?
O1 Cs36 O110 65(2) . 3 ?
O88 Cs36 Cs2 60.0(5) 1_565 1_565 ?
O88 Cs36 Cs6 40.4(5) 1_565 1_565 ?
O88 Cs36 Cs59 113.3(7) 1_565 1_565 ?
O88 Cs36 Cs28 114.2(7) 1_565 1_565 ?
O88 Cs36 Cs50 111.7(8) 1_565 1_565 ?
O88 Cs36 Cs34 107.6(8) 1_565 . ?
O88 Cs36 Cs35 61.8(7) 1_565 . ?
O88 Cs36 O109 66.0(8) 1_565 1_565 ?
O109 Cs36 Cs2 55.2(6) 1_565 1_565 ?
O109 Cs36 Cs6 96.1(7) 1_565 1_565 ?
O109 Cs36 Cs59 127.0(8) 1_565 1_565 ?
O109 Cs36 Cs28 129.2(8) 1_565 1_565 ?
O109 Cs36 Cs50 125.4(9) 1_565 1_565 ?
O109 Cs36 Cs34 45.3(7) 1_565 . ?
O109 Cs36 Cs35 112.4(9) 1_565 . ?
O110 Cs36 Cs2 112.6(8) 3 1_565 ?
O110 Cs36 Cs6 133.1(9) 3 1_565 ?
O110 Cs36 Cs59 59.5(7) 3 1_565 ?
O110 Cs36 Cs28 58.8(7) 3 1_565 ?
O110 Cs36 Cs50 61.0(7) 3 1_565 ?
O110 Cs36 Cs34 75.5(8) 3 . ?
O110 Cs36 Cs35 123.7(10) 3 . ?
O110 Cs36 O88 171.6(10) 3 1_565 ?
O110 Cs36 O109 113.9(12) 3 1_565 ?
Cs1 Cs37 Cs17 72.7(2) . 1_565 ?
Cs8 Cs37 Cs1 55.49(17) . . ?
Cs8 Cs37 Cs17 70.8(2) . 1_565 ?
Cs8 Cs37 Cs29 86.0(3) . . ?
Cs27 Cs37 Cs1 74.0(3) 1_565 . ?
Cs27 Cs37 Cs8 71.5(3) 1_565 . ?
Cs27 Cs37 Cs17 1.25(12) 1_565 1_565 ?
Cs27 Cs37 Cs29 151.0(4) 1_565 . ?
Cs29 Cs37 Cs1 78.2(3) . . ?
Cs29 Cs37 Cs17 149.8(4) . 1_565 ?
Cs34 Cs37 Cs1 84.7(4) . . ?
Cs34 Cs37 Cs8 139.5(5) . . ?
Cs34 Cs37 Cs17 92.2(4) . 1_565 ?
Cs34 Cs37 Cs27 92.3(5) . 1_565 ?
Cs34 Cs37 Cs29 93.4(4) . . ?
Cs35 Cs37 Cs1 118.1(5) . . ?
Cs35 Cs37 Cs8 64.2(4) . . ?
Cs35 Cs37 Cs17 101.0(6) . 1_565 ?
Cs35 Cs37 Cs27 100.4(6) . 1_565 ?
Cs35 Cs37 Cs29 85.2(6) . . ?
Cs35 Cs37 Cs34 156.2(7) . . ?
Cs35 Cs37 O108 127.3(9) . . ?
Cs36 Cs37 Cs1 169.1(8) . . ?
Cs36 Cs37 Cs8 135.4(8) . . ?
Cs36 Cs37 Cs17 108.6(7) . 1_565 ?
Cs36 Cs37 Cs27 107.4(7) . 1_565 ?
Cs36 Cs37 Cs29 101.5(7) . . ?
Cs36 Cs37 Cs34 84.4(7) . . ?
Cs36 Cs37 Cs35 72.7(8) . . ?
Cs36 Cs37 O83 129.5(10) . . ?
Cs36 Cs37 O108 120.2(10) . . ?
Cs36 Cs37 O109 68.7(9) . 1_565 ?
O1 Cs37 Cs1 126(2) . . ?
O1 Cs37 Cs8 170.6(18) . . ?
O1 Cs37 Cs17 118.6(18) . 1_565 ?
O1 Cs37 Cs27 118.0(18) . 1_565 ?
O1 Cs37 Cs29 85.3(17) . . ?
O1 Cs37 Cs34 45(2) . . ?
O1 Cs37 Cs35 111(2) . . ?
O1 Cs37 Cs36 44(2) . . ?
O1 Cs37 O83 134.0(19) . . ?
O1 Cs37 O108 81(2) . . ?
O1 Cs37 O109 63.3(18) . 1_565 ?
O83 Cs37 Cs1 58.4(6) . . ?
O83 Cs37 Cs8 37.0(6) . . ?
O83 Cs37 Cs17 106.4(7) . 1_565 ?
O83 Cs37 Cs27 107.2(7) . 1_565 ?
O83 Cs37 Cs29 49.1(6) . . ?
O83 Cs37 Cs34 129.3(8) . . ?
O83 Cs37 Cs35 65.8(7) . . ?
O83 Cs37 O108 70.0(8) . . ?
O83 Cs37 O109 160.2(10) . 1_565 ?
O108 Cs37 Cs1 52.5(6) . . ?
O108 Cs37 Cs8 95.5(6) . . ?
O108 Cs37 Cs17 118.1(7) . 1_565 ?
O108 Cs37 Cs27 119.2(7) . 1_565 ?
O108 Cs37 Cs29 43.4(6) . . ?
O108 Cs37 Cs34 59.8(7) . . ?
O109 Cs37 Cs1 105.0(7) 1_565 . ?
O109 Cs37 Cs8 126.2(8) 1_565 . ?
O109 Cs37 Cs17 55.4(7) 1_565 1_565 ?
O109 Cs37 Cs27 54.7(7) 1_565 1_565 ?
O109 Cs37 Cs29 143.8(8) 1_565 . ?
O109 Cs37 Cs34 52.0(7) 1_565 . ?
O109 Cs37 Cs35 121.5(9) 1_565 . ?
O109 Cs37 O108 109.9(10) 1_565 . ?
Cs1 Si1 Cs3 74.63(11) . . ?
Cs1 Si1 Cs14 64.63(13) . . ?
Cs3 Si1 Cs14 138.80(18) . . ?
O7 Si1 Cs1 119.0(6) . . ?
O7 Si1 Cs3 60.9(6) . . ?
O7 Si1 Cs14 147.1(7) . . ?
O12 Si1 Cs1 52.5(6) . . ?
O12 Si1 Cs3 109.7(6) . . ?
O12 Si1 Cs14 48.3(6) . . ?
O12 Si1 O7 105.3(10) . . ?
O16 Si1 Cs1 55.6(7) . . ?
O16 Si1 Cs3 50.4(7) . . ?
O16 Si1 Cs14 98.5(7) . . ?
O16 Si1 O7 110.0(10) . . ?
O16 Si1 O12 108.0(10) . . ?
O17 Si1 Cs1 127.4(8) . . ?
O17 Si1 Cs3 142.4(8) . . ?
O17 Si1 Cs14 68.1(8) . . ?
O17 Si1 O7 113.1(10) . . ?
O17 Si1 O12 107.6(10) . . ?
O17 Si1 O16 112.4(10) . . ?
Cs1 Si2 Cs5 166.7(2) . . ?
Cs2 Si2 Cs1 74.57(12) . . ?
Cs2 Si2 Cs5 111.51(19) . . ?
Cs14 Si2 Cs1 64.09(13) . . ?
Cs14 Si2 Cs2 137.9(2) . . ?
Cs14 Si2 Cs5 110.58(17) . . ?
O9 Si2 Cs1 120.7(7) . . ?
O9 Si2 Cs2 63.6(6) . . ?
O9 Si2 Cs5 56.4(6) . . ?
O9 Si2 Cs14 146.9(7) . . ?
O9 Si2 O10 110.1(10) . . ?
O9 Si2 O12 106.3(10) . . ?
O9 Si2 O35 110.8(11) . . ?
O10 Si2 Cs1 57.1(7) . . ?
O10 Si2 Cs2 48.2(7) . . ?
O10 Si2 Cs5 135.9(8) . . ?
O10 Si2 Cs14 99.4(8) . . ?
O10 Si2 O12 108.0(10) . . ?
O10 Si2 O35 114.1(11) . . ?
O12 Si2 Cs1 50.9(6) . . ?
O12 Si2 Cs2 109.4(6) . . ?
O12 Si2 Cs5 116.0(7) . . ?
O12 Si2 Cs14 48.4(7) . . ?
O35 Si2 Cs1 127.6(8) . . ?
O35 Si2 Cs2 143.0(8) . . ?
O35 Si2 Cs5 54.6(8) . . ?
O35 Si2 Cs14 67.8(8) . . ?
O35 Si2 O12 107.1(10) . . ?
Cs3 Si3 Cs2 71.95(11) . . ?
Cs4 Si3 Cs2 171.2(2) 7_556 . ?
Cs4 Si3 Cs3 110.71(18) 7_556 . ?
Cs4 Si3 Cs5 64.26(12) 7_556 . ?
Cs5 Si3 Cs2 111.50(19) . . ?
Cs5 Si3 Cs3 168.7(2) . . ?
O7 Si3 Cs2 113.6(6) . . ?
O7 Si3 Cs3 57.3(6) . . ?
O7 Si3 Cs4 63.5(6) . 7_556 ?
O7 Si3 Cs5 112.4(6) . . ?
O7 Si3 O9 106.3(10) . . ?
O9 Si3 Cs2 59.7(6) . . ?
O9 Si3 Cs3 115.7(7) . . ?
O9 Si3 Cs4 112.4(6) . 7_556 ?
O9 Si3 Cs5 60.5(6) . . ?
O15 Si3 Cs2 49.9(7) . . ?
O15 Si3 Cs3 51.8(7) . . ?
O15 Si3 Cs4 138.4(8) . 7_556 ?
O15 Si3 Cs5 138.9(8) . . ?
O15 Si3 O7 108.7(10) . . ?
O15 Si3 O9 108.9(10) . . ?
O15 Si3 O30 114.8(10) . . ?
O30 Si3 Cs2 138.0(8) . . ?
O30 Si3 Cs3 134.7(8) . . ?
O30 Si3 Cs4 45.9(7) . 7_556 ?
O30 Si3 Cs5 49.9(8) . . ?
O30 Si3 O7 108.4(10) . . ?
O30 Si3 O9 109.5(10) . . ?
Cs36 O1 Cs34 149(3) . . ?
Cs36 O1 Cs37 80(3) . . ?
Cs37 O1 Cs34 100(3) . . ?
Nb1 O2 Cs6 138.2(7) . . ?
Nb2 O2 Nb1 102.1(7) . . ?
Nb2 O2 Nb3 112.0(7) . . ?
Nb2 O2 Cs6 102.2(7) . . ?
Nb3 O2 Nb1 101.0(8) . . ?
Nb3 O2 Cs6 100.7(6) . . ?
Nb1 O3 Nb6 149.3(9) . . ?
Nb1 O3 Cs2 104.2(7) . . ?
Nb1 O3 Cs3 102.0(7) . . ?
Nb6 O3 Cs2 97.2(6) . . ?
Nb6 O3 Cs3 96.4(6) . . ?
Cs2 O3 Cs3 97.8(4) . . ?
Nb1 O4 Nb5 147.3(9) . . ?
Nb1 O4 Cs1 102.6(7) . . ?
Nb1 O4 Cs3 103.5(7) . . ?
Nb5 O4 Cs1 98.0(6) . . ?
Nb5 O4 Cs3 98.4(6) . . ?
Cs3 O4 Cs1 98.1(4) . . ?
Nb5 O5 Nb11 174.4(11) . . ?
Nb5 O5 Cs1 88.6(7) . . ?
Nb5 O5 Cs3 92.8(7) . . ?
Nb11 O5 Cs1 91.0(6) . . ?
Nb11 O5 Cs3 92.7(6) . . ?
Cs3 O5 Cs1 85.5(4) . . ?
Nb1 O6 Nb7 148.2(9) . . ?
Nb1 O6 Cs1 103.8(7) . . ?
Nb1 O6 Cs2 103.0(7) . . ?
Nb7 O6 Cs1 97.7(6) . . ?
Nb7 O6 Cs2 96.5(6) . . ?
Cs2 O6 Cs1 98.7(4) . . ?
Cs3 O7 Cs4 139.8(5) . 7_556 ?
Cs24 O7 Cs3 68.8(3) . . ?
Cs24 O7 Cs4 71.1(3) . 7_556 ?
Si1 O7 Cs3 95.2(7) . . ?
Si1 O7 Cs4 101.7(7) . 7_556 ?
Si1 O7 Cs24 116.4(8) . . ?
Si3 O7 Cs3 100.3(7) . . ?
Si3 O7 Cs4 93.5(7) . 7_556 ?
Si3 O7 Cs24 109.4(8) . . ?
Si3 O7 Si1 134.2(12) . . ?
Nb4 O8 Nb13 112.2(9) . . ?
Nb4 O8 Cs7 100.7(6) . . ?
Nb13 O8 Cs7 109.8(7) . . ?
Cs2 O9 Cs22 68.5(3) . . ?
Cs5 O9 Cs2 142.3(6) . . ?
Cs5 O9 Cs22 73.7(4) . . ?
Si2 O9 Cs2 93.3(7) . . ?
Si2 O9 Cs5 101.8(8) . . ?
Si2 O9 Cs22 114.2(9) . . ?
Si2 O9 Si3 133.8(13) . . ?
Si3 O9 Cs2 97.7(7) . . ?
Si3 O9 Cs5 96.3(7) . . ?
Si3 O9 Cs22 111.5(9) . . ?
Nb15 O10 Cs1 101.9(7) . . ?
Nb15 O10 Cs2 107.2(7) . . ?
Cs2 O10 Cs1 94.6(4) . . ?
Si2 O10 Nb15 134.5(11) . . ?
Si2 O10 Cs1 100.2(9) . . ?
Si2 O10 Cs2 110.1(9) . . ?
Nb1 O11 Cs8 137.2(7) . . ?
Nb2 O11 Nb1 100.7(7) . . ?
Nb2 O11 Cs8 101.7(6) . . ?
Nb4 O11 Nb1 101.7(8) . . ?
Nb4 O11 Nb2 112.2(7) . . ?
Nb4 O11 Cs8 102.8(6) . . ?
Cs14 O12 Cs1 83.1(4) . . ?
Si1 O12 Cs1 104.6(8) . . ?
Si1 O12 Cs14 109.4(8) . . ?
Si1 O12 Si2 132.7(12) . . ?
Si2 O12 Cs1 106.4(8) . . ?
Si2 O12 Cs14 109.0(8) . . ?
Nb1 O13 Cs7 137.7(7) . . ?
Nb3 O13 Nb1 102.4(8) . . ?
Nb3 O13 Nb4 112.3(7) . . ?
Nb3 O13 Cs7 101.1(6) . . ?
Nb4 O13 Nb1 101.8(8) . . ?
Nb4 O13 Cs7 101.1(6) . . ?
Nb3 O14 Nb10 115.3(9) . . ?
Nb3 O14 Cs6 101.8(6) . . ?
Nb10 O14 Cs6 111.5(8) . . ?
Nb9 O15 Cs2 101.3(7) . . ?
Nb9 O15 Cs3 102.6(7) . . ?
Cs3 O15 Cs2 92.2(4) . . ?
Si3 O15 Nb9 136.3(10) . . ?
Si3 O15 Cs2 109.1(9) . . ?
Si3 O15 Cs3 106.7(9) . . ?
Nb11 O16 Cs1 104.8(7) . . ?
Nb11 O16 Cs3 106.1(7) . . ?
Cs3 O16 Cs1 94.7(4) . . ?
Si1 O16 Nb11 135.2(10) . . ?
Si1 O16 Cs1 101.5(8) . . ?
Si1 O16 Cs3 107.3(8) . . ?
Nb12 O17 Cs4 85.7(6) . 7_556 ?
Nb12 O17 Cs14 109.4(7) . . ?
Cs4 O17 Cs14 138.4(5) 7_556 . ?
Si1 O17 Nb12 143.4(12) . . ?
Si1 O17 Cs4 102.0(8) . 7_556 ?
Si1 O17 Cs14 88.6(8) . . ?
Nb3 O18 Nb13 115.0(10) . . ?
Nb3 O18 Cs7 101.1(7) . . ?
Nb13 O18 Cs7 108.3(7) . . ?
Nb5 O19 Cs1 100.2(6) . . ?
Nb5 O19 Cs8 133.5(8) . . ?
Cs1 O19 Cs8 105.8(6) . . ?
C2 O19 Nb5 90(2) . . ?
C2 O19 Cs1 135.4(16) . . ?
C2 O19 Cs8 96.9(17) . . ?
Nb7 O20 Cs11 100.6(8) . . ?
Nb7 O20 Cs19 93.4(8) . . ?
Nb7 O20 Cs30 105.6(9) . . ?
Cs11 O20 Cs19 81.2(5) . . ?
Cs30 O20 Cs11 85.0(6) . . ?
Cs30 O20 Cs19 13.6(2) . . ?
C1 O20 Nb7 98(2) . . ?
C1 O20 Cs11 121(2) . . ?
C1 O20 Cs19 152(2) . . ?
C1 O20 Cs30 141(2) . . ?
Nb4 O21 Nb8 116.5(9) . . ?
Nb4 O21 Cs8 99.3(6) . . ?
Nb8 O21 Cs8 109.2(8) . . ?
Nb5 O22 Cs10 98.1(7) . 4_556 ?
Nb5 O22 Cs18 111.1(9) . 3_455 ?
Nb5 O22 Cs59 104.0(8) . 3_455 ?
Cs18 O22 Cs10 90.7(6) 3_455 4_556 ?
Cs18 O22 Cs59 9.4(4) 3_455 3_455 ?
Cs59 O22 Cs10 85.6(6) 3_455 4_556 ?
C2 O22 Nb5 92.2(19) . . ?
C2 O22 Cs10 122.8(17) . 4_556 ?
C2 O22 Cs18 137(2) . 3_455 ?
C2 O22 Cs59 145.3(19) . 3_455 ?
Nb2 O23 Nb10 115.0(10) . . ?
Nb2 O23 Cs6 100.0(6) . . ?
Nb10 O23 Cs6 107.8(7) . . ?
Nb9 O24 Cs17 116.6(10) . . ?
Nb9 O24 Cs27 100.1(9) . . ?
Nb9 O24 Cs23 94.1(7) . 1_545 ?
Nb9 O24 Cs32 82.6(7) . 1_545 ?
Cs17 O24 Cs27 17.6(2) . . ?
Cs17 O24 Cs23 93.1(6) . 1_545 ?
Cs17 O24 Cs32 89.3(6) . 1_545 ?
Cs27 O24 Cs32 80.5(6) . 1_545 ?
Cs23 O24 Cs27 88.3(6) 1_545 . ?
Cs23 O24 Cs32 15.32(19) 1_545 1_545 ?
C18 O24 Nb9 92(2) . . ?
C18 O24 Cs17 131.7(18) . . ?
C18 O24 Cs27 144.1(17) . . ?
C18 O24 Cs23 124.7(17) . 1_545 ?
C18 O24 Cs32 134.9(17) . 1_545 ?
Nb6 O25 Cs9 100.7(8) . . ?
Nb6 O25 Cs17 111.5(9) . . ?
Nb6 O25 Cs27 96.2(8) . . ?
Cs9 O25 Cs27 84.4(5) . . ?
Cs17 O25 Cs9 89.6(5) . . ?
Cs17 O25 Cs27 17.30(19) . . ?
C5 O25 Nb6 95.7(18) . . ?
C5 O25 Cs9 119.8(16) . . ?
C5 O25 Cs17 135.8(18) . . ?
C5 O25 Cs27 150.3(17) . . ?
Nb10 O26 Cs10 108.5(8) . . ?
Nb13 O26 Nb10 118.5(9) . . ?
Nb13 O26 Cs10 132.7(9) . . ?
Nb15 O27 Cs13 94.7(8) . . ?
Nb15 O27 Cs26 83.8(8) . . ?
Nb15 O27 Cs19 103.2(10) . . ?
Nb15 O27 Cs30 116.6(11) . . ?
Cs13 O27 Cs26 16.6(2) . . ?
Cs13 O27 Cs19 87.4(7) . . ?
Cs19 O27 Cs26 77.7(6) . . ?
Cs30 O27 Cs13 91.4(7) . . ?
Cs30 O27 Cs26 85.0(7) . . ?
Cs30 O27 Cs19 14.3(3) . . ?
C17 O27 Nb15 93(2) . . ?
C17 O27 Cs13 123(2) . . ?
C17 O27 Cs26 136(2) . . ?
C17 O27 Cs19 144(2) . . ?
C17 O27 Cs30 133(2) . . ?
Nb11 O28 Cs12 89.7(7) . 3_455 ?
Nb11 O28 Cs25 81.0(7) . 3_455 ?
Nb11 O28 Cs18 118.2(10) . 3_455 ?
Nb11 O28 Cs59 109.7(9) . 3_455 ?
Cs12 O28 Cs25 14.2(2) 3_455 3_455 ?
Cs18 O28 Cs12 94.6(7) 3_455 3_455 ?
Cs18 O28 Cs25 88.8(7) 3_455 3_455 ?
Cs18 O28 Cs59 9.0(5) 3_455 3_455 ?
Cs59 O28 Cs12 91.7(7) 3_455 3_455 ?
Cs59 O28 Cs25 84.1(7) 3_455 3_455 ?
C3 O28 Nb11 93(2) . . ?
C3 O28 Cs12 125.3(18) . 3_455 ?
C3 O28 Cs25 136.5(17) . 3_455 ?
C3 O28 Cs18 130.3(19) . 3_455 ?
C3 O28 Cs59 137.2(18) . 3_455 ?
Nb5 O29 Cs10 102.3(7) . 4_556 ?
Nb5 O29 Cs18 103.8(8) . 3_455 ?
Nb5 O29 Cs59 111.5(9) . 3_455 ?
Nb5 O29 Cs28 117.6(9) . 3_455 ?
Nb5 O29 Cs50 130.7(8) . 3_455 ?
Cs10 O29 Cs18 88.7(6) 4_556 3_455 ?
Cs59 O29 Cs10 90.9(6) 3_455 4_556 ?
Cs59 O29 Cs18 8.8(5) 3_455 3_455 ?
Cs59 O29 Cs28 8.3(6) 3_455 3_455 ?
Cs59 O29 Cs50 26.5(5) 3_455 3_455 ?
Cs28 O29 Cs10 94.7(7) 3_455 4_556 ?
Cs28 O29 Cs18 17.0(5) 3_455 3_455 ?
Cs28 O29 Cs50 18.2(4) 3_455 3_455 ?
Cs50 O29 Cs10 101.6(6) 3_455 4_556 ?
Cs50 O29 Cs18 35.1(4) 3_455 3_455 ?
C6 O29 Nb5 94.9(19) . . ?
C6 O29 Cs10 119.5(17) . 4_556 ?
C6 O29 Cs18 142.0(19) . 3_455 ?
C6 O29 Cs59 134.7(19) . 3_455 ?
C6 O29 Cs28 127(2) . 3_455 ?
C6 O29 Cs50 109.4(19) . 3_455 ?
Nb14 O30 Cs4 98.3(7) . 7_556 ?
Nb14 O30 Cs5 94.2(7) . . ?
Nb14 O30 Cs33 88.8(17) . . ?
Cs4 O30 Cs5 84.2(4) 7_556 . ?
Cs4 O30 Cs33 86.2(12) 7_556 . ?
Cs5 O30 Cs33 5.5(15) . . ?
Si3 O30 Nb14 142.5(11) . . ?
Si3 O30 Cs4 113.0(9) . 7_556 ?
Si3 O30 Cs5 108.5(10) . . ?
Si3 O30 Cs33 112.4(17) . . ?
Nb2 O31 Nb8 113.3(9) . . ?
Nb2 O31 Cs8 101.5(6) . . ?
Nb8 O31 Cs8 111.5(8) . . ?
Nb12 O32 Cs14 129.5(9) . . ?
C10 O32 Nb12 89(2) . . ?
C10 O32 Cs14 139(2) . . ?
Nb6 O33 Cs3 100.2(7) . . ?
Nb6 O33 Cs7 132.1(7) . . ?
Cs3 O33 Cs7 108.5(6) . . ?
C5 O33 Nb6 95(2) . . ?
C5 O33 Cs3 134.6(18) . . ?
C5 O33 Cs7 91.5(18) . . ?
Nb8 O34 Cs11 107.7(7) . 2_656 ?
Nb10 O34 Nb8 117.8(9) . . ?
Nb10 O34 Cs11 134.2(8) . 2_656 ?
Nb16 O35 Cs5 88.9(7) . . ?
Nb16 O35 Cs14 106.9(8) . . ?
Cs5 O35 Cs14 137.8(6) . . ?
Si2 O35 Nb16 141.4(12) . . ?
Si2 O35 Cs5 103.3(9) . . ?
Si2 O35 Cs14 88.4(9) . . ?
Nb8 O36 Cs11 94.4(8) . 2_656 ?
Nb10 O37 Cs10 96.6(8) . . ?
Nb7 O38 Cs2 101.2(7) . . ?
Nb7 O38 Cs6 134.2(8) . . ?
Cs2 O38 Cs6 106.8(6) . . ?
C1 O38 Nb7 93(2) . . ?
C1 O38 Cs2 135.4(18) . . ?
C1 O38 Cs6 91.7(18) . . ?
Nb4 O39 Nb5 139.0(10) . . ?
Nb4 O39 Cs10 117.9(7) . 4_556 ?
Nb5 O39 Cs10 103.1(6) . 4_556 ?
Nb9 O40 Cs2 108.8(8) . . ?
Nb9 O40 Cs22 136.8(9) . . ?
Cs2 O40 Cs22 78.8(5) . . ?
C13 O40 Nb9 93(3) . . ?
C13 O40 Cs2 130(2) . . ?
C13 O40 Cs22 115(2) . . ?
Nb2 O41 Nb8 87.9(6) . . ?
Nb2 O41 Nb10 88.6(6) . . ?
Nb2 O41 Nb13 173.1(8) . . ?
Nb3 O41 Nb2 95.8(6) . . ?
Nb3 O41 Nb8 173.8(8) . . ?
Nb3 O41 Nb10 88.6(6) . . ?
Nb3 O41 Nb13 89.3(6) . . ?
Nb4 O41 Nb2 95.6(6) . . ?
Nb4 O41 Nb3 96.1(6) . . ?
Nb4 O41 Nb8 88.5(6) . . ?
Nb4 O41 Nb10 173.3(8) . . ?
Nb4 O41 Nb13 88.5(6) . . ?
Nb10 O41 Nb8 86.4(5) . . ?
Nb13 O41 Nb8 86.7(5) . . ?
Nb13 O41 Nb10 86.8(5) . . ?
Nb6 O42 Cs9 101.1(7) . . ?
Nb6 O42 Cs17 106.7(9) . . ?
Nb6 O42 Cs27 120.5(9) . . ?
Cs17 O42 Cs9 87.6(5) . . ?
Cs27 O42 Cs9 96.8(6) . . ?
Cs27 O42 Cs17 18.8(3) . . ?
C11 O42 Nb6 95.5(19) . . ?
C11 O42 Cs9 120.8(16) . . ?
C11 O42 Cs17 140.0(18) . . ?
C11 O42 Cs27 121.9(19) . . ?
Nb11 O43 Cs1 109.9(8) . . ?
C3 O43 Nb11 94(2) . . ?
C3 O43 Cs1 133.2(18) . . ?
Nb6 O44 Cs2 99.4(7) . . ?
Nb6 O44 Cs6 134.4(8) . . ?
Cs2 O44 Cs6 105.4(6) . . ?
C11 O44 Nb6 94(2) . . ?
C11 O44 Cs2 136.1(16) . . ?
C11 O44 Cs6 94.0(18) . . ?
Nb14 O45 Cs5 92.5(8) . . ?
Nb14 O45 Cs33 96.0(16) . . ?
Nb14 O45 Cs22 153.5(10) . . ?
Cs5 O45 Cs33 8(2) . . ?
Cs22 O45 Cs5 86.0(6) . . ?
Cs22 O45 Cs33 86.1(13) . . ?
C4 O45 Nb14 89(3) . . ?
C4 O45 Cs5 134(2) . . ?
C4 O45 Cs33 126(3) . . ?
C4 O45 Cs22 111(3) . . ?
Nb11 O46 Nb12 145.8(10) . . ?
Nb11 O46 Cs12 108.2(8) . 3_455 ?
Nb11 O46 Cs25 104.5(8) . 3_455 ?
Nb12 O46 Cs12 106.0(6) . 3_455 ?
Nb12 O46 Cs25 107.8(7) . 3_455 ?
Cs12 O46 Cs25 17.1(2) 3_455 3_455 ?
Nb8 O47 Cs9 134.2(8) . 4_556 ?
Nb13 O47 Nb8 119.5(9) . . ?
Nb13 O47 Cs9 105.7(8) . 4_556 ?
Nb7 O48 Cs11 100.8(8) . . ?
Nb7 O48 Cs19 120.4(10) . . ?
Nb7 O48 Cs29 130.7(10) . . ?
Nb7 O48 Cs30 108.5(10) . . ?
Cs19 O48 Cs11 95.0(7) . . ?
Cs19 O48 Cs29 14.0(3) . . ?
Cs19 O48 Cs30 16.3(3) . . ?
Cs29 O48 Cs11 100.5(6) . . ?
Cs30 O48 Cs11 86.8(6) . . ?
Cs30 O48 Cs29 30.2(4) . . ?
C9 O48 Nb7 94(2) . . ?
C9 O48 Cs11 124(2) . . ?
C9 O48 Cs19 123(2) . . ?
C9 O48 Cs29 110(2) . . ?
C9 O48 Cs30 138(2) . . ?
Nb15 O49 Cs1 111.1(9) . . ?
Nb15 O49 Cs14 128.8(9) . . ?
Cs1 O49 Cs14 79.3(5) . . ?
C16 O49 Nb15 94(3) . . ?
C16 O49 Cs1 127(2) . . ?
C16 O49 Cs14 121(2) . . ?
Nb7 O50 Cs1 99.8(7) . . ?
Nb7 O50 Cs8 132.4(8) . . ?
Cs1 O50 Cs8 106.6(6) . . ?
C9 O50 Nb7 92(2) . . ?
C9 O50 Cs1 138.1(19) . . ?
C9 O50 Cs8 93(2) . . ?
Nb9 O51 Cs3 108.0(8) . . ?
Nb9 O51 Cs24 133.5(8) . . ?
Cs3 O51 Cs24 77.7(5) . . ?
C18 O51 Nb9 91(2) . . ?
C18 O51 Cs3 134.1(17) . . ?
C18 O51 Cs24 118(2) . . ?
Nb3 O52 Nb6 137.0(10) . . ?
Nb3 O52 Cs9 118.8(7) . . ?
Nb6 O52 Cs9 104.2(6) . . ?
Nb5 O53 Cs3 97.3(7) . . ?
Nb5 O53 Cs7 133.9(8) . . ?
Cs7 O53 Cs3 109.4(6) . . ?
C6 O53 Nb5 86.7(18) . . ?
C6 O53 Cs3 138.1(15) . . ?
C6 O53 Cs7 96.7(16) . . ?
Nb15 O54 Cs2 105.1(8) . . ?
Nb15 O54 Cs22 129.8(8) . . ?
Cs2 O54 Cs22 75.4(5) . . ?
C17 O54 Nb15 86(2) . . ?
C17 O54 Cs2 139.2(18) . . ?
C17 O54 Cs22 127(2) . . ?
Nb11 O55 Cs3 105.2(8) . . ?
Nb11 O55 Cs24 132.0(8) . . ?
Cs3 O55 Cs24 73.0(5) . . ?
C14 O55 Nb11 90(2) . . ?
C14 O55 Cs3 137.6(17) . . ?
C14 O55 Cs24 125(2) . . ?
Nb12 O56 Cs5 87.2(7) . 7_556 ?
Nb12 O56 Cs33 90.7(16) . 7_556 ?
Nb12 O56 Cs12 95.7(8) . 3_455 ?
Nb12 O56 Cs25 106.7(8) . 3_455 ?
Cs33 O56 Cs5 6.5(18) 7_556 7_556 ?
Cs33 O56 Cs12 113(2) 7_556 3_455 ?
Cs12 O56 Cs5 119.2(7) 3_455 7_556 ?
Cs25 O56 Cs5 128.3(8) 3_455 7_556 ?
Cs25 O56 Cs33 122(2) 3_455 7_556 ?
Cs25 O56 Cs12 14.9(2) 3_455 3_455 ?
C8 O56 Nb12 91(2) . . ?
C8 O56 Cs5 118(2) . 7_556 ?
C8 O56 Cs33 124(3) . 7_556 ?
C8 O56 Cs12 123(2) . 3_455 ?
C8 O56 Cs25 111(2) . 3_455 ?
Nb14 O58 Cs4 92.5(8) . 7_556 ?
Nb14 O58 Cs24 137.8(9) . . ?
Cs24 O58 Cs4 79.1(5) . 7_556 ?
C7 O58 Nb14 90(3) . . ?
C7 O58 Cs4 137(2) . 7_556 ?
C7 O58 Cs24 124(3) . . ?
Nb12 O59 Cs4 105.0(9) . 7_556 ?
Nb12 O59 Cs4 142.6(11) . . ?
Nb12 O59 Cs5 115.9(10) . 7_556 ?
Nb12 O59 Cs33 107(2) . 7_556 ?
Cs4 O59 Cs4 87.1(5) . 7_556 ?
Cs4 O59 Cs33 97(2) . 7_556 ?
Cs5 O59 Cs4 113.2(6) 7_556 7_556 ?
Cs5 O59 Cs4 89.7(5) 7_556 . ?
Cs5 O59 Cs33 9(2) 7_556 7_556 ?
Cs33 O59 Cs4 118.2(18) 7_556 7_556 ?
Nb13 O60 Cs9 96.5(8) . 4_556 ?
Nb12 O61 Cs4 97.2(8) . 7_556 ?
Nb12 O61 Cs24 159.2(10) . . ?
Cs24 O61 Cs4 83.5(6) . 7_556 ?
C8 O61 Nb12 87(2) . . ?
C8 O61 Cs4 128.1(19) . 7_556 ?
C8 O61 Cs24 109(2) . . ?
Nb14 O62 Cs16 98.1(9) . . ?
Nb14 O62 Cs23 96.8(9) . 1_545 ?
Nb14 O62 Cs32 109.4(10) . 1_545 ?
Cs16 O62 Cs23 91.2(7) . 1_545 ?
Cs32 O62 Cs16 98.4(8) 1_545 . ?
Cs32 O62 Cs23 15.8(2) 1_545 1_545 ?
C4 O62 Nb14 93(3) . . ?
C4 O62 Cs16 138(2) . . ?
C4 O62 Cs23 128(2) . 1_545 ?
C4 O62 Cs32 116(2) . 1_545 ?
Nb15 O63 Nb16 143.5(12) . . ?
Nb15 O63 Cs13 104.4(9) . . ?
Nb15 O63 Cs26 102.8(9) . . ?
Nb16 O63 Cs13 112.0(8) . . ?
Nb16 O63 Cs26 110.8(8) . . ?
Cs13 O63 Cs26 19.5(3) . . ?
Nb7 O64 Nb15 173.8(12) . . ?
Nb7 O64 Cs1 91.7(8) . . ?
Nb7 O64 Cs2 91.8(8) . . ?
Nb15 O64 Cs1 93.7(6) . . ?
Nb15 O64 Cs2 91.5(7) . . ?
Cs2 O64 Cs1 87.2(5) . . ?
Nb16 O65 Cs5 100.3(9) . . ?
Nb16 O65 Cs33 103.8(16) . . ?
Nb16 O65 Cs21 112.0(10) . 5_656 ?
Cs5 O65 Cs33 8.0(18) . . ?
Cs21 O65 Cs5 107.5(8) 5_656 . ?
Cs21 O65 Cs33 100(2) 5_656 . ?
Cs19 O67 Cs7 131.1(9) 3_445 . ?
Cs19 O67 Cs30 16.3(3) 3_445 3_445 ?
Cs29 O67 Cs7 121.0(9) 3_445 . ?
Cs29 O67 Cs19 15.7(3) 3_445 3_445 ?
Cs29 O67 Cs30 31.1(4) 3_445 3_445 ?
Cs30 O67 Cs7 144.9(9) 3_445 . ?
C5 O67 Cs7 81.7(18) . . ?
C5 O67 Cs19 142(2) . 3_445 ?
C5 O67 Cs29 139(2) . 3_445 ?
C5 O67 Cs30 133(2) . 3_445 ?
Nb14 O68 Cs4 95.0(9) . 7_556 ?
Nb14 O68 Cs5 96.3(9) . . ?
Nb14 O68 Cs33 100.3(16) . . ?
Nb14 O68 Cs16 90.6(9) . . ?
Cs4 O68 Cs16 141.7(7) 7_556 . ?
Cs5 O68 Cs4 78.7(5) . 7_556 ?
Cs5 O68 Cs33 7.9(19) . . ?
Cs5 O68 Cs16 138.3(8) . . ?
Cs33 O68 Cs4 85(2) . 7_556 ?
Cs33 O68 Cs16 131(2) . . ?
Nb16 O69 Cs13 95.0(9) . . ?
Nb16 O69 Cs21 92.9(8) . 5_656 ?
Cs21 O69 Cs13 126.6(8) 5_656 . ?
C12 O69 Nb16 90(2) . . ?
C12 O69 Cs13 123(2) . . ?
C12 O69 Cs21 110(2) . 5_656 ?
Cs4 O70 Cs4 83.2(5) . 7_556 ?
Cs4 O70 Cs5 109.2(7) . . ?
Cs5 O70 Cs4 77.6(5) . 7_556 ?
Nb16 O71 Cs5 97.4(8) . . ?
Nb16 O71 Cs33 100.9(16) . . ?
Nb16 O71 Cs22 159.1(10) . . ?
Cs5 O71 Cs33 9(2) . . ?
Cs22 O71 Cs5 88.9(7) . . ?
Cs22 O71 Cs33 88.3(14) . . ?
C12 O71 Nb16 89(3) . . ?
C12 O71 Cs5 128(2) . . ?
C12 O71 Cs33 120(3) . . ?
C12 O71 Cs22 103(2) . . ?
Nb2 O72 Nb7 137.3(10) . . ?
Nb2 O72 Cs11 120.0(8) . . ?
Nb7 O72 Cs11 102.2(7) . . ?
Nb9 O73 Nb14 145.9(11) . . ?
Nb9 O73 Cs23 107.3(8) . 1_545 ?
Nb9 O73 Cs32 108.2(8) . 1_545 ?
Nb14 O73 Cs23 106.7(7) . 1_545 ?
Nb14 O73 Cs32 104.6(7) . 1_545 ?
Cs32 O73 Cs23 19.0(2) 1_545 1_545 ?
Nb14 O74 Cs16 101.7(9) . . ?
Nb14 O74 Cs23 107.3(9) . 1_545 ?
Nb14 O74 Cs32 95.2(8) . 1_545 ?
Cs16 O74 Cs23 99.2(7) . 1_545 ?
Cs16 O74 Cs32 90.7(7) . 1_545 ?
Cs23 O74 Cs32 16.68(19) 1_545 1_545 ?
C7 O74 Nb14 93(2) . . ?
C7 O74 Cs16 135(2) . . ?
C7 O74 Cs23 117(2) . 1_545 ?
C7 O74 Cs32 130(2) . 1_545 ?
Nb11 O75 Cs12 90.7(8) . 3_455 ?
Nb11 O75 Cs25 100.9(8) . 3_455 ?
Nb11 O75 Cs18 108.0(10) . 3_455 ?
Nb11 O75 Cs59 116.1(10) . 3_455 ?
Nb11 O75 Cs28 122.1(11) . 3_455 ?
Nb11 O75 Cs50 141.1(10) . 3_455 ?
Cs25 O75 Cs12 15.0(3) 3_455 3_455 ?
Cs25 O75 Cs18 96.5(8) 3_455 3_455 ?
Cs25 O75 Cs59 99.3(8) 3_455 3_455 ?
Cs18 O75 Cs12 89.2(7) 3_455 3_455 ?
Cs59 O75 Cs12 94.1(7) 3_455 3_455 ?
Cs59 O75 Cs18 9.6(4) 3_455 3_455 ?
Cs28 O75 Cs12 100.6(7) 3_455 3_455 ?
Cs28 O75 Cs25 103.9(8) 3_455 3_455 ?
Cs28 O75 Cs18 18.7(4) 3_455 3_455 ?
Cs28 O75 Cs59 9.2(5) 3_455 3_455 ?
Cs28 O75 Cs50 19.7(4) 3_455 3_455 ?
Cs50 O75 Cs12 101.8(7) 3_455 3_455 ?
Cs50 O75 Cs25 99.9(7) 3_455 3_455 ?
Cs50 O75 Cs18 36.8(5) 3_455 3_455 ?
Cs50 O75 Cs59 27.4(5) 3_455 3_455 ?
C14 O75 Nb11 95(2) . . ?
C14 O75 Cs12 125.0(18) . 3_455 ?
C14 O75 Cs25 112.6(19) . 3_455 ?
C14 O75 Cs18 139(2) . 3_455 ?
C14 O75 Cs59 130(2) . 3_455 ?
C14 O75 Cs28 121(2) . 3_455 ?
C14 O75 Cs50 107(2) . 3_455 ?
Nb12 O76 Cs33 85.4(17) . 7_556 ?
Nb12 O76 Cs12 105.2(8) . 3_455 ?
Nb12 O76 Cs25 95.2(8) . 3_455 ?
Cs33 O76 Cs25 109.5(17) 7_556 3_455 ?
Cs12 O76 Cs33 119.0(19) 3_455 7_556 ?
Cs12 O76 Cs25 13.8(2) 3_455 3_455 ?
C10 O76 Nb12 91(2) . . ?
C10 O76 Cs33 130(2) . 7_556 ?
C10 O76 Cs12 110.5(19) . 3_455 ?
C10 O76 Cs25 120.9(19) . 3_455 ?
Nb6 O77 Nb9 172.2(11) . . ?
Nb6 O77 Cs2 92.1(7) . . ?
Nb6 O77 Cs3 92.4(7) . . ?
Nb9 O77 Cs2 92.9(6) . . ?
Nb9 O77 Cs3 93.8(6) . . ?
Cs2 O77 Cs3 87.7(4) . . ?
Nb16 O78 Cs14 128.5(10) . . ?
C15 O78 Nb16 86(2) . . ?
C15 O78 Cs14 142(3) . . ?
C6 O79 Cs7 92.6(19) . . ?
Nb15 O80 Cs13 88.4(9) . . ?
Nb15 O80 Cs26 100.6(10) . . ?
Nb15 O80 Cs19 122.8(12) . . ?
Nb15 O80 Cs29 138.9(12) . . ?
Nb15 O80 Cs30 109.4(11) . . ?
Cs26 O80 Cs13 17.8(3) . . ?
Cs26 O80 Cs19 97.2(8) . . ?
Cs26 O80 Cs29 92.4(7) . . ?
Cs26 O80 Cs30 92.8(8) . . ?
Cs19 O80 Cs13 93.2(8) . . ?
Cs19 O80 Cs29 16.1(3) . . ?
Cs19 O80 Cs30 15.6(3) . . ?
Cs29 O80 Cs13 93.4(7) . . ?
Cs29 O80 Cs30 30.5(4) . . ?
Cs30 O80 Cs13 84.7(7) . . ?
C16 O80 Nb15 93(3) . . ?
C16 O80 Cs13 132(2) . . ?
C16 O80 Cs26 118(2) . . ?
C16 O80 Cs19 125(3) . . ?
C16 O80 Cs29 116(3) . . ?
C16 O80 Cs30 139(2) . . ?
Cs17 O81 Cs8 150.6(8) 1_565 . ?
Cs27 O81 Cs8 134.1(9) 1_565 . ?
Cs27 O81 Cs17 19.3(2) 1_565 1_565 ?
C2 O81 Cs8 87.7(17) . . ?
C2 O81 Cs17 121.7(19) . 1_565 ?
C2 O81 Cs27 134.7(18) . 1_565 ?
Nb9 O82 Cs17 106.4(10) . . ?
Nb9 O82 Cs27 121.8(11) . . ?
Nb9 O82 Cs23 88.0(8) . 1_545 ?
Nb9 O82 Cs32 97.6(8) . 1_545 ?
Cs17 O82 Cs23 84.5(7) . 1_545 ?
Cs27 O82 Cs17 18.4(3) . . ?
Cs27 O82 Cs23 95.1(8) . 1_545 ?
Cs27 O82 Cs32 101.4(8) . 1_545 ?
Cs32 O82 Cs17 94.9(7) 1_545 . ?
Cs32 O82 Cs23 16.8(2) 1_545 1_545 ?
C13 O82 Nb9 88(2) . . ?
C13 O82 Cs17 141(2) . . ?
C13 O82 Cs27 126(2) . . ?
C13 O82 Cs23 133(2) . 1_545 ?
C13 O82 Cs32 120(2) . 1_545 ?
Cs8 O83 Cs35 88.2(8) . . ?
Cs8 O83 Cs37 104.8(9) . . ?
Cs37 O83 Cs35 59.0(7) . . ?
C9 O83 Cs8 90(2) . . ?
C9 O83 Cs35 169(2) . . ?
C9 O83 Cs37 132(2) . . ?
Cs31 O84 Cs20 21.8(10) 7_546 7_546 ?
Cs31 O84 Cs21 90(2) 7_546 . ?
Cs21 O84 Cs20 111.6(15) . 7_546 ?
Cs26 O85 Cs13 19.1(3) 3_445 3_445 ?
Cs19 O85 Cs13 93.9(9) 3_445 3_445 ?
Cs19 O85 Cs26 90.7(9) 3_445 3_445 ?
Cs29 O85 Cs13 99.6(10) 3_445 3_445 ?
Cs29 O85 Cs26 91.5(9) 3_445 3_445 ?
Cs29 O85 Cs19 15.9(3) 3_445 3_445 ?
Cs29 O85 Cs30 32.7(5) 3_445 3_445 ?
Cs30 O85 Cs13 91.2(8) 3_445 3_445 ?
Cs30 O85 Cs26 93.6(9) 3_445 3_445 ?
Cs30 O85 Cs19 17.0(3) 3_445 3_445 ?
C18 O85 Cs13 116(2) . 3_445 ?
C18 O85 Cs26 122(2) . 3_445 ?
C18 O85 Cs19 147(3) . 3_445 ?
C18 O85 Cs29 144(2) . 3_445 ?
C18 O85 Cs30 139(3) . 3_445 ?
Cs6 O86 Cs18 150.7(9) . . ?
Cs6 O86 Cs59 144.5(10) . . ?
Cs59 O86 Cs18 7.6(5) . . ?
Cs28 O86 Cs6 136.2(10) . . ?
Cs28 O86 Cs18 16.7(4) . . ?
Cs28 O86 Cs59 9.1(4) . . ?
Cs50 O86 Cs6 124.2(10) . . ?
Cs50 O86 Cs18 33.6(5) . . ?
Cs50 O86 Cs59 26.3(5) . . ?
Cs50 O86 Cs28 18.1(4) . . ?
C1 O86 Cs6 91(2) . . ?
C1 O86 Cs18 118(2) . . ?
C1 O86 Cs59 124(2) . . ?
C1 O86 Cs28 132(2) . . ?
C1 O86 Cs50 138(2) . . ?
Nb16 O87 Cs13 106.5(9) . . ?
Nb16 O87 Cs26 114.2(9) . . ?
Nb16 O87 Cs20 155.2(12) . 3 ?
Nb16 O87 Cs31 131.7(13) . 3 ?
Cs26 O87 Cs13 18.3(3) . . ?
Cs26 O87 Cs20 89.5(7) . 3 ?
Cs20 O87 Cs13 93.9(7) 3 . ?
Cs31 O87 Cs13 104.9(9) 3 . ?
Cs31 O87 Cs26 107.1(9) 3 . ?
Cs31 O87 Cs20 25.1(5) 3 3 ?
C15 O87 Nb16 92(3) . . ?
C15 O87 Cs13 109(2) . . ?
C15 O87 Cs26 92(2) . . ?
C15 O87 Cs20 94(2) . 3 ?
C15 O87 Cs31 110(3) . 3 ?
Cs6 O88 Cs35 92.8(7) . 1_545 ?
Cs6 O88 Cs36 95.9(8) . 1_545 ?
Cs36 O88 Cs35 61.5(7) 1_545 1_545 ?
C11 O88 Cs6 90(2) . . ?
C11 O88 Cs35 170(2) . 1_545 ?
C11 O88 Cs36 128(2) . 1_545 ?
Cs10 O89 Cs7 107.6(8) . 4_546 ?
Cs24 O90 Cs21 136.4(10) . 3_455 ?
C8 O90 Cs21 118(2) . 3_455 ?
C8 O90 Cs24 94(2) . . ?
Cs27 O91 Cs17 20.4(2) 1_565 1_565 ?
Cs27 O91 Cs23 99.0(7) 1_565 . ?
Cs27 O91 Cs32 97.8(8) 1_565 . ?
Cs23 O91 Cs17 94.4(7) . 1_565 ?
Cs32 O91 Cs17 99.9(7) . 1_565 ?
Cs32 O91 Cs23 18.9(2) . . ?
C3 O91 Cs17 133(2) . 1_565 ?
C3 O91 Cs27 143(2) . 1_565 ?
C3 O91 Cs23 113(2) . . ?
C3 O91 Cs32 118(2) . . ?
Cs9 O92 Cs10 147.1(10) . . ?
Cs13 O94 Cs26 20.1(3) 3_445 3_445 ?
Cs13 O94 Cs31 101.8(11) 3_445 . ?
Cs26 O94 Cs31 98.1(11) 3_445 . ?
Cs20 O94 Cs13 111.6(12) . 3_445 ?
Cs20 O94 Cs26 100.0(11) . 3_445 ?
Cs20 O94 Cs31 24.7(5) . . ?
C7 O94 Cs13 126(3) . 3_445 ?
C7 O94 Cs26 128(2) . 3_445 ?
C7 O94 Cs20 121(3) . . ?
C7 O94 Cs31 132(3) . . ?
Cs11 O96 Cs11 155.6(14) 2_656 . ?
Cs12 O97 Cs22 107.2(8) . . ?
Cs25 O97 Cs12 17.2(3) . . ?
Cs25 O97 Cs22 92.2(9) . . ?
C12 O97 Cs12 120(3) . . ?
C12 O97 Cs25 132(3) . . ?
C12 O97 Cs22 96(2) . . ?
Cs5 O98 Cs22 79.9(7) . . ?
Cs33 O98 Cs5 5.9(18) . . ?
Cs33 O98 Cs22 86(2) . . ?
Cs21 O98 Cs5 172.0(13) . . ?
Cs21 O98 Cs33 171(2) . . ?
Cs21 O98 Cs22 99.9(10) . . ?
Cs23 O99 Cs16 97.4(7) . 1_565 ?
Cs23 O99 Cs32 19.4(2) . . ?
Cs32 O99 Cs16 93.9(7) . 1_565 ?
C10 O99 Cs16 138(2) . 1_565 ?
C10 O99 Cs23 125(2) . . ?
C10 O99 Cs32 127(2) . . ?
Cs25 O100 Cs12 16.8(3) . . ?
Cs25 O100 Cs18 98.1(9) . . ?
Cs25 O100 Cs59 99.0(9) . . ?
Cs18 O100 Cs12 95.0(8) . . ?
Cs59 O100 Cs12 98.8(8) . . ?
Cs59 O100 Cs18 10.1(4) . . ?
Cs28 O100 Cs12 99.7(8) . . ?
Cs28 O100 Cs25 97.1(9) . . ?
Cs28 O100 Cs18 19.2(4) . . ?
Cs28 O100 Cs59 9.3(5) . . ?
Cs28 O100 Cs50 18.3(4) . . ?
Cs50 O100 Cs12 105.3(9) . . ?
Cs50 O100 Cs25 97.7(9) . . ?
Cs50 O100 Cs18 37.5(5) . . ?
Cs50 O100 Cs59 27.4(5) . . ?
C17 O100 Cs12 114(2) . . ?
C17 O100 Cs25 121(2) . . ?
C17 O100 Cs18 132(3) . . ?
C17 O100 Cs59 136(2) . . ?
C17 O100 Cs28 141(2) . . ?
C17 O100 Cs50 141(2) . . ?
Cs20 O101 Cs4 114.0(15) . 7_556 ?
Cs12 O102 Cs17 141.8(10) . 3 ?
Cs12 O102 Cs18 83.5(8) . . ?
Cs13 O102 Cs12 85.0(7) . . ?
Cs13 O102 Cs17 132.5(11) . 3 ?
Cs13 O102 Cs18 134.2(10) . . ?
Cs17 O102 Cs18 74.6(7) 3 . ?
Cs23 O102 Cs12 89.4(8) 3_545 . ?
Cs23 O102 Cs13 90.1(8) 3_545 . ?
Cs23 O102 Cs17 83.9(8) 3_545 3 ?
Cs23 O102 Cs18 133.8(11) 3_545 . ?
Cs20 O103 Cs26 170.8(11) 7_556 . ?
Cs20 O103 Cs26 82.8(8) 3 . ?
Cs20 O103 Cs20 96.9(8) 3 7_556 ?
Cs20 O103 Cs31 97.7(10) 3 7_556 ?
Cs20 O103 Cs31 23.6(4) 3 3 ?
Cs31 O103 Cs26 165.9(12) 7_556 . ?
Cs31 O103 Cs26 84.3(9) 3 . ?
Cs31 O103 Cs20 91.7(9) 3 7_556 ?
Cs31 O103 Cs20 23.3(4) 7_556 7_556 ?
Cs31 O103 Cs31 101.8(10) 7_556 3 ?
C15 O103 Cs26 68(2) . . ?
C15 O103 Cs20 103(2) . 7_556 ?
C15 O103 Cs20 99(3) . 3 ?
C15 O103 Cs31 78(3) . 3 ?
C15 O103 Cs31 125(3) . 7_556 ?
Cs11 O105 Cs6 139.5(9) . . ?
Cs22 O107 Cs21 88.9(8) . . ?
Cs34 O107 Cs21 80.5(8) 1_545 . ?
Cs34 O107 Cs22 89.6(8) 1_545 . ?
C4 O107 Cs21 137(2) . . ?
C4 O107 Cs22 98(3) . . ?
C4 O107 Cs34 141(3) . 1_545 ?
Cs29 O108 Cs34 133.2(10) . . ?
Cs37 O108 Cs29 94.9(9) . . ?
Cs37 O108 Cs34 65.7(8) . . ?
C16 O108 Cs29 86(3) . . ?
C16 O108 Cs34 134(3) . . ?
C16 O108 Cs37 147(3) . . ?
Cs34 O109 Cs36 84.3(9) 1_545 1_545 ?
Cs34 O109 Cs37 71.8(7) 1_545 1_545 ?
Cs37 O109 Cs36 46.1(6) 1_545 1_545 ?
C13 O109 Cs34 129(3) . 1_545 ?
C13 O109 Cs36 142(3) . 1_545 ?
C13 O109 Cs37 150(3) . 1_545 ?
Cs50 O110 Cs28 12.8(3) 3_455 3_455 ?
Cs36 O110 Cs28 76.6(8) 3_445 3_455 ?
Cs36 O110 Cs50 64.4(8) 3_445 3_455 ?
C14 O110 Cs28 61(2) . 3_455 ?
C14 O110 Cs50 73(2) . 3_455 ?
C14 O110 Cs36 137(3) . 3_445 ?
Cs4 O112 Cs14 115.9(13) 7_556 7_556 ?
Cs4 O112 Cs31 127.7(15) 7_556 . ?
Cs14 O112 Cs31 93.6(11) 7_556 . ?
Cs20 O112 Cs4 108.3(15) . 7_556 ?
Cs20 O112 Cs14 100.3(13) . 7_556 ?
Cs20 O112 Cs31 20.1(6) . . ?
O124 O113 Cs35 99(4) . . ?
Cs7 O114 Cs9 139.5(10) . . ?
Cs9 O115 Cs17 87.1(16) 4_556 4_556 ?
Cs33 O117 Cs5 4.0(17) . . ?
Cs33 O117 Cs21 111(2) . 5_656 ?
Cs21 O117 Cs5 107.3(15) 5_656 . ?
Cs33 O118 Cs5 5.4(16) . . ?
Cs25 O123 Cs12 3.5(4) . . ?
Cs25 O123 Cs22 93.1(17) . . ?
Cs22 O123 Cs12 93.5(15) . . ?
O113 O124 O113 97(8) . 2_656 ?
Nb7 C1 Cs6 106.5(11) . . ?
Nb7 C1 Cs28 149.3(13) . . ?
Nb7 C1 Cs50 151.4(12) . . ?
Cs6 C1 Cs28 102.8(10) . . ?
Cs6 C1 Cs50 94.0(10) . . ?
Cs50 C1 Cs28 14.0(3) . . ?
O20 C1 Nb7 53.8(18) . . ?
O20 C1 Cs6 137(2) . . ?
O20 C1 Cs28 108(2) . . ?
O20 C1 Cs50 121(2) . . ?
O20 C1 O38 109(3) . . ?
O38 C1 Nb7 55.0(16) . . ?
O38 C1 Cs6 65.6(17) . . ?
O38 C1 Cs28 134(2) . . ?
O38 C1 Cs50 121(2) . . ?
O86 C1 Nb7 172(3) . . ?
O86 C1 Cs6 68(2) . . ?
O86 C1 Cs28 35.0(18) . . ?
O86 C1 Cs50 29.6(17) . . ?
O86 C1 O20 134(4) . . ?
O86 C1 O38 117(4) . . ?
Nb5 C2 Cs8 106.5(10) . . ?
O19 C2 Nb5 58.6(16) . . ?
O19 C2 Cs8 62.4(16) . . ?
O19 C2 O81 116(3) . . ?
O22 C2 Nb5 59.3(17) . . ?
O22 C2 Cs8 138.5(19) . . ?
O22 C2 O19 118(3) . . ?
O22 C2 O81 126(3) . . ?
O81 C2 Nb5 175(3) . . ?
O81 C2 Cs8 69.9(17) . . ?
Nb11 C3 Cs23 127.8(11) . . ?
Nb11 C3 Cs32 132.0(11) . . ?
Cs23 C3 Cs32 15.28(19) . . ?
O28 C3 Nb11 56.5(17) . . ?
O28 C3 Cs23 102.0(19) . . ?
O28 C3 Cs32 117(2) . . ?
O43 C3 Nb11 55.9(17) . . ?
O43 C3 Cs23 120(2) . . ?
O43 C3 Cs32 109(2) . . ?
O43 C3 O28 112(3) . . ?
O91 C3 Nb11 177(2) . . ?
O91 C3 Cs23 49.1(16) . . ?
O91 C3 Cs32 44.9(16) . . ?
O91 C3 O28 123(3) . . ?
O91 C3 O43 124(4) . . ?
Nb14 C4 Cs22 106.9(13) . . ?
Nb14 C4 Cs32 84.5(13) . 1_545 ?
Cs32 C4 Cs22 119.1(9) 1_545 . ?
O45 C4 Nb14 59(2) . . ?
O45 C4 Cs22 50(2) . . ?
O45 C4 Cs32 122(2) . 1_545 ?
O62 C4 Nb14 59(2) . . ?
O62 C4 Cs22 158(3) . . ?
O62 C4 Cs32 47(2) . 1_545 ?
O62 C4 O45 118(4) . . ?
O62 C4 O107 131(4) . . ?
O107 C4 Nb14 168(3) . . ?
O107 C4 Cs22 62(2) . . ?
O107 C4 Cs32 100(2) . 1_545 ?
O107 C4 O45 110(4) . . ?
Nb6 C5 Cs7 107.5(10) . . ?
O25 C5 Nb6 52.6(15) . . ?
O25 C5 Cs7 135.2(19) . . ?
O33 C5 Nb6 56.1(17) . . ?
O33 C5 Cs7 67.2(16) . . ?
O33 C5 O25 109(3) . . ?
O33 C5 O67 127(3) . . ?
O67 C5 Nb6 175(3) . . ?
O67 C5 Cs7 77.0(19) . . ?
O67 C5 O25 124(3) . . ?
Nb5 C6 Cs7 105.4(10) . . ?
Nb5 C6 Cs28 83.9(10) . 3_455 ?
Nb5 C6 Cs50 98.3(11) . 3_455 ?
Cs7 C6 Cs28 164.6(10) . 3_455 ?
Cs7 C6 Cs50 155.3(11) . 3_455 ?
Cs50 C6 Cs28 15.4(3) 3_455 3_455 ?
O29 C6 Nb5 56.3(17) . . ?
O29 C6 Cs7 139(2) . . ?
O29 C6 Cs28 38.0(15) . 3_455 ?
O29 C6 Cs50 52.8(16) . 3_455 ?
O29 C6 O53 116(3) . . ?
O29 C6 O79 133(3) . . ?
O53 C6 Nb5 59.6(15) . . ?
O53 C6 Cs7 60.1(14) . . ?
O53 C6 Cs28 134.7(19) . 3_455 ?
O53 C6 Cs50 141.8(18) . 3_455 ?
O79 C6 Nb5 170(3) . . ?
O79 C6 Cs7 65.2(18) . . ?
O79 C6 Cs28 106(2) . 3_455 ?
O79 C6 Cs50 91.5(19) . 3_455 ?
O79 C6 O53 111(3) . . ?
Nb14 C7 Cs20 137.5(15) . . ?
Nb14 C7 Cs23 80.9(12) . 1_545 ?
Cs20 C7 Cs23 136.9(12) . 1_545 ?
O58 C7 Nb14 59(2) . . ?
O58 C7 Cs20 101(3) . . ?
O58 C7 Cs23 118(3) . 1_545 ?
O58 C7 O94 121(4) . . ?
O74 C7 Nb14 57(2) . . ?
O74 C7 Cs20 129(2) . . ?
O74 C7 Cs23 46.8(18) . 1_545 ?
O74 C7 O58 116(4) . . ?
O74 C7 O94 123(4) . . ?
O94 C7 Nb14 178(3) . . ?
O94 C7 Cs20 41(2) . . ?
O94 C7 Cs23 100(3) . 1_545 ?
Nb12 C8 Cs24 114.5(13) . . ?
O56 C8 Nb12 59(2) . . ?
O56 C8 Cs24 170(2) . . ?
O56 C8 O90 122(4) . . ?
O61 C8 Nb12 63(2) . . ?
O61 C8 Cs24 53(2) . . ?
O61 C8 O56 122(4) . . ?
O61 C8 O90 116(4) . . ?
O90 C8 Nb12 174(2) . . ?
O90 C8 Cs24 63.6(19) . . ?
Nb7 C9 Cs8 106.9(11) . . ?
Nb7 C9 Cs19 85.9(11) . . ?
Cs8 C9 Cs19 160.8(11) . . ?
O48 C9 Nb7 56.2(19) . . ?
O48 C9 Cs8 137(2) . . ?
O48 C9 Cs19 40.6(16) . . ?
O50 C9 Nb7 57.4(19) . . ?
O50 C9 Cs8 65.1(19) . . ?
O50 C9 Cs19 134(2) . . ?
O50 C9 O48 114(3) . . ?
O83 C9 Nb7 175(3) . . ?
O83 C9 Cs8 69(2) . . ?
O83 C9 Cs19 97(2) . . ?
O83 C9 O48 125(3) . . ?
O83 C9 O50 121(4) . . ?
Nb12 C10 Cs12 83.3(11) . 3_455 ?
Nb12 C10 Cs23 140.4(12) . . ?
Cs12 C10 Cs23 73.3(6) 3_455 . ?
O32 C10 Nb12 57.3(17) . . ?
O32 C10 Cs12 121(2) . 3_455 ?
O32 C10 Cs23 109(2) . . ?
O76 C10 Nb12 59.8(18) . . ?
O76 C10 Cs12 51.9(17) . 3_455 ?
O76 C10 Cs23 121(2) . . ?
O76 C10 O32 117(3) . . ?
O76 C10 O99 126(3) . . ?
O99 C10 Nb12 174(3) . . ?
O99 C10 Cs12 100(2) . 3_455 ?
O99 C10 Cs23 38.8(15) . . ?
O99 C10 O32 117(4) . . ?
Nb6 C11 Cs6 105.6(10) . . ?
Nb6 C11 Cs27 85.3(10) . . ?
Cs6 C11 Cs27 163.4(10) . . ?
O42 C11 Nb6 54.5(16) . . ?
O42 C11 Cs6 137.2(19) . . ?
O42 C11 Cs27 41.2(14) . . ?
O42 C11 O44 109(3) . . ?
O44 C11 Nb6 54.7(16) . . ?
O44 C11 Cs6 64.2(16) . . ?
O44 C11 Cs27 132(2) . . ?
O88 C11 Nb6 173(2) . . ?
O88 C11 Cs6 70(2) . . ?
O88 C11 Cs27 98(2) . . ?
O88 C11 O42 125(3) . . ?
O88 C11 O44 125(4) . . ?
Nb16 C12 Cs22 115.7(14) . . ?
O69 C12 Nb16 58(2) . . ?
O69 C12 Cs22 164(3) . . ?
O71 C12 Nb16 61(2) . . ?
O71 C12 Cs22 57(2) . . ?
O71 C12 O69 119(4) . . ?
O71 C12 O97 118(4) . . ?
O97 C12 Nb16 176(3) . . ?
O97 C12 Cs22 62(2) . . ?
O97 C12 O69 123(4) . . ?
Nb9 C13 Cs27 88.0(12) . . ?
Nb9 C13 Cs32 74.8(10) . 1_545 ?
Cs27 C13 Cs32 74.7(8) . 1_545 ?
O40 C13 Nb9 57(2) . . ?
O40 C13 Cs27 136(3) . . ?
O40 C13 Cs32 114(2) . 1_545 ?
O40 C13 O82 118(4) . . ?
O40 C13 O109 126(4) . . ?
O82 C13 Nb9 61(2) . . ?
O82 C13 Cs27 38.3(16) . . ?
O82 C13 Cs32 44.1(16) . 1_545 ?
O82 C13 O109 116(4) . . ?
O109 C13 Nb9 177(3) . . ?
O109 C13 Cs27 90(2) . . ?
O109 C13 Cs32 103(2) . 1_545 ?
Nb11 C14 Cs25 78.1(10) . 3_455 ?
Nb11 C14 Cs59 82.9(10) . 3_455 ?
Nb11 C14 Cs28 88.5(11) . 3_455 ?
Nb11 C14 Cs50 103.8(12) . 3_455 ?
Cs25 C14 Cs59 75.0(8) 3_455 3_455 ?
Cs28 C14 Cs25 79.0(8) 3_455 3_455 ?
Cs28 C14 Cs59 6.3(4) 3_455 3_455 ?
Cs50 C14 Cs25 79.2(8) 3_455 3_455 ?
Cs50 C14 Cs59 20.9(4) 3_455 3_455 ?
Cs50 C14 Cs28 15.7(3) 3_455 3_455 ?
O55 C14 Nb11 58.3(17) . . ?
O55 C14 Cs25 118.0(19) . 3_455 ?
O55 C14 Cs59 132(2) . 3_455 ?
O55 C14 Cs28 134(2) . 3_455 ?
O55 C14 Cs50 148(2) . 3_455 ?
O75 C14 Nb11 56.5(19) . . ?
O75 C14 Cs25 49.5(15) . 3_455 ?
O75 C14 Cs59 36.3(16) . 3_455 ?
O75 C14 Cs28 42.6(16) . 3_455 ?
O75 C14 Cs50 53.6(17) . 3_455 ?
O75 C14 O55 115(3) . . ?
O75 C14 O110 135(4) . . ?
O110 C14 Nb11 168(3) . . ?
O110 C14 Cs25 109(2) . 3_455 ?
O110 C14 Cs59 108(2) . 3_455 ?
O110 C14 Cs28 102(2) . 3_455 ?
O110 C14 Cs50 87(2) . 3_455 ?
O110 C14 O55 110(3) . . ?
Nb16 C15 Cs26 96.6(13) . . ?
Nb16 C15 Cs20 119.4(17) . 3 ?
Nb16 C15 Cs31 97.5(16) . 3 ?
Cs26 C15 Cs20 80.6(9) . 3 ?
Cs31 C15 Cs26 88.9(11) 3 . ?
Cs31 C15 Cs20 22.9(5) 3 3 ?
O78 C15 Nb16 59(2) . . ?
O78 C15 Cs26 123(2) . . ?
O78 C15 Cs20 156(2) . 3 ?
O78 C15 Cs31 141(3) . 3 ?
O87 C15 Nb16 58(2) . . ?
O87 C15 Cs26 67(2) . . ?
O87 C15 Cs20 66(2) . 3 ?
O87 C15 Cs31 50(2) . 3 ?
O87 C15 O78 117(4) . . ?
O87 C15 O103 125(4) . . ?
O103 C15 Nb16 172(3) . . ?
O103 C15 Cs26 91(2) . . ?
O103 C15 Cs20 60(2) . 3 ?
O103 C15 Cs31 81(2) . 3 ?
O103 C15 O78 117(4) . . ?
Nb15 C16 Cs26 76.6(12) . . ?
Nb15 C16 Cs19 88.2(13) . . ?
Nb15 C16 Cs29 100.2(14) . . ?
Cs26 C16 Cs19 72.8(8) . . ?
Cs26 C16 Cs29 71.5(8) . . ?
Cs29 C16 Cs19 12.9(2) . . ?
O49 C16 Nb15 56(2) . . ?
O49 C16 Cs26 116(3) . . ?
O49 C16 Cs19 136(3) . . ?
O49 C16 Cs29 148(3) . . ?
O80 C16 Nb15 58(2) . . ?
O80 C16 Cs26 45.3(18) . . ?
O80 C16 Cs19 39.7(19) . . ?
O80 C16 Cs29 47(2) . . ?
O80 C16 O49 114(4) . . ?
O80 C16 O108 118(4) . . ?
O108 C16 Nb15 176(4) . . ?
O108 C16 Cs26 102(3) . . ?
O108 C16 Cs19 88(3) . . ?
O108 C16 Cs29 76(3) . . ?
O108 C16 O49 127(5) . . ?
Nb15 C17 Cs25 132.3(12) . . ?
O27 C17 Nb15 58(2) . . ?
O27 C17 Cs25 122(2) . . ?
O27 C17 O54 118(4) . . ?
O27 C17 O100 128(4) . . ?
O54 C17 Nb15 60.6(18) . . ?
O54 C17 Cs25 102(2) . . ?
O100 C17 Nb15 173(3) . . ?
O100 C17 Cs25 42.1(17) . . ?
O100 C17 O54 114(4) . . ?
O24 C18 Nb9 58.2(18) . . ?
O51 C18 Nb9 57.8(18) . . ?
O51 C18 O24 116(3) . . ?
O51 C18 O85 122(4) . . ?
O85 C18 Nb9 176(2) . . ?
O85 C18 O24 122(3) . . ?

loop_
_geom_torsion_atom_site_label_1
_geom_torsion_atom_site_label_2
_geom_torsion_atom_site_label_3
_geom_torsion_atom_site_label_4
_geom_torsion
_geom_torsion_site_symmetry_1
_geom_torsion_site_symmetry_2
_geom_torsion_site_symmetry_3
_geom_torsion_site_symmetry_4
_geom_torsion_publ_flag
Nb1 Nb2 O23 Nb10 -79.2(10) . . . . ?
Nb1 Nb2 O23 Cs6 36.0(9) . . . . ?
Nb1 Nb2 O72 Nb7 -6.2(15) . . . . ?
Nb1 Nb2 O72 Cs11 -175.7(8) . . . . ?
Nb1 Nb3 O18 Nb13 -80.5(10) . . . . ?
Nb1 Nb3 O18 Cs7 35.8(9) . . . . ?
Nb1 Nb3 O52 Nb6 0.5(15) . . . . ?
Nb1 Nb3 O52 Cs9 -177.8(8) . . . . ?
Nb1 Nb4 O21 Nb8 -79.3(11) . . . . ?
Nb1 Nb4 O21 Cs8 37.8(8) . . . . ?
Nb1 Nb4 O39 Nb5 0.7(15) . . . . ?
Nb1 Nb4 O39 Cs10 179.3(7) . . . 4_556 ?
Nb2 Nb1 O3 Nb6 47(2) . . . . ?
Nb2 Nb1 O3 Cs2 -86.0(6) . . . . ?
Nb2 Nb1 O3 Cs3 172.56(12) . . . . ?
Nb2 Nb1 O4 Nb5 -42(2) . . . . ?
Nb2 Nb1 O4 Cs1 86.0(6) . . . . ?
Nb2 Nb1 O4 Cs3 -172.31(12) . . . . ?
Nb2 Nb1 O6 Nb7 1.6(18) . . . . ?
Nb2 Nb1 O6 Cs1 -129.5(5) . . . . ?
Nb2 Nb1 O6 Cs2 128.0(5) . . . . ?
Nb2 Nb8 O36 Cs11 -85.0(7) . . . 2_656 ?
Nb2 Nb10 O37 Cs10 -171.8(3) . . . . ?
Nb3 Nb1 O3 Nb6 3.2(19) . . . . ?
Nb3 Nb1 O3 Cs2 -129.6(5) . . . . ?
Nb3 Nb1 O3 Cs3 128.9(5) . . . . ?
Nb3 Nb1 O4 Nb5 45(2) . . . . ?
Nb3 Nb1 O4 Cs1 172.27(11) . . . . ?
Nb3 Nb1 O4 Cs3 -86.0(6) . . . . ?
Nb3 Nb1 O6 Nb7 -41(2) . . . . ?
Nb3 Nb1 O6 Cs1 -172.20(12) . . . . ?
Nb3 Nb1 O6 Cs2 85.3(6) . . . . ?
Nb3 Nb10 O37 Cs10 -78.3(9) . . . . ?
Nb3 Nb13 O60 Cs9 -171.8(3) . . . 4_556 ?
Nb4 Nb1 O3 Nb6 -38(2) . . . . ?
Nb4 Nb1 O3 Cs2 -171.18(12) . . . . ?
Nb4 Nb1 O3 Cs3 87.4(6) . . . . ?
Nb4 Nb1 O4 Nb5 0.7(17) . . . . ?
Nb4 Nb1 O4 Cs1 128.4(5) . . . . ?
Nb4 Nb1 O4 Cs3 -129.9(5) . . . . ?
Nb4 Nb1 O6 Nb7 45(2) . . . . ?
Nb4 Nb1 O6 Cs1 -86.3(6) . . . . ?
Nb4 Nb1 O6 Cs2 171.27(12) . . . . ?
Nb4 Nb8 O36 Cs11 -175.5(3) . . . 2_656 ?
Nb4 Nb13 O60 Cs9 -79.6(8) . . . 4_556 ?
Nb5 Cs18 Cs59 Nb11 -53.0(4) 3_545 . . 3_545 ?
Nb5 Cs18 Cs59 Cs28 -21(21) 3_545 . . . ?
Nb5 Cs18 Cs59 Cs50 -124(17) 3_545 . . . ?
Nb5 Cs18 Cs59 O22 17.9(14) 3_545 . . 3_545 ?
Nb5 Cs18 Cs59 O28 -62(2) 3_545 . . 3_545 ?
Nb5 Cs18 Cs59 O29 12.3(17) 3_545 . . 3_545 ?
Nb5 Cs18 Cs59 O75 -66.6(12) 3_545 . . 3_545 ?
Nb5 Cs18 Cs59 O86 144(3) 3_545 . . . ?
Nb5 Cs18 Cs59 O100 -144.2(9) 3_545 . . . ?
Nb5 Cs18 Cs59 C14 -60.7(19) 3_545 . . 3_545 ?
Nb5 Cs18 Cs28 Cs25 -105.9(3) 3_545 . . . ?
Nb5 Cs18 Cs28 Cs59 159(21) 3_545 . . . ?
Nb5 Cs18 Cs28 Cs36 -142(5) 3_545 . . 1_545 ?
Nb5 Cs18 Cs28 O29 15.3(7) 3_545 . . 3_545 ?
Nb5 Cs18 Cs28 O75 -70.3(7) 3_545 . . 3_545 ?
Nb5 Cs18 Cs28 O86 145.2(9) 3_545 . . . ?
Nb5 Cs18 Cs28 O100 -146.2(7) 3_545 . . . ?
Nb5 Cs18 Cs28 O110 -71.5(16) 3_545 . . 3_545 ?
Nb5 Cs18 Cs28 C1 152.3(7) 3_545 . . . ?
Nb5 Cs18 Cs28 C6 8.3(11) 3_545 . . 3_545 ?
Nb5 Cs18 Cs28 C14 -65.4(10) 3_545 . . 3_545 ?
Nb5 Cs59 Cs28 Cs25 -105.3(8) 3_545 . . . ?
Nb5 Cs59 Cs28 Cs18 -22(21) 3_545 . . . ?
Nb5 Cs59 Cs28 Cs36 -162(10) 3_545 . . 1_545 ?
Nb5 Cs59 Cs28 O29 17.8(17) 3_545 . . 3_545 ?
Nb5 Cs59 Cs28 O75 -72.2(16) 3_545 . . 3_545 ?
Nb5 Cs59 Cs28 O86 145.3(14) 3_545 . . . ?
Nb5 Cs59 Cs28 O100 -144.5(8) 3_545 . . . ?
Nb5 Cs59 Cs28 O110 -79(5) 3_545 . . 3_545 ?
Nb5 Cs59 Cs28 C1 152.0(8) 3_545 . . . ?
Nb5 Cs59 Cs28 C6 12(3) 3_545 . . 3_545 ?
Nb5 Cs59 Cs28 C14 -69(3) 3_545 . . 3_545 ?
Nb5 Cs59 Cs50 Cs25 -102.6(4) 3_545 . . . ?
Nb5 Cs59 Cs50 Cs18 -123(17) 3_545 . . . ?
Nb5 Cs59 Cs50 O29 16.4(4) 3_545 . . 3_545 ?
Nb5 Cs59 Cs50 O75 -61.9(6) 3_545 . . 3_545 ?
Nb5 Cs59 Cs50 O86 136.5(7) 3_545 . . . ?
Nb5 Cs59 Cs50 O100 -144.0(8) 3_545 . . . ?
Nb5 Cs59 Cs50 O110 -50.2(11) 3_545 . . 3_545 ?
Nb5 Cs59 Cs50 C1 148.3(6) 3_545 . . . ?
Nb5 Cs59 Cs50 C6 11.8(6) 3_545 . . 3_545 ?
Nb5 Cs59 Cs50 C14 -52.6(8) 3_545 . . 3_545 ?
Nb5 O19 C2 Cs8 134.0(9) . . . . ?
Nb5 O19 C2 O22 1(2) . . . . ?
Nb5 O19 C2 O81 -180(100) . . . . ?
Nb5 O22 C2 Cs8 -80(3) . . . . ?
Nb5 O22 C2 O19 -1(2) . . . . ?
Nb5 O22 C2 O81 180(100) . . . . ?
Nb5 O29 C6 Cs7 74(3) . . . . ?
Nb5 O29 C6 Cs28 -130.2(19) . . . 3_455 ?
Nb5 O29 C6 Cs50 -136.4(13) . . . 3_455 ?
Nb5 O29 C6 O53 0(2) . . . . ?
Nb5 O29 C6 O79 175(3) . . . . ?
Nb5 O53 C6 Cs7 -133.8(8) . . . . ?
Nb5 O53 C6 Cs28 41(2) . . . 3_455 ?
Nb5 O53 C6 Cs50 62(3) . . . 3_455 ?
Nb5 O53 C6 O29 0(2) . . . . ?
Nb5 O53 C6 O79 -176(2) . . . . ?
Nb6 Cs17 Cs27 Nb9 -54.29(7) . . . . ?
Nb6 Cs17 Cs27 Cs32 -106.88(15) . . . 1_545 ?
Nb6 Cs17 Cs27 O24 -63.7(5) . . . . ?
Nb6 Cs17 Cs27 O25 12.5(4) . . . . ?
Nb6 Cs17 Cs27 O42 17.2(4) . . . . ?
Nb6 Cs17 Cs27 O81 136.2(5) . . . 1_545 ?
Nb6 Cs17 Cs27 O82 -68.4(5) . . . . ?
Nb6 Cs17 Cs27 O91 -148.0(5) . . . 1_545 ?
Nb6 Cs17 Cs27 C11 12.5(6) . . . . ?
Nb6 Cs17 Cs27 C13 -59.2(7) . . . . ?
Nb6 O25 C5 Cs7 -77(3) . . . . ?
Nb6 O25 C5 O33 0(2) . . . . ?
Nb6 O25 C5 O67 177(3) . . . . ?
Nb6 O33 C5 Cs7 132.4(8) . . . . ?
Nb6 O33 C5 O25 0(2) . . . . ?
Nb6 O33 C5 O67 -176(3) . . . . ?
Nb6 O42 C11 Cs6 73(3) . . . . ?
Nb6 O42 C11 Cs27 -131.5(17) . . . . ?
Nb6 O42 C11 O44 1(2) . . . . ?
Nb6 O42 C11 O88 172(3) . . . . ?
Nb6 O44 C11 Cs6 -135.0(9) . . . . ?
Nb6 O44 C11 Cs27 40(2) . . . . ?
Nb6 O44 C11 O42 -1(2) . . . . ?
Nb6 O44 C11 O88 -172(3) . . . . ?
Nb7 Cs19 Cs29 Cs11 70.6(10) . . . . ?
Nb7 Cs19 Cs29 Cs13 -106.3(9) . . . . ?
Nb7 Cs19 Cs29 Cs26 -100.0(8) . . . . ?
Nb7 Cs19 Cs29 Cs30 -171(3) . . . . ?
Nb7 Cs19 Cs29 Cs37 1.6(15) . . . . ?
Nb7 Cs19 Cs29 O48 20.0(6) . . . . ?
Nb7 Cs19 Cs29 O67 134.6(9) . . . 3 ?
Nb7 Cs19 Cs29 O80 -59.6(9) . . . . ?
Nb7 Cs19 Cs29 O85 -146.5(10) . . . 3 ?
Nb7 Cs19 Cs29 O108 -39.6(13) . . . . ?
Nb7 Cs19 Cs29 C16 -46.5(11) . . . . ?
Nb7 Cs19 Cs30 Nb15 53.40(8) . . . . ?
Nb7 Cs19 Cs30 Cs11 -57.07(14) . . . . ?
Nb7 Cs19 Cs30 Cs13 104.90(18) . . . . ?
Nb7 Cs19 Cs30 Cs29 173(3) . . . . ?
Nb7 Cs19 Cs30 O20 -11.9(6) . . . . ?
Nb7 Cs19 Cs30 O27 62.5(7) . . . . ?
Nb7 Cs19 Cs30 O48 -17.5(5) . . . . ?
Nb7 Cs19 Cs30 O67 -138.1(5) . . . 3 ?
Nb7 Cs19 Cs30 O80 66.1(6) . . . . ?
Nb7 Cs19 Cs30 O85 149.9(7) . . . 3 ?
Nb7 O20 C1 Cs6 -74(3) . . . . ?
Nb7 O20 C1 Cs28 152.1(10) . . . . ?
Nb7 O20 C1 Cs50 146.1(15) . . . . ?
Nb7 O20 C1 O38 0(3) . . . . ?
Nb7 O20 C1 O86 180(100) . . . . ?
Nb7 O38 C1 Cs6 134.4(9) . . . . ?
Nb7 O38 C1 Cs28 -142(2) . . . . ?
Nb7 O38 C1 Cs50 -146.1(15) . . . . ?
Nb7 O38 C1 O20 0(3) . . . . ?
Nb7 O38 C1 O86 -180(100) . . . . ?
Nb7 O48 C9 Cs8 78(3) . . . . ?
Nb7 O48 C9 Cs19 -130(2) . . . . ?
Nb7 O48 C9 O50 0(3) . . . . ?
Nb7 O48 C9 O83 174(3) . . . . ?
Nb7 O50 C9 Cs8 -132.8(9) . . . . ?
Nb7 O50 C9 Cs19 43(3) . . . . ?
Nb7 O50 C9 O48 0(3) . . . . ?
Nb7 O50 C9 O83 -174(3) . . . . ?
Nb8 Nb2 O23 Nb10 42.2(8) . . . . ?
Nb8 Nb2 O23 Cs6 157.3(5) . . . . ?
Nb8 Nb2 O72 Nb7 -135.3(11) . . . . ?
Nb8 Nb2 O72 Cs11 55.2(13) . . . . ?
Nb8 Nb4 O21 Cs8 117.0(12) . . . . ?
Nb8 Nb4 O39 Nb5 130.3(11) . . . . ?
Nb8 Nb4 O39 Cs10 -51.1(13) . . . 4_556 ?
Nb8 Nb10 O37 Cs10 97.7(8) . . . . ?
Nb8 Nb13 O60 Cs9 10.9(12) . . . 4_556 ?
Nb9 Cs17 Cs27 Nb6 54.29(7) . . . . ?
Nb9 Cs17 Cs27 Cs32 -52.59(12) . . . 1_545 ?
Nb9 Cs17 Cs27 O24 -9.4(5) . . . . ?
Nb9 Cs17 Cs27 O25 66.8(4) . . . . ?
Nb9 Cs17 Cs27 O42 71.5(5) . . . . ?
Nb9 Cs17 Cs27 O81 -169.6(5) . . . 1_545 ?
Nb9 Cs17 Cs27 O82 -14.1(5) . . . . ?
Nb9 Cs17 Cs27 O91 -93.7(5) . . . 1_545 ?
Nb9 Cs17 Cs27 C11 66.8(6) . . . . ?
Nb9 Cs17 Cs27 C13 -4.9(7) . . . . ?
Nb9 O24 C18 O51 -2(2) . . . . ?
Nb9 O24 C18 O85 176(3) . . . . ?
Nb9 O40 C13 Cs27 -42(3) . . . . ?
Nb9 O40 C13 Cs32 50.7(19) . . . 1_545 ?
Nb9 O40 C13 O82 1(3) . . . . ?
Nb9 O40 C13 O109 179(100) . . . . ?
Nb9 O51 C18 O24 2(2) . . . . ?
Nb9 O51 C18 O85 -176(3) . . . . ?
Nb9 O82 C13 Cs27 129(2) . . . . ?
Nb9 O82 C13 Cs32 -97.5(16) . . . 1_545 ?
Nb9 O82 C13 O40 -1(3) . . . . ?
Nb9 O82 C13 O109 -179(100) . . . . ?
Nb10 Nb2 O23 Cs6 115.1(11) . . . . ?
Nb10 Nb2 O72 Nb7 126.2(12) . . . . ?
Nb10 Nb2 O72 Cs11 -43.3(15) . . . . ?
Nb10 Nb3 O18 Nb13 41.2(8) . . . . ?
Nb10 Nb3 O18 Cs7 157.6(5) . . . . ?
Nb10 Nb3 O52 Nb6 -130.4(12) . . . . ?
Nb10 Nb3 O52 Cs9 51.3(14) . . . . ?
Nb10 Nb8 O36 Cs11 6.6(11) . . . 2_656 ?
Nb10 Nb13 O60 Cs9 101.0(8) . . . 4_556 ?
Nb11 Cs12 Cs25 O28 25.1(5) 3_545 . . 3_545 ?
Nb11 Cs12 Cs25 O46 -24.8(3) 3_545 . . 3_545 ?
Nb11 Cs12 Cs25 O56 -73.1(5) 3_545 . . 3_545 ?
Nb11 Cs12 Cs25 O75 22.7(6) 3_545 . . 3_545 ?
Nb11 Cs12 Cs25 O76 -74.4(6) 3_545 . . 3_545 ?
Nb11 Cs12 Cs25 O97 -163.1(7) 3_545 . . . ?
Nb11 Cs12 Cs25 O100 102.1(5) 3_545 . . . ?
Nb11 Cs12 Cs25 O123 -109(6) 3_545 . . . ?
Nb11 Cs12 Cs25 C14 11.6(8) 3_545 . . 3_545 ?
Nb11 Cs12 Cs25 C17 118.1(5) 3_545 . . . ?
Nb11 Cs18 Cs59 Nb5 53.0(4) 3_545 . . 3_545 ?
Nb11 Cs18 Cs59 Cs28 32(21) 3_545 . . . ?
Nb11 Cs18 Cs59 Cs50 -71(17) 3_545 . . . ?
Nb11 Cs18 Cs59 O22 70.9(12) 3_545 . . 3_545 ?
Nb11 Cs18 Cs59 O28 -8.7(17) 3_545 . . 3_545 ?
Nb11 Cs18 Cs59 O29 65(2) 3_545 . . 3_545 ?
Nb11 Cs18 Cs59 O75 -13.6(14) 3_545 . . 3_545 ?
Nb11 Cs18 Cs59 O86 -163(2) 3_545 . . . ?
Nb11 Cs18 Cs59 O100 -91.2(8) 3_545 . . . ?
Nb11 Cs18 Cs59 C14 -8(2) 3_545 . . 3_545 ?
Nb11 Cs18 Cs28 Cs25 -52.07(19) 3_545 . . . ?
Nb11 Cs18 Cs28 Cs59 -148(21) 3_545 . . . ?
Nb11 Cs18 Cs28 Cs36 -88(5) 3_545 . . 1_545 ?
Nb11 Cs18 Cs28 O29 69.1(9) 3_545 . . 3_545 ?
Nb11 Cs18 Cs28 O75 -16.5(7) 3_545 . . 3_545 ?
Nb11 Cs18 Cs28 O86 -161.0(8) 3_545 . . . ?
Nb11 Cs18 Cs28 O100 -92.4(6) 3_545 . . . ?
Nb11 Cs18 Cs28 O110 -17.7(16) 3_545 . . 3_545 ?
Nb11 Cs18 Cs28 C1 -153.9(6) 3_545 . . . ?
Nb11 Cs18 Cs28 C6 62.1(12) 3_545 . . 3_545 ?
Nb11 Cs18 Cs28 C14 -11.6(10) 3_545 . . 3_545 ?
Nb11 Cs59 Cs28 Cs25 -51.5(4) 3_545 . . . ?
Nb11 Cs59 Cs28 Cs18 32(21) 3_545 . . . ?
Nb11 Cs59 Cs28 Cs36 -109(9) 3_545 . . 1_545 ?
Nb11 Cs59 Cs28 O29 72(2) 3_545 . . 3_545 ?
Nb11 Cs59 Cs28 O75 -18.4(14) 3_545 . . 3_545 ?
Nb11 Cs59 Cs28 O86 -160.9(10) 3_545 . . . ?
Nb11 Cs59 Cs28 O100 -90.8(10) 3_545 . . . ?
Nb11 Cs59 Cs28 O110 -26(5) 3_545 . . 3_545 ?
Nb11 Cs59 Cs28 C1 -154.3(5) 3_545 . . . ?
Nb11 Cs59 Cs28 C6 66(4) 3_545 . . 3_545 ?
Nb11 Cs59 Cs28 C14 -16(3) 3_545 . . 3_545 ?
Nb11 Cs59 Cs50 Cs25 -49.2(3) 3_545 . . . ?
Nb11 Cs59 Cs50 Cs18 -70(17) 3_545 . . . ?
Nb11 Cs59 Cs50 O29 69.7(5) 3_545 . . 3_545 ?
Nb11 Cs59 Cs50 O75 -8.6(5) 3_545 . . 3_545 ?
Nb11 Cs59 Cs50 O86 -170.2(6) 3_545 . . . ?
Nb11 Cs59 Cs50 O100 -90.6(7) 3_545 . . . ?
Nb11 Cs59 Cs50 O110 3.1(11) 3_545 . . 3_545 ?
Nb11 Cs59 Cs50 C1 -158.4(6) 3_545 . . . ?
Nb11 Cs59 Cs50 C6 65.2(6) 3_545 . . 3_545 ?
Nb11 Cs59 Cs50 C14 0.7(7) 3_545 . . 3_545 ?
Nb11 O28 C3 Cs23 127.6(9) . . . . ?
Nb11 O28 C3 Cs32 124.3(14) . . . . ?
Nb11 O28 C3 O43 -2(2) . . . . ?
Nb11 O28 C3 O91 176(3) . . . . ?
Nb11 O43 C3 Cs23 -117.5(18) . . . . ?
Nb11 O43 C3 Cs32 -128.6(12) . . . . ?
Nb11 O43 C3 O28 2(2) . . . . ?
Nb11 O43 C3 O91 -176(3) . . . . ?
Nb11 O55 C14 Cs25 53.0(18) . . . 3_455 ?
Nb11 O55 C14 Cs59 -42(2) . . . 3_455 ?
Nb11 O55 C14 Cs28 -50(3) . . . 3_455 ?
Nb11 O55 C14 Cs50 -63(4) . . . 3_455 ?
Nb11 O55 C14 O75 -3(2) . . . . ?
Nb11 O55 C14 O110 179(2) . . . . ?
Nb11 O75 C14 Cs25 -103.8(15) . . . 3_455 ?
Nb11 O75 C14 Cs59 130(2) . . . 3_455 ?
Nb11 O75 C14 Cs28 132(2) . . . 3_455 ?
Nb11 O75 C14 Cs50 147.3(15) . . . 3_455 ?
Nb11 O75 C14 O55 3(2) . . . . ?
Nb11 O75 C14 O110 -179(100) . . . . ?
Nb12 O32 C10 Cs12 57.2(19) . . . 3_455 ?
Nb12 O32 C10 Cs23 138.5(13) . . . . ?
Nb12 O32 C10 O76 -3(3) . . . . ?
Nb12 O32 C10 O99 180(100) . . . . ?
Nb12 O56 C8 Cs24 50(16) . . . . ?
Nb12 O56 C8 O61 -3(3) . . . . ?
Nb12 O56 C8 O90 172(3) . . . . ?
Nb12 O61 C8 Cs24 -166.4(13) . . . . ?
Nb12 O61 C8 O56 3(3) . . . . ?
Nb12 O61 C8 O90 -173(3) . . . . ?
Nb12 O76 C10 Cs12 -106.5(13) . . . 3_455 ?
Nb12 O76 C10 Cs23 -133.7(16) . . . . ?
Nb12 O76 C10 O32 3(3) . . . . ?
Nb12 O76 C10 O99 180(100) . . . . ?
Nb13 Nb3 O18 Cs7 116.4(11) . . . . ?
Nb13 Nb3 O52 Nb6 130.9(11) . . . . ?
Nb13 Nb3 O52 Cs9 -47.4(14) . . . . ?
Nb13 Nb4 O21 Nb8 41.5(9) . . . . ?
Nb13 Nb4 O21 Cs8 158.5(5) . . . . ?
Nb13 Nb4 O39 Nb5 -128.9(12) . . . . ?
Nb13 Nb4 O39 Cs10 49.7(12) . . . 4_556 ?
Nb13 Nb8 O36 Cs11 98.5(7) . . . 2_656 ?
Nb13 Nb10 O37 Cs10 8.9(11) . . . . ?
Nb14 O45 C4 Cs22 -162.2(15) . . . . ?
Nb14 O45 C4 Cs32 -59(2) . . . 1_545 ?
Nb14 O45 C4 O62 -4(3) . . . . ?
Nb14 O45 C4 O107 -175(3) . . . . ?
Nb14 O58 C7 Cs20 -139.0(11) . . . . ?
Nb14 O58 C7 Cs23 58(2) . . . 1_545 ?
Nb14 O58 C7 O74 5(3) . . . . ?
Nb14 O58 C7 O94 -178(3) . . . . ?
Nb14 O62 C4 Cs22 55(8) . . . . ?
Nb14 O62 C4 Cs32 113.3(18) . . . 1_545 ?
Nb14 O62 C4 O45 4(3) . . . . ?
Nb14 O62 C4 O107 173(4) . . . . ?
Nb14 O74 C7 Cs20 127(3) . . . . ?
Nb14 O74 C7 Cs23 -111.1(17) . . . 1_545 ?
Nb14 O74 C7 O58 -5(3) . . . . ?
Nb14 O74 C7 O94 178(3) . . . . ?
Nb15 Cs13 Cs26 Cs24 157.7(6) . . . 3 ?
Nb15 Cs13 Cs26 O27 23.9(5) . . . . ?
Nb15 Cs13 Cs26 O63 -26.3(4) . . . . ?
Nb15 Cs13 Cs26 O80 23.1(6) . . . . ?
Nb15 Cs13 Cs26 O85 106.8(6) . . . 3 ?
Nb15 Cs13 Cs26 O87 -78.2(5) . . . . ?
Nb15 Cs13 Cs26 O94 -153.9(7) . . . 3 ?
Nb15 Cs13 Cs26 O103 -85.3(8) . . . . ?
Nb15 Cs13 Cs26 C15 -71.4(8) . . . . ?
Nb15 Cs13 Cs26 C16 12.4(8) . . . . ?
Nb15 O27 C17 Cs25 123.0(18) . . . . ?
Nb15 O27 C17 O54 -5(3) . . . . ?
Nb15 O27 C17 O100 175(3) . . . . ?
Nb15 O49 C16 Cs26 50(2) . . . . ?
Nb15 O49 C16 Cs19 -42(4) . . . . ?
Nb15 O49 C16 Cs29 -48(5) . . . . ?
Nb15 O49 C16 O80 -1(3) . . . . ?
Nb15 O49 C16 O108 -178(4) . . . . ?
Nb15 O54 C17 Cs25 -132.3(11) . . . . ?
Nb15 O54 C17 O27 4(3) . . . . ?
Nb15 O54 C17 O100 -175(3) . . . . ?
Nb15 O80 C16 Cs26 -103(2) . . . . ?
Nb15 O80 C16 Cs19 134(2) . . . . ?
Nb15 O80 C16 Cs29 149.0(19) . . . . ?
Nb15 O80 C16 O49 1(3) . . . . ?
Nb15 O80 C16 O108 178(3) . . . . ?
Nb16 Cs13 Cs26 Nb15 54.44(7) . . . . ?
Nb16 Cs13 Cs26 Cs24 -147.8(6) . . . 3 ?
Nb16 Cs13 Cs26 O27 78.3(5) . . . . ?
Nb16 Cs13 Cs26 O63 28.2(4) . . . . ?
Nb16 Cs13 Cs26 O80 77.5(6) . . . . ?
Nb16 Cs13 Cs26 O85 161.3(6) . . . 3 ?
Nb16 Cs13 Cs26 O87 -23.7(5) . . . . ?
Nb16 Cs13 Cs26 O94 -99.5(7) . . . 3 ?
Nb16 Cs13 Cs26 O103 -30.8(8) . . . . ?
Nb16 Cs13 Cs26 C15 -17.0(8) . . . . ?
Nb16 Cs13 Cs26 C16 66.9(8) . . . . ?
Nb16 O69 C12 Cs22 -72(10) . . . . ?
Nb16 O69 C12 O71 -1(3) . . . . ?
Nb16 O69 C12 O97 -175(3) . . . . ?
Nb16 O71 C12 Cs22 162.6(13) . . . . ?
Nb16 O71 C12 O69 1(3) . . . . ?
Nb16 O71 C12 O97 176(3) . . . . ?
Nb16 O78 C15 Cs26 -77(3) . . . . ?
Nb16 O78 C15 Cs20 94(7) . . . 3 ?
Nb16 O78 C15 Cs31 61(4) . . . 3 ?
Nb16 O78 C15 O87 2(3) . . . . ?
Nb16 O78 C15 O103 172(3) . . . . ?
Nb16 O87 C15 Cs26 114.4(10) . . . . ?
[truncated: 127,798 more chars]
